# Supplementary material for: Differential Defense Responses of Upland and Lowland Switchgrass Cultivars to a Cereal Aphid Pest
Source: Int J Mol Sci. 2020 Oct 27;21(21):7966. doi: 10.3390/ijms21217966 (PMC7672581; doi:10.3390/ijms21217966)
Supplement: Supplementary file 1 [file ijms-21-07966-s001.zip]

Archive with 8 entries (8 files):
- Supplemental_figure.pptx
- Supplemental_table_1.xlsx
- Supplemental_table_2.xlsx
- Supplemental_table_3.xlsx
- Supplemental_table_4.xlsx
- Supplemental_table_5.xlsx
- Supplemental_table_6.xlsx
- Supplemental_table_7.xlsx
