# Supplementary material for: Differential Defense Responses of Upland and Lowland Switchgrass Cultivars to a Cereal Aphid Pest
Source: Int J Mol Sci. 2020 Oct 27;21(21):7966. doi: 10.3390/ijms21217966 (PMC7672581; doi:10.3390/ijms21217966)
Supplement: Supplementary file 1 [file ijms-21-07966-s001.zip › Supplemental_table_1.xlsx]

## Sheet: Sheet1
Supplemental table 1: Damage rating and hormones levels for each condition
	Bioassay		Conc ng/g
Contition	Average_nb_aphid	Average_damage_rating	ABA	JA	JA-ILE	OPDA	SA
Kan-D05Con	0	1	6.40608	6.73406	0.643123	8.71953	369.044
Kan-D05Con	0	1	3.94963	5.29416	0.400191	3.65858	279.39
Kan-D05Con	0	1	5.97796	7.58509	0.703171	8.61449	276.681
Kan.D05Inf	19.5	1	6.4874	7.95947	0.839415	7.76947	344.335
Kan.D05Inf	21.6667	1	7.87345	26.1116	3.28858	15.1828	468.833
Kan.D05Inf	12.5	1	6.10782	9.42669	1.10554	9.78979	418.386
Kan-D10Con	0	1	6.01588	22.0657	4.49549	6.48164	135.785
Kan-D10Con	0	1	5.54457	13.7405	1.87434	5.7689	203.68
Kan-D10Con	0	1	6.58168	6.1062	0.684998	3.8494	162.472
Kan.D10Inf	37.5	1	7.11572	14.7055	2.71379	5.12002	166.528
Kan.D10Inf	53	1.08333	6.79527	47.4764	9.43577	17.6481	172.604
Kan.D10Inf	43.5	1.08333	12.4418	11.2575	2.30081	4.85584	358.641
Kan-D15Con	0	1	10.5502	13.4607	2.41843	11.6683	153.817
Kan-D15Con	0	1	11.6216	21.2865	4.46428	6.78717	171.944
Kan-D15Con	0	1	8.66377	19.0755	3.24358	9.90819	111.808
Kan.D15Inf	101.333	1.41667	15.2923	70.5068	20.8196	21.5593	378.919
Kan.D15Inf	58.3333	1.33333	15.5129	55.2829	17.8073	20.7607	237.626
Kan.D15Inf	15	1	18.2264	45.265	9.65497	18.5203	306.245
Sum-D05Con	0	1	9.77852	11.2708	1.00116	21.8265	359.026
Sum-D05Con	0	1	10.7242	10.2563	0.998786	7.12675	269.095
Sum-D05Con	0	1	9.35965	20.1984	3.54715	11.789	566.035
Sum.D05Inf	23.3333	1	7.97687	13.8627	1.70371	7.82413	335.737
Sum.D05Inf	32.8333	1.08333	17.1247	14.904	2.12901	12.0194	1001.76
Sum.D05Inf	53.8333	1.25	11.9068	25.7728	4.09258	9.28216	552.374
Sum-D10Con	0	1	8.29723	14.4117	2.02951	8.53694	180.184
Sum-D10Con	0	1	12.206	14.9821	4.18903	10.4684	877.284
Sum-D10Con	0	1	10.083	7.06922	1.29082	3.82449	653.647
Sum.D10Inf	49.1667	2.33333	18.4294	17.9084	3.37052	10.4376	532.279
Sum.D10Inf	62.1667	2.5	19.8639	29.4595	7.44951	7.68423	646.933
Sum.D10Inf	70.6667	2.16667	16.7865	16.8018	3.46155	8.87692	601.654
Sum-D15Con	0	1	15.327	25.2015	5.12864	17.5258	510.695
Sum-D15Con	0	1	14.5181	18.3753	4.40428	9.28018	393.208
Sum-D15Con	0	1	18.4275	34.8483	8.82539	9.8452	904.152
Sum.D15Inf	144.5	3.16667	20.9609	23.108	7.44077	10.3557	1030.33
Sum.D15Inf	112.5	3.08333	36.4652	29.6839	10.0916	13.8527	1092.08
Sum.D15Inf	180	3.41667	30.2309	27.6853	9.94214	12.7119	983.985
