# Supplementary material for: Differential Defense Responses of Upland and Lowland Switchgrass Cultivars to a Cereal Aphid Pest
Source: Int J Mol Sci. 2020 Oct 27;21(21):7966. doi: 10.3390/ijms21217966 (PMC7672581; doi:10.3390/ijms21217966)
Supplement: Supplementary file 1 [file ijms-21-07966-s001.zip › Supplemental_table_2.xlsx]

## Sheet: Raw_Counts_YSA-only-Kan-Sum
Supplemental Table 2: Raw data count
Gene-ID	Kan.D5.Con	Kan.D5.Con	Kan.D5.Con	Kan.D5.YSA	Kan.D5.YSA	Kan.D5.YSA	Sum.D5.Con	Sum.D5.Con	Sum.D5.Con	Sum.D5.YSA	Sum.D5.YSA	Sum.D5.YSA	Kan.D10.Con	Kan.D10.Con	Kan.D10.Con	Kan.D10.YSA	Kan.D10.YSA	Kan.D10.YSA	Sum.D10.Con	Sum.D10.Con	Sum.D10.Con	Sum.D10.YSA	Sum.D10.YSA	Sum.D10.YSA	Kan.D15.Con	Kan.D15.Con	Kan.D15.Con	Kan.D15.YSA	Kan.D15.YSA	Kan.D15.YSA	Sum.D15.Con	Sum.D15.Con	Sum.D15.Con	Sum.D15.YSA	Sum.D15.YSA	Sum.D15.YSA
Pavir.1KG000025	0	0	0	0	0	0	0	1	0	0	0	0	0	0	0	0	0	0	0	0	2	0	3	0	0	0	0	0	0	0	0	1	1	1	0	0
Pavir.1KG000050	0	0	0	1	0	0	0	0	0	0	0	0	0	0	0	0	2	0	0	0	0	0	0	0	0	1	0	0	3	3	0	0	0	0	1	0
Pavir.1KG000075	1	0	0	0	0	0	9	4	15	31	4	5	0	0	0	0	0	0	8	10	18	44	36	6	0	0	0	0	0	0	8	24	20	96	26	14
Pavir.1KG000101	0	0	0	0	0	0	0	0	0	0	0	0	0	0	0	0	0	0	0	0	0	0	0	0	0	0	0	0	0	0	0	0	0	0	0	0
Pavir.1KG000126	0	0	0	0	0	0	0	0	0	0	1	0	0	0	0	0	0	0	0	0	0	0	0	0	0	0	0	0	0	0	0	0	1	0	0	0
Pavir.1KG000151	0	0	0	0	0	0	0	0	0	0	0	0	0	0	0	0	2	0	0	0	0	0	0	0	0	0	0	0	0	0	0	0	0	0	0	0
Pavir.1KG000176	0	0	1	0	0	0	0	0	0	0	0	0	0	0	0	0	0	0	0	0	0	0	0	0	0	0	0	0	0	0	0	0	0	0	0	1
Pavir.1KG000200	0	3	0	1	0	0	4	1	6	13	8	4	1	3	1	0	0	1	0	4	1	5	1	2	1	0	0	0	0	0	0	2	3	1	2	2
Pavir.1KG000400	9	19	26	14	7	4	1	7	10	9	14	6	8	20	10	12	17	18	1	9	0	13	7	0	27	39	11	25	30	19	19	10	21	15	17	17
Pavir.1KG000733	3	0	4	0	0	1	7	17	6	17	4	23	1	1	0	1	2	0	4	5	3	9	9	2	0	2	0	2	1	0	2	9	4	11	6	6
Pavir.1KG001066	1	5	3	2	3	8	5	5	3	12	4	5	13	18	10	14	25	13	5	12	0	18	4	4	15	22	8	16	9	10	9	7	5	3	1	9
Pavir.1KG001200	0	0	0	0	0	0	0	0	0	0	0	0	0	0	0	0	0	0	0	0	0	0	0	0	0	0	0	0	0	0	0	0	0	0	0	0
Pavir.1KG001205	0	0	0	2	0	0	0	0	0	0	0	0	1	2	1	1	0	0	0	0	0	0	0	0	0	0	0	0	1	0	0	0	0	0	0	0
Pavir.1KG001210	0	8	1	7	9	11	0	0	7	0	0	0	4	0	3	6	3	5	0	0	0	0	0	0	0	3	0	12	4	0	0	0	0	0	0	0
Pavir.1KG001400	0	0	0	0	0	0	2	0	0	1	1	0	0	0	0	0	0	0	0	1	0	0	1	0	0	0	0	0	0	0	0	1	1	1	1	2
Pavir.1KG001500	106	143	154	172	289	161	182	189	158	484	498	442	333	397	360	423	524	385	484	371	603	669	784	152	260	610	204	514	661	385	851	842	1040	728	892	557
Pavir.1KG001600	409	616	709	470	512	192	461	537	406	700	576	393	498	373	437	367	478	578	249	335	330	438	408	131	544	807	540	471	434	474	487	575	754	555	577	486
Pavir.1KG001700	1162	1214	1403	1066	1699	648	889	941	923	1454	985	905	1405	987	893	1044	775	1127	342	334	497	645	687	162	1105	2206	751	692	1246	624	1022	973	1987	753	791	660
Pavir.1KG001800	6	7	3	3	4	15	28	36	13	39	35	34	2	3	5	4	6	5	13	20	31	24	27	5	5	3	1	5	5	5	25	26	31	33	23	10
Pavir.1KG001900	0	1	1	14	0	0	2	1	2	9	4	34	5	0	2	93	83	20	2	1	23	497	313	98	0	0	2	70	36	28	2	2	5	218	199	218
Pavir.1KG002000	15	13	14	5	3	1	20	15	9	17	19	10	11	7	7	8	11	8	15	6	5	29	22	12	12	11	11	11	6	11	36	18	29	27	15	16
Pavir.1KG002100	0	0	0	0	0	0	0	0	0	0	0	0	0	0	0	0	0	0	0	0	0	0	0	0	0	0	0	0	0	0	0	0	0	0	0	0
Pavir.1KG002200	39	41	34	36	114	20	69	91	72	47	46	55	69	40	20	45	65	52	5	8	16	8	19	3	52	89	75	21	54	50	20	16	31	14	14	18
Pavir.1KG002500	1	0	7	1	3	0	1	3	3	4	7	6	4	3	2	0	2	3	0	0	2	1	1	0	1	3	0	0	2	0	0	0	1	0	1	0
Pavir.1KG002600	5253	5142	5820	3565	5705	2837	4532	4020	4587	5290	4257	3270	3756	3354	4546	3927	2465	2834	1827	1813	3181	2378	2232	524	1814	2475	1844	1660	2283	2043	2715	2055	2890	1608	2462	1356
Pavir.1KG002700	165	169	128	118	167	64	166	317	298	329	202	634	161	138	215	161	103	177	272	208	294	472	412	200	176	163	155	157	199	150	151	181	194	539	315	169
Pavir.1KG002850	11	12	7	4	17	4	8	6	2	8	4	5	20	10	7	26	14	16	1	1	6	9	3	1	5	25	16	5	22	3	14	10	20	6	10	7
Pavir.1KG003000	1257	1493	1294	1060	1379	650	1189	1251	1041	1653	1179	1085	2284	2125	1883	1788	2130	2343	867	793	1221	1158	1273	305	967	1724	999	1080	1458	1146	2392	1636	2306	1307	1719	1156
Pavir.1KG003050	4	1	0	0	0	0	6	0	2	1	3	3	0	0	0	1	2	0	0	1	1	1	4	0	0	1	1	0	1	2	3	1	3	5	1	3
Pavir.1KG003100	245	274	345	179	281	96	192	218	218	344	146	218	407	264	309	235	215	256	84	154	195	119	124	23	313	358	280	222	276	174	255	237	358	82	144	59
Pavir.1KG003200	9	14	6	3	0	2	7	4	21	4	11	3	7	27	41	23	20	42	0	13	6	3	5	0	29	13	11	4	8	1	14	4	11	0	1	2
Pavir.1KG003300	42	40	55	35	22	17	25	36	80	25	47	13	110	156	276	133	91	212	18	18	32	20	15	2	99	76	135	39	30	54	23	32	46	3	8	9
Pavir.1KG003400	12086	12506	14065	9413	14849	4441	2870	8846	3924	3871	3773	2415	18462	18759	25929	17375	6752	13004	3480	2189	5057	1922	3335	815	13460	20196	16753	8778	7595	8952	1678	3586	5069	1314	855	1234
Pavir.1KG003450	7	10	26	16	11	6	0	3	1	0	0	1	45	53	130	74	27	39	1	0	1	0	0	0	67	23	104	57	14	57	0	0	0	0	0	0
Pavir.1KG003500	1	9	15	1	0	0	0	0	0	0	0	0	12	10	67	16	8	11	0	1	0	0	0	1	34	3	31	5	3	10	2	0	0	1	0	0
Pavir.1KG003601	95	61	95	68	122	61	191	209	79	126	80	20	72	200	772	451	185	182	71	224	39	78	53	24	90	123	77	109	85	78	53	64	50	19	28	55
Pavir.1KG003701	19	32	20	24	15	21	28	21	32	34	49	17	85	45	37	55	50	68	15	33	31	9	22	3	26	92	24	41	84	55	58	24	66	7	25	25
Pavir.1KG003801	0	0	0	0	0	0	0	0	0	2	0	0	0	0	0	0	0	4	0	0	0	0	3	0	0	1	0	0	0	0	0	0	0	1	1	0
Pavir.1KG003900	398	492	426	408	408	193	547	484	453	742	541	441	812	679	888	765	625	772	486	636	835	494	716	196	498	750	632	488	569	618	841	809	771	466	563	436
Pavir.1KG004000	210	199	225	185	256	105	201	236	185	321	270	189	147	108	115	106	100	123	163	77	209	92	153	31	232	227	156	160	175	135	140	141	199	120	145	110
Pavir.1KG004100	1	1	1	0	0	0	0	1	0	1	1	0	0	0	0	0	1	2	1	0	0	1	1	0	0	4	1	1	0	0	0	0	0	0	2	0
Pavir.1KG004200	159	398	208	297	326	116	153	231	192	399	352	305	507	277	205	425	435	354	155	60	113	341	305	89	341	762	258	249	646	250	247	277	531	456	494	340
Pavir.1KG004300	247	287	276	203	275	91	177	133	147	364	232	217	445	336	279	348	385	393	129	118	193	153	233	46	162	455	183	202	307	167	404	282	507	178	291	199
Pavir.1KG004400	0	0	0	0	0	0	2	0	1	4	0	10	0	0	1	0	0	0	0	0	0	0	0	0	0	0	0	0	0	0	0	4	1	0	0	0
Pavir.1KG004500	0	0	0	0	0	0	2	2	0	1	2	1	0	0	0	0	0	0	0	0	0	0	0	0	0	0	0	0	0	0	1	0	0	0	0	0
Pavir.1KG004600	1	0	0	0	0	0	4	0	2	5	0	4	0	0	0	2	0	0	0	0	3	5	3	0	4	4	4	0	0	0	2	1	2	4	1	1
Pavir.1KG004700	334	395	411	353	442	138	433	428	284	604	438	451	190	149	159	170	144	199	128	135	190	238	227	81	420	427	286	207	303	251	234	284	475	339	470	259
Pavir.1KG004800	20801	20175	17421	15104	19209	10007	12563	11797	15621	13659	12008	11112	14981	19702	22731	20477	15620	17330	8819	5166	11227	9454	9449	2777	4471	8835	6737	7470	11238	9999	14598	9600	9817	8268	11099	7988
Pavir.1KG004900	0	5	0	0	0	0	0	0	0	0	0	0	3	1	1	0	1	0	0	0	0	0	0	0	0	0	0	0	6	0	0	0	0	0	0	0
Pavir.1KG005033	0	0	2	0	0	0	0	0	0	0	0	0	0	0	4	1	0	0	0	0	0	0	0	0	0	0	0	0	0	0	0	0	0	0	0	4
Pavir.1KG005166	11	45	17	38	60	8	91	94	141	154	218	87	86	98	46	74	56	89	117	119	72	215	132	44	87	86	43	52	85	47	171	112	241	167	264	182
Pavir.1KG005300	237	358	347	256	298	179	316	281	392	414	305	225	440	470	694	505	398	427	239	367	377	394	356	82	708	639	686	593	541	417	330	277	435	348	357	246
Pavir.1KG005400	90	87	90	67	84	27	46	36	50	36	38	53	145	120	91	112	114	119	14	19	27	37	45	9	40	171	57	38	97	50	108	94	123	56	77	59
Pavir.1KG005450	258	291	339	295	340	147	228	158	244	279	187	235	272	213	326	245	202	233	137	127	195	256	190	52	322	330	303	264	279	307	227	207	261	259	222	210
Pavir.1KG005500	75	59	76	48	79	41	26	35	44	31	9	18	44	45	31	41	46	40	4	7	9	13	7	3	25	57	50	54	34	17	25	34	34	14	8	11
Pavir.1KG005600	1990	1934	1842	1473	1629	841	1019	980	985	1131	756	831	1020	838	1268	816	882	960	372	344	487	506	548	91	740	1073	702	669	618	697	710	554	580	434	504	364
Pavir.1KG005700	235	256	245	184	210	123	186	193	221	230	149	164	239	250	309	235	210	242	154	112	168	169	185	50	156	234	191	169	181	299	207	153	216	238	221	158
Pavir.1KG005800	104	119	139	86	144	60	193	144	136	209	143	140	103	112	132	99	112	99	115	144	124	129	127	40	182	196	162	141	153	82	114	156	202	148	167	113
Pavir.1KG005900	374	351	390	300	364	165	192	193	208	292	249	217	832	666	581	578	609	769	107	174	189	241	225	64	307	919	361	384	507	327	505	352	545	265	378	265
Pavir.1KG006000	77	52	63	43	55	14	10	16	39	36	63	36	98	104	83	87	71	85	15	4	23	29	26	5	29	127	20	42	78	43	102	84	176	43	85	50
Pavir.1KG006100	241	234	264	226	322	156	237	219	211	292	206	226	272	252	268	215	210	205	158	145	190	217	204	44	296	286	251	250	309	220	272	228	282	252	295	222
Pavir.1KG006200	496	472	550	518	506	258	745	590	670	962	563	814	847	636	687	764	751	693	587	407	746	766	665	220	569	780	436	643	750	476	905	708	988	1034	1358	793
Pavir.1KG006500	64	43	34	82	75	50	96	117	123	160	96	126	66	60	106	78	108	51	60	39	103	94	74	42	65	48	62	144	118	99	83	86	67	251	203	202
Pavir.1KG006600	0	0	0	0	3	0	5	1	0	6	1	19	1	0	0	1	4	1	5	0	4	10	1	8	1	2	0	1	1	2	0	12	0	0	4	33
Pavir.1KG006801	39	46	29	25	87	24	19	22	68	21	24	38	113	66	164	78	84	84	24	3	30	32	25	10	64	40	48	72	64	131	55	38	72	39	24	39
Pavir.1KG007000	28	21	9	2	24	15	72	245	86	257	114	58	147	741	327	684	826	317	1956	520	1751	2055	1571	442	623	209	384	385	414	332	1221	377	1414	1179	1421	718
Pavir.1KG007100	151	104	119	128	104	69	254	358	190	297	172	214	148	108	209	156	105	129	84	167	136	118	143	56	168	151	170	117	135	130	123	168	109	95	135	106
Pavir.1KG007300	383	343	291	274	290	175	427	376	336	488	204	324	216	201	214	170	144	172	125	148	164	163	151	50	223	294	154	149	183	166	229	161	252	162	184	128
Pavir.1KG007400	75	51	34	29	51	14	8	5	4	17	5	19	45	30	28	25	35	21	2	1	5	1	4	0	24	63	11	8	33	21	18	15	38	5	15	10
Pavir.1KG007450	160	75	111	33	112	61	71	50	50	115	25	100	47	34	87	56	36	31	1	13	54	11	23	18	90	68	41	40	55	44	31	18	53	45	66	30
Pavir.1KG007500	787	818	916	665	1007	405	806	833	732	1185	748	855	1868	1736	2249	1825	1627	1591	1163	875	1400	1229	1242	396	1140	1826	977	1020	1433	1061	1228	888	1291	1204	1247	886
Pavir.1KG007600	36	23	18	17	39	23	31	32	18	70	77	73	25	24	38	45	34	28	55	72	76	79	117	26	49	30	39	30	50	48	83	77	70	51	64	74
Pavir.1KG007701	0	0	0	0	0	0	0	0	0	0	0	0	0	0	0	0	0	0	0	0	0	0	0	0	0	0	0	0	0	0	0	0	0	0	0	0
Pavir.1KG007800	1664	1636	1547	1314	1567	723	848	805	1058	1331	1044	878	2249	1737	1536	1191	1268	1856	469	561	825	678	794	189	1595	2014	1260	1060	1430	1367	1475	1306	1978	690	1001	719
Pavir.1KG007900	86	60	68	81	81	47	62	87	84	130	103	111	53	78	90	65	95	64	120	161	147	111	220	36	100	58	99	219	94	97	135	104	93	195	145	153
Pavir.1KG008000	701	852	742	633	705	362	507	461	521	689	537	433	1081	842	791	776	889	901	382	357	521	509	411	103	609	1195	549	467	720	566	794	611	1002	533	589	425
Pavir.1KG008050	0	0	2	0	0	0	0	0	0	0	0	0	2	0	0	0	2	0	0	0	0	0	0	0	0	0	0	0	0	0	0	0	0	0	0	0
Pavir.1KG008100	283	349	278	273	321	177	188	171	233	280	253	234	456	455	409	392	425	444	160	119	200	266	253	60	276	482	306	439	461	378	506	360	430	281	378	307
Pavir.1KG008140	10	5	1	9	19	1	8	1	7	9	6	6	11	19	14	9	11	3	2	7	9	4	5	5	10	34	10	38	3	9	4	8	8	4	9	8
Pavir.1KG008180	0	0	0	0	0	0	0	0	0	0	0	0	0	0	0	0	0	0	0	0	0	0	0	0	0	3	0	0	0	0	0	0	0	0	0	0
Pavir.1KG008220	0	0	0	0	0	0	0	0	0	0	0	0	0	0	0	0	0	0	0	0	0	0	0	0	0	0	0	0	0	0	0	0	0	0	0	0
Pavir.1KG008260	0	0	0	0	0	0	0	0	0	0	0	0	0	0	0	0	0	0	0	0	0	0	0	0	0	0	0	0	0	0	0	0	0	0	0	0
Pavir.1KG008300	28	66	35	58	119	21	20	26	31	23	21	20	145	146	79	31	41	42	13	11	26	31	21	9	153	249	80	313	40	46	33	23	36	20	40	20
Pavir.1KG008400	0	0	0	0	0	0	0	0	0	0	0	0	0	1	2	0	0	0	0	0	0	2	0	0	0	1	2	0	0	0	0	0	1	0	0	0
Pavir.1KG008500	13	42	12	18	9	12	5	5	0	3	9	3	28	19	15	10	22	1	2	0	0	2	2	1	7	30	6	38	9	37	1	1	5	2	2	0
Pavir.1KG008600	0	0	0	0	0	0	0	0	0	0	0	0	0	0	0	0	0	0	0	0	0	0	0	0	0	0	0	0	0	0	0	0	0	0	0	0
Pavir.1KG008750	0	0	0	0	0	0	0	0	0	0	0	0	0	0	0	0	0	0	0	0	0	0	0	0	0	0	0	0	0	0	0	0	0	0	0	0
Pavir.1KG008900	2353	2111	1510	2369	1868	1824	2338	2223	1914	2825	3430	2664	1418	2707	1664	1459	1483	1623	1293	961	1414	974	1773	421	1560	2074	1519	2946	3000	2345	3104	4655	4020	1361	2894	2224
Pavir.1KG009000	144	142	126	167	133	66	77	65	78	149	146	146	112	102	42	57	76	88	34	14	28	39	74	23	83	137	56	124	131	89	108	143	196	69	128	74
Pavir.1KG009100	81	134	61	163	138	152	59	73	125	200	254	140	648	817	750	638	1217	588	453	273	341	561	484	143	309	788	356	856	610	350	588	375	503	361	477	233
Pavir.1KG009201	0	2	0	0	1	0	0	0	0	0	0	0	0	0	0	0	0	0	0	0	0	0	0	0	0	1	0	1	0	0	0	0	0	0	0	0
Pavir.1KG009300	186	274	174	233	166	110	150	118	171	127	119	120	70	67	94	68	77	80	10	15	29	41	38	6	115	160	104	121	85	74	69	59	90	50	77	41
Pavir.1KG009500	6	14	4	14	14	6	18	25	25	53	34	27	14	9	14	11	16	16	7	17	4	27	18	1	16	14	3	8	11	7	38	36	36	29	29	17
Pavir.1KG009700	112	127	93	73	113	56	146	99	89	192	128	86	84	75	70	64	72	81	44	48	61	79	106	22	47	186	57	65	106	49	128	137	223	96	102	100
Pavir.1KG009800	11	20	26	12	20	6	28	6	30	26	22	25	9	10	14	13	7	15	15	25	20	31	29	12	18	19	9	15	19	30	21	26	34	33	31	22
Pavir.1KG009901	0	10	1	0	0	0	0	0	0	0	0	1	0	0	1	0	0	0	0	0	0	0	0	0	0	4	0	0	0	0	0	0	0	0	0	0
Pavir.1KG010000	408	393	421	391	585	174	379	549	247	681	376	441	169	142	151	162	143	167	112	67	162	170	215	53	332	330	164	181	225	189	154	154	303	252	279	121
Pavir.1KG010100	0	0	0	0	0	0	0	0	2	1	0	0	0	0	0	0	0	0	0	0	0	0	0	0	0	0	0	0	0	0	0	0	0	0	1	0
Pavir.1KG010200	0	0	0	0	0	0	0	0	0	0	0	0	0	0	0	0	0	0	0	0	0	0	0	0	0	0	0	0	0	0	0	0	0	0	0	0
Pavir.1KG010300	0	0	0	0	0	0	0	0	0	0	0	0	0	0	0	0	0	0	0	0	0	0	0	0	0	0	0	0	0	0	0	1	0	0	0	0
Pavir.1KG010350	0	0	0	0	0	0	1	0	0	0	0	0	0	0	0	0	0	0	0	0	0	0	0	0	0	0	0	0	0	0	0	1	0	0	0	0
Pavir.1KG010400	0	0	0	0	0	0	0	0	0	0	0	0	0	2	1	0	0	0	0	0	0	0	0	0	0	0	0	0	0	1	0	0	1	0	0	0
Pavir.1KG010501	0	0	0	0	0	0	0	0	0	0	0	0	0	0	0	0	0	0	0	0	0	0	0	0	0	0	0	0	0	0	0	0	0	0	0	0
Pavir.1KG010601	27	19	26	11	20	16	22	23	17	13	15	21	12	5	11	8	6	12	0	9	4	11	4	0	22	9	5	10	18	23	14	9	10	4	6	6
Pavir.1KG010700	1280	1194	1431	1080	1521	557	870	839	786	1167	682	742	1610	1365	1490	1283	1035	1371	501	449	594	692	652	195	1512	2157	1063	1201	1280	1038	714	784	1118	759	766	587
Pavir.1KG010800	0	0	0	0	0	0	0	0	0	0	0	0	0	1	0	0	1	0	0	0	0	1	0	0	0	0	0	0	0	0	1	2	3	0	2	0
Pavir.1KG010900	4	0	0	0	0	0	0	5	1	7	1	2	0	0	0	0	0	0	2	0	5	0	5	0	0	0	0	0	0	0	4	6	6	0	7	1
Pavir.1KG011100	0	0	0	0	0	0	1	0	0	5	0	1	0	1	1	0	0	0	3	0	0	0	0	0	0	0	0	0	0	0	2	3	1	0	0	1
Pavir.1KG011200	2931	3272	2504	2394	2613	1253	1748	1578	2007	2113	1449	1411	4500	3000	2401	2426	2553	3242	742	891	1251	927	1226	268	1824	4378	1556	1516	1847	1624	2280	2098	3971	924	1266	1093
Pavir.1KG011250	252	252	63	204	169	88	249	110	337	89	122	124	8	11	32	11	3	11	0	0	0	7	5	0	26	21	1	4	5	2	6	4	3	7	8	1
Pavir.1KG011300	89	100	114	93	137	32	29	30	35	29	31	44	144	150	120	64	72	123	15	39	13	17	18	6	60	105	94	105	47	69	30	36	63	31	18	30
Pavir.1KG011400	0	0	0	0	0	0	0	0	0	0	0	0	0	0	0	0	0	0	0	0	0	0	0	0	0	0	0	0	0	0	0	0	0	0	0	0
Pavir.1KG011500	182	185	229	163	243	137	165	132	138	231	100	138	268	271	198	246	228	220	90	69	155	92	121	30	205	225	188	153	185	210	211	177	319	141	187	81
Pavir.1KG012600	273	294	261	270	251	145	293	249	310	416	321	327	324	277	394	233	249	284	167	187	289	263	271	78	261	305	208	268	213	254	303	248	279	257	346	256
Pavir.1KG013500	68	74	56	83	57	42	30	47	86	48	58	39	36	34	51	30	34	38	21	26	12	24	35	9	47	53	46	31	53	27	23	35	41	28	34	26
Pavir.1KG013800	234	269	296	169	193	114	94	75	152	112	106	99	227	208	210	197	154	212	61	56	91	80	139	19	212	324	114	132	178	150	99	83	104	84	96	71
Pavir.1KG014000	1212	1289	1400	1013	1315	584	1261	1311	962	1480	853	881	441	524	651	431	477	634	364	323	513	545	521	159	586	711	473	464	466	421	623	644	727	426	507	390
Pavir.1KG014093	2809	2724	2683	3739	5316	2493	4061	2664	5758	6089	6981	4888	3175	3099	3928	4125	3068	3632	5376	3712	7454	5578	10071	1854	4559	4034	4162	5765	4396	5714	5937	6222	6581	7043	9640	6441
Pavir.1KG014100	237	313	349	300	306	160	379	440	245	449	258	279	95	57	100	77	47	89	49	47	90	72	99	26	171	131	96	92	68	100	55	94	129	116	111	54
Pavir.1KG014200	245	291	263	222	242	122	225	210	225	334	266	187	224	265	305	180	242	247	149	123	198	195	199	72	230	216	206	218	199	198	322	201	236	265	269	216
Pavir.1KG014293	4	6	2	1	2	3	0	0	3	0	0	0	4	7	3	4	2	3	0	0	0	0	0	0	4	7	4	2	0	2	0	0	0	0	0	0
Pavir.1KG014300	155	178	190	178	248	145	464	382	534	408	323	438	273	303	367	486	382	338	705	427	645	753	590	203	373	351	297	514	529	327	547	364	309	913	725	472
Pavir.1KG014386	0	1	1	0	0	3	0	0	3	0	0	0	0	0	0	0	3	0	0	0	0	0	0	0	0	2	1	1	1	0	0	0	0	0	0	0
Pavir.1KG014493	0	0	0	0	0	0	0	0	0	0	0	0	0	0	0	0	0	0	0	0	0	0	0	0	0	0	0	0	0	0	0	0	0	0	0	0
Pavir.1KG014500	25	6	22	34	24	11	0	0	11	0	0	0	29	59	59	41	17	19	0	0	0	0	1	0	18	26	15	28	6	14	0	0	0	0	0	0
Pavir.1KG014586	1086	1095	1031	918	1017	592	1276	1418	1146	1362	1184	1185	949	968	1300	1036	768	1118	812	761	1227	952	1192	325	1247	984	1263	1101	922	1020	1281	1294	1277	905	1062	868
Pavir.1KG014700	0	0	0	0	0	0	0	0	0	0	0	0	0	0	0	1	0	0	0	0	0	0	0	0	0	0	0	0	0	0	0	0	0	0	0	0
Pavir.1KG014800	0	0	0	0	0	0	0	0	0	0	0	0	0	0	0	0	0	0	0	0	1	1	0	0	0	0	1	1	0	0	0	0	0	1	0	0
Pavir.1KG014900	72	65	88	96	81	45	66	66	77	142	54	84	34	24	34	23	21	48	12	8	35	21	21	9	58	66	27	36	35	38	31	26	50	30	62	23
Pavir.1KG015000	0	0	0	0	0	0	3	1	0	5	1	0	0	0	0	0	1	0	0	3	3	0	2	0	0	0	0	0	0	0	3	2	1	3	4	1
Pavir.1KG015200	3	9	16	9	3	1	12	13	9	24	9	9	1	0	0	1	0	2	5	5	9	1	10	0	0	0	0	1	1	0	1	2	5	8	2	1
Pavir.1KG015400	202	194	176	176	219	134	220	244	249	255	187	171	56	44	57	44	36	49	20	14	34	44	75	17	138	107	101	90	62	60	56	101	106	55	64	48
Pavir.1KG015500	0	0	0	0	0	0	2	4	3	1	1	2	1	0	0	0	0	0	0	0	0	2	0	0	0	0	0	0	0	0	7	0	10	2	3	2
Pavir.1KG015693	148	119	126	236	115	143	445	359	341	584	585	580	146	153	192	185	186	193	258	298	371	147	378	99	126	146	115	124	175	132	371	304	408	213	296	220
Pavir.1KG015700	10	17	13	16	31	7	13	12	12	6	12	7	44	33	23	32	32	31	2	1	15	14	3	1	35	53	44	37	41	9	8	7	15	11	7	8
Pavir.1KG015800	442	378	373	294	330	186	157	174	213	199	174	151	198	164	194	192	176	224	32	45	37	36	41	12	34	229	66	64	125	98	139	100	138	45	86	50
Pavir.1KG015900	0	0	0	0	0	0	0	0	0	0	0	0	0	0	0	0	0	0	0	0	0	0	0	0	0	0	0	0	0	0	0	0	0	0	0	0
Pavir.1KG016000	0	0	0	0	0	0	0	0	0	0	0	0	0	0	0	0	0	0	2	0	0	1	0	0	0	0	0	0	0	1	0	0	0	0	0	0
Pavir.1KG016093	0	0	0	0	0	0	0	0	0	0	0	0	0	0	0	0	0	0	0	0	0	0	0	0	0	0	0	0	0	0	1	0	0	0	0	0
Pavir.1KG016100	464	494	470	546	485	242	310	226	402	363	253	235	1001	795	943	655	533	781	277	219	296	457	296	99	528	700	478	474	514	326	337	227	347	444	446	323
Pavir.1KG016500	36	58	70	52	48	35	18	16	54	19	9	24	62	32	53	49	73	63	7	5	8	14	8	7	33	78	27	30	48	40	13	21	17	28	23	23
Pavir.1KG016793	0	0	2	2	0	0	7	0	1	4	7	0	3	3	2	1	1	5	0	0	0	0	0	0	4	0	0	0	2	0	3	3	0	4	1	10
Pavir.1KG016800	7	6	7	16	14	14	3	2	9	10	9	18	16	26	12	30	21	30	7	9	12	31	48	7	51	32	35	75	32	31	12	18	27	42	49	53
Pavir.1KG017000	254	230	247	308	303	131	166	139	188	280	169	188	226	266	253	270	235	258	93	70	131	166	113	43	243	270	175	169	247	239	214	203	252	160	214	158
Pavir.1KG017086	54	31	51	41	64	31	75	79	44	109	51	107	35	17	21	13	14	23	25	19	71	16	25	12	51	30	37	26	12	24	68	64	85	78	83	34
Pavir.1KG017100	234	245	200	298	338	298	281	285	343	481	671	445	553	1293	786	734	715	681	463	504	653	328	722	115	588	682	668	1442	1105	734	719	794	495	295	610	537
Pavir.1KG017200	4	2	2	3	2	0	3	0	5	8	9	8	0	3	0	5	4	2	1	0	8	2	4	0	0	5	1	3	3	3	3	7	8	6	5	5
Pavir.1KG017300	100	69	87	112	97	51	159	168	117	164	87	117	29	44	56	46	39	50	32	58	39	44	30	11	75	56	57	65	89	43	65	51	57	49	65	64
Pavir.1KG017400	477	414	547	415	539	204	243	297	300	354	301	269	510	585	507	445	410	643	185	157	216	164	251	48	461	898	305	322	510	308	321	333	592	214	247	188
Pavir.1KG017600	0	0	0	0	0	0	0	0	0	0	0	0	0	0	0	0	0	0	0	0	0	0	1	0	0	0	0	0	0	0	0	1	1	0	0	0
Pavir.1KG017800	1	0	0	0	0	0	0	0	0	0	0	0	0	2	0	0	0	1	0	0	0	0	0	1	0	0	0	0	0	0	0	0	0	0	0	1
Pavir.1KG017900	9	12	15	14	10	3	37	38	17	42	48	41	3	0	7	2	4	3	7	11	11	12	14	8	5	14	9	5	8	7	37	33	45	23	34	14
Pavir.1KG018000	196	228	193	210	328	121	111	94	130	208	171	182	413	341	307	360	359	394	76	133	163	153	156	33	263	564	187	261	500	277	316	274	426	304	362	309
Pavir.1KG018200	80	128	103	86	101	52	117	116	66	140	126	120	129	159	153	154	153	122	82	104	104	152	162	38	163	165	121	98	187	138	158	143	164	172	200	177
Pavir.1KG018300	0	0	0	0	2	0	0	0	2	1	0	0	2	0	1	0	2	3	0	0	0	0	2	0	3	1	5	0	0	0	0	0	0	0	1	0
Pavir.1KG018400	462	520	440	357	466	203	461	471	341	484	315	304	103	177	217	148	142	170	153	93	138	136	112	33	90	140	79	117	126	90	141	106	115	88	99	62
Pavir.1KG018493	0	0	0	0	0	3	3	0	0	0	0	0	1	1	0	0	2	0	0	0	0	0	1	0	0	0	0	0	0	4	0	0	1	0	2	0
Pavir.1KG018500	132	192	163	151	127	121	131	122	188	196	170	179	113	133	156	164	214	290	222	219	288	270	162	89	165	248	104	194	353	181	349	424	409	227	334	173
Pavir.1KG018800	15	36	17	49	38	32	10	8	14	41	41	37	21	32	41	84	14	63	37	24	38	41	59	13	49	78	20	142	196	63	123	164	181	44	114	56
Pavir.1KG018900	1223	1327	1152	882	1110	536	843	724	759	1059	757	717	1150	1019	893	983	917	1200	555	510	622	750	697	195	922	1554	828	773	1310	962	1044	823	1227	861	1021	714
Pavir.1KG019000	2	6	6	6	13	2	4	12	6	10	11	4	12	5	10	10	10	10	3	0	17	5	7	3	5	23	2	8	23	8	18	20	31	34	41	17
Pavir.1KG019100	295	442	616	598	830	291	191	254	550	204	217	172	848	1376	1598	837	580	444	157	43	124	69	162	18	454	631	527	911	464	246	100	74	106	110	88	54
Pavir.1KG019200	381	300	300	296	318	159	500	461	348	534	468	489	303	422	459	293	213	288	435	494	594	493	485	134	468	446	423	388	360	362	442	473	523	363	413	359
Pavir.1KG019293	20	20	26	14	37	8	43	13	18	62	33	45	22	18	42	21	20	14	14	31	19	57	52	11	21	25	20	28	27	13	25	20	45	105	62	42
Pavir.1KG019300	6	13	21	22	21	16	3	13	8	24	9	14	5	4	4	16	12	7	0	2	1	2	0	1	11	26	8	9	10	5	8	8	6	3	2	2
Pavir.1KG019493	0	0	0	0	0	0	25	48	11	12	57	37	0	0	0	0	0	0	15	26	24	13	15	11	1	0	0	0	0	0	5	10	1	1	15	6
Pavir.1KG019500	1	2	1	0	1	0	0	0	17	0	0	0	1	2	1	3	1	4	0	0	0	0	0	0	0	2	2	0	0	6	0	0	0	0	0	0
Pavir.1KG019800	131	106	160	93	77	54	203	198	130	199	215	114	138	88	130	50	89	134	91	113	117	141	137	51	122	170	108	81	189	135	137	154	141	184	157	176
Pavir.1KG019900	331	372	389	347	368	175	322	303	308	419	306	276	367	321	288	337	369	268	426	265	331	437	413	119	291	411	167	233	328	248	393	259	494	413	402	285
Pavir.1KG020100	2	0	0	0	0	0	7	20	1	4	4	1	1	3	8	1	2	1	2	2	5	4	7	4	2	12	2	0	2	3	4	1	7	3	2	2
Pavir.1KG020200	369	466	290	394	417	132	381	304	368	535	367	381	238	158	214	170	187	159	138	64	183	168	141	41	149	190	92	86	161	143	295	210	309	197	225	121
Pavir.1KG020300	1307	1290	1275	1069	1263	639	1493	1276	1451	1495	970	1059	1941	2209	3289	2242	1875	2244	1833	1005	2262	1712	1891	515	1296	1529	1340	1443	1236	1509	1392	1028	1065	1570	1403	885
Pavir.1KG020400	0	0	0	0	0	0	0	0	0	0	0	0	1	0	0	0	1	0	0	0	0	0	0	0	0	0	0	0	0	0	0	0	0	0	0	0
Pavir.1KG020500	219	260	224	224	206	123	295	260	186	375	252	269	157	133	103	95	125	119	69	126	170	200	168	46	191	258	216	107	124	151	261	249	261	186	213	100
Pavir.1KG020600	29	40	33	27	23	14	15	4	11	24	21	15	37	26	18	25	34	33	3	4	2	3	7	0	6	69	19	6	31	13	36	20	49	9	21	16
Pavir.1KG020700	9	15	21	5	13	8	4	9	17	10	15	9	27	14	9	19	20	25	2	8	0	12	6	2	6	29	6	6	24	3	20	19	36	8	16	7
Pavir.1KG020800	204	372	277	313	335	234	197	124	215	364	464	447	754	610	448	771	764	712	158	185	209	783	567	190	489	850	340	629	962	481	796	565	1381	1055	1345	931
Pavir.1KG021093	199	202	240	194	248	103	235	222	188	346	183	188	190	135	155	161	130	173	89	72	123	108	157	30	239	301	147	142	174	150	183	182	315	128	194	118
Pavir.1KG021100	18231	26243	12578	18211	17599	12185	21938	21998	9913	29088	20790	24262	23531	13864	15579	16368	9077	11898	4655	3240	10815	4982	12191	1972	18715	24326	21213	17458	15482	22137	8301	12385	19479	5566	12384	7167
Pavir.1KG021200	0	0	0	0	0	0	0	0	0	0	0	0	0	0	0	0	0	0	0	0	0	0	0	0	0	0	0	0	0	0	0	0	0	0	0	0
Pavir.1KG021400	1196	1222	1037	758	1115	375	536	561	436	664	519	428	236	199	223	185	141	270	100	97	118	90	90	38	128	325	124	169	176	222	246	193	284	181	186	120
Pavir.1KG021600	0	0	0	0	0	0	0	0	0	0	0	0	0	0	0	0	0	0	0	0	0	1	0	0	0	0	0	0	0	0	5	2	0	0	0	1
Pavir.1KG021700	0	0	0	0	0	0	0	0	0	0	0	0	0	0	0	0	1	0	0	0	0	0	0	0	0	0	0	0	0	0	0	0	0	0	0	0
Pavir.1KG021900	24	30	22	15	17	27	58	52	26	35	62	68	52	67	94	53	66	50	80	55	61	72	54	19	26	46	32	18	43	28	40	35	34	52	52	28
Pavir.1KG021993	0	0	0	0	0	0	0	0	0	0	0	0	0	0	0	0	0	0	0	0	0	2	0	0	0	0	0	0	0	0	3	0	1	0	2	0
Pavir.1KG022000	836	854	830	765	968	379	721	726	550	1060	680	705	459	306	334	366	319	308	125	138	223	306	354	96	473	832	303	361	534	437	305	312	623	430	517	353
Pavir.1KG022100	3	5	4	1	2	2	0	0	0	1	0	1	1	0	1	0	0	0	2	0	0	1	0	0	0	0	0	0	0	0	0	0	0	1	0	0
Pavir.1KG022200	301	256	226	298	308	178	250	304	260	387	285	268	272	164	186	169	166	178	75	125	130	145	186	44	215	312	157	136	221	213	209	242	349	158	162	115
Pavir.1KG022400	59	63	56	68	51	62	97	64	118	120	81	77	144	140	167	155	153	162	138	88	127	161	174	40	181	139	179	139	94	159	131	158	169	124	115	167
Pavir.1KG022500	22	32	20	45	35	18	19	9	6	15	3	6	113	85	30	104	98	86	9	7	7	7	5	0	19	118	14	14	56	23	69	49	127	13	40	12
Pavir.1KG023000	1	0	0	0	0	1	1	2	0	1	0	0	2	2	1	0	1	0	0	0	0	1	0	0	0	0	0	0	2	0	5	2	2	1	3	4
Pavir.1KG023100	17	13	12	12	19	6	8	11	12	39	65	48	33	13	19	19	30	30	8	8	28	56	48	9	32	37	32	41	57	26	48	37	109	68	76	90
Pavir.1KG023400	1	7	6	6	3	1	0	0	3	0	1	0	2	2	1	6	1	3	0	0	2	0	0	0	0	0	2	0	1	1	1	0	0	0	0	0
Pavir.1KG023600	0	0	1	12	5	0	0	0	2	0	0	6	1	3	5	8	11	5	0	2	0	5	0	1	5	13	2	12	5	5	11	6	3	11	12	14
Pavir.1KG023900	0	0	0	4	1	0	0	0	0	1	2	2	0	0	0	1	0	1	0	0	0	0	1	0	0	0	0	2	2	0	0	0	1	2	2	0
Pavir.1KG024100	74	86	74	79	68	41	26	42	51	28	5	21	78	60	64	62	73	55	43	0	33	39	20	17	60	81	35	52	82	50	28	70	92	27	7	26
Pavir.1KG024200	1	3	4	0	13	1	1	3	1	2	0	2	25	0	0	21	0	3	0	0	2	1	0	0	0	2	0	1	15	10	2	3	0	0	1	0
Pavir.1KG024300	202	228	207	189	275	135	423	339	286	558	356	438	206	163	225	182	161	173	254	292	368	297	399	116	262	261	177	261	256	226	298	280	364	408	389	282
Pavir.1KG024400	25	40	36	36	23	7	27	27	23	39	19	14	8	14	33	9	23	20	4	4	18	3	15	8	15	23	16	32	9	10	5	12	13	8	13	7
Pavir.1KG024500	828	998	811	740	872	542	304	257	796	363	220	246	824	790	1185	1222	847	795	177	105	188	284	194	73	649	822	577	504	894	619	344	237	375	281	281	242
Pavir.1KG024600	273	230	301	248	335	166	218	206	221	322	271	246	306	283	269	243	269	295	215	122	152	266	269	64	272	316	258	313	222	235	227	249	275	266	354	223
Pavir.1KG024700	129	141	112	119	112	76	79	73	126	132	91	93	86	66	62	54	67	88	27	26	29	36	26	7	80	141	93	81	102	67	110	83	102	73	77	53
Pavir.1KG024800	419	469	731	332	672	277	290	380	453	715	597	397	550	374	455	496	461	455	316	180	281	342	579	132	584	570	448	456	456	456	246	308	561	510	718	344
Pavir.1KG024809	129	161	295	107	122	80	3	11	98	0	0	0	80	39	65	25	51	58	0	0	0	2	0	0	241	107	126	80	16	88	0	0	1	2	1	0
Pavir.1KG025000	26	29	43	19	22	9	0	0	9	0	1	0	48	9	4	16	14	29	0	0	1	1	0	0	1	51	5	2	14	6	2	0	5	0	1	1
Pavir.1KG025100	0	0	0	0	0	0	3	0	0	0	0	0	0	0	0	0	0	0	0	0	0	1	0	0	0	0	0	0	0	0	0	0	0	0	0	0
Pavir.1KG025109	3	2	0	0	2	3	1	0	1	1	1	0	0	2	1	1	0	0	0	0	0	1	0	0	1	0	0	0	0	0	0	0	1	0	0	0
Pavir.1KG025200	930	828	814	542	669	339	467	457	673	408	468	251	167	276	391	301	326	187	266	141	254	163	410	55	135	69	133	180	133	168	92	76	53	136	191	41
Pavir.1KG025300	6	8	8	5	1	7	2	13	13	14	12	29	4	4	4	11	6	9	12	9	4	13	13	8	9	2	8	5	7	7	0	5	5	14	7	16
Pavir.1KG025400	0	7	2	1	4	1	0	0	0	0	0	1	0	0	0	5	0	0	0	0	0	0	0	0	1	2	1	0	4	4	1	1	1	3	1	0
Pavir.1KG025500	1496	1591	1802	1444	1879	731	939	862	987	993	893	831	2264	1673	1984	1534	1242	1850	463	555	719	634	699	176	1996	2832	1536	1368	1645	1401	957	935	1345	634	764	674
Pavir.1KG025700	609	645	540	511	595	250	439	426	396	569	353	342	109	105	133	122	99	187	40	62	60	40	90	18	119	132	105	65	131	117	119	93	84	65	82	38
Pavir.1KG025800	45	46	51	40	36	36	1	4	11	0	0	0	49	44	19	44	33	34	0	0	0	0	0	0	24	59	22	33	37	48	0	0	0	0	1	0
Pavir.1KG025900	70	73	65	66	46	29	0	9	36	0	0	0	38	25	51	42	24	42	0	1	0	0	0	0	86	65	78	52	56	55	1	0	0	1	1	1
Pavir.1KG026000	0	0	0	0	0	0	0	0	0	0	0	0	0	0	0	0	0	0	0	0	0	0	0	0	0	0	0	0	0	0	0	0	0	0	0	0
Pavir.1KG026009	2	1	0	0	0	0	0	0	2	2	1	3	0	0	0	0	0	0	0	0	0	0	0	0	0	0	0	0	0	0	0	0	0	0	0	0
Pavir.1KG026100	342	539	393	412	398	256	605	629	513	448	664	463	259	204	257	240	217	312	184	274	269	261	291	66	262	328	200	205	385	166	409	385	365	221	319	173
Pavir.1KG026300	384	350	339	315	357	158	377	347	292	534	357	316	366	439	440	360	373	469	331	380	519	375	433	114	467	495	522	405	394	439	550	545	644	435	417	313
Pavir.1KG026500	17	7	5	5	14	13	5	7	2	16	27	16	52	60	42	75	69	68	32	41	40	37	73	12	25	113	36	47	124	35	256	124	110	25	95	44
Pavir.1KG026600	40	43	45	23	49	19	29	46	28	57	59	94	25	40	37	32	33	23	54	86	80	34	63	12	18	41	22	26	31	45	166	79	156	114	149	95
Pavir.1KG026601	0	0	0	0	0	0	0	0	0	0	0	0	0	0	0	0	0	0	0	0	0	0	0	0	0	0	0	0	0	0	0	0	1	0	0	0
Pavir.1KG026609	0	0	0	0	0	0	0	0	0	0	0	0	0	0	0	0	0	0	0	0	0	0	0	0	0	0	0	0	0	0	0	0	0	0	0	0
Pavir.1KG026700	2	4	0	18	8	3	2	0	1	5	3	1	132	22	20	32	44	27	1	0	4	0	1	0	1	103	0	34	306	13	59	41	352	20	20	12
Pavir.1KG026701	5	11	7	10	10	19	6	1	2	12	4	10	55	74	25	94	58	39	1	8	5	10	3	4	11	104	6	32	320	21	121	74	363	68	81	48
Pavir.1KG026709	55	57	68	51	81	68	22	35	36	56	21	39	80	76	46	73	16	122	18	13	21	23	22	9	61	95	55	65	40	25	31	19	29	19	15	10
Pavir.1KG026718	0	0	0	0	0	0	0	0	0	0	0	0	0	0	0	0	0	0	0	0	0	0	0	0	0	0	0	0	0	0	0	0	0	0	0	0
Pavir.1KG026727	22	60	32	95	17	24	34	31	19	102	70	190	67	91	123	92	46	134	167	311	357	143	216	48	175	187	49	252	450	75	307	361	525	685	567	386
Pavir.1KG026736	8	12	4	23	9	13	1	5	1	8	3	15	131	75	69	92	139	83	9	7	17	35	15	10	69	274	33	97	350	67	159	77	501	111	133	126
Pavir.1KG026800	0	0	0	0	0	1	1	0	2	1	4	4	7	5	0	13	3	6	1	7	7	4	2	4	3	17	6	6	40	2	61	36	143	33	54	48
Pavir.1KG026809	66	99	46	100	23	27	26	54	6	79	130	181	90	77	34	140	39	358	145	208	337	286	256	49	52	74	14	274	288	68	655	645	1258	819	753	577
Pavir.1KG026818	1	0	0	0	1	0	0	0	1	2	12	13	9	19	6	21	19	11	1	7	4	11	10	2	4	35	6	7	55	5	222	123	580	60	136	119
Pavir.1KG026900	124	146	182	90	127	72	205	168	155	246	154	171	262	389	565	553	414	509	417	310	548	542	467	153	175	260	249	186	224	251	440	233	321	492	453	272
Pavir.1KG027000	550	572	624	548	608	295	795	706	505	963	587	565	668	638	859	634	585	736	448	519	820	544	680	161	585	761	475	549	572	508	732	671	819	631	705	555
Pavir.1KG027100	372	389	322	326	379	229	347	315	316	449	287	313	458	430	487	412	409	506	190	211	291	220	273	54	343	466	288	279	414	339	470	387	470	281	334	260
Pavir.1KG027200	14	21	31	48	40	16	77	85	59	135	124	172	16	12	5	22	20	14	43	43	23	128	65	30	23	50	19	19	36	21	52	49	95	84	103	112
Pavir.1KG027233	0	0	0	0	0	0	1	0	0	0	0	0	0	0	0	0	0	0	0	0	0	0	0	0	0	0	0	0	0	0	0	0	0	0	0	0
Pavir.1KG027266	0	0	0	0	0	0	0	0	0	0	0	0	0	0	0	0	0	0	0	0	0	0	0	0	0	0	0	0	0	0	0	0	0	0	0	0
Pavir.1KG027300	44	13	9	145	219	17	62	219	169	754	862	553	24	78	90	422	344	326	274	112	336	352	363	225	11	109	24	179	115	79	434	149	187	396	583	313
Pavir.1KG027400	1558	1633	1588	1300	1808	837	1354	1155	1445	1591	1262	1065	1709	1821	2015	1899	1759	1819	1367	1153	1575	1383	1723	471	1442	2009	1488	1540	1685	1587	1317	1161	1297	1551	1558	1020
Pavir.1KG027600	0	0	0	1	0	0	3	10	3	14	4	1	1	3	0	4	0	3	0	7	2	4	1	3	4	4	0	0	2	0	4	11	2	1	2	8
Pavir.1KG027900	486	507	601	504	617	248	512	454	477	574	536	497	735	745	833	875	712	835	376	353	607	471	667	167	607	877	460	481	918	585	701	623	909	547	728	504
Pavir.1KG027905	0	0	0	0	0	0	0	0	0	0	0	0	0	0	0	0	0	0	0	0	0	0	0	0	0	0	0	0	0	0	0	0	0	0	0	0
Pavir.1KG027910	21	38	7	37	11	7	66	18	17	38	36	79	38	18	55	48	60	49	49	95	132	101	120	54	70	42	60	73	106	112	131	68	57	145	151	183
Pavir.1KG027915	1	0	2	1	2	2	2	5	3	4	8	1	1	0	0	0	0	0	0	0	1	0	1	0	1	0	1	0	4	0	0	1	3	4	0	0
Pavir.1KG027920	9	10	11	22	7	1	15	17	9	16	4	14	14	14	30	9	16	15	5	7	8	8	15	2	6	11	9	12	14	8	29	3	42	10	21	5
Pavir.1KG027925	598	489	677	488	621	244	437	449	291	693	530	455	1163	930	855	714	706	1079	317	386	454	370	380	109	731	1424	577	613	1016	501	782	743	1358	511	757	530
Pavir.1KG027930	2	1	0	1	3	1	1	4	0	2	6	7	6	1	2	3	1	5	0	1	0	1	3	0	1	4	0	4	7	1	3	3	8	2	7	2
Pavir.1KG027935	581	709	550	567	645	342	280	242	302	300	361	331	363	335	425	351	366	406	31	65	63	117	140	42	323	500	285	311	430	338	89	137	200	155	163	115
Pavir.1KG027940	6033	5603	6432	4313	4368	2658	5207	4382	2999	5976	4974	3565	3547	4786	5918	4135	4472	4951	2946	3569	3424	2335	4839	1134	3068	4611	3154	3303	2810	3243	3093	3130	3479	2298	3126	2450
Pavir.1KG027945	0	0	0	0	0	0	0	0	0	0	0	0	0	0	0	0	0	0	0	0	0	0	0	0	0	0	0	0	0	0	0	0	0	0	0	0
Pavir.1KG027950	125	132	189	141	198	85	338	250	183	239	397	233	172	206	218	224	250	263	247	192	298	312	400	102	117	120	139	170	105	180	363	261	322	285	462	254
Pavir.1KG028000	0	0	0	0	0	0	0	0	0	0	0	0	0	0	0	0	0	0	0	0	0	0	0	0	0	0	0	0	0	0	0	0	0	0	0	0
Pavir.1KG028300	0	0	0	0	0	0	0	0	0	0	0	0	0	0	0	0	0	0	0	0	0	0	0	0	0	0	0	0	0	0	0	0	0	0	0	0
Pavir.1KG028350	0	0	0	0	0	0	0	0	0	0	0	0	0	0	0	0	0	0	0	0	0	0	1	0	0	0	0	0	0	0	0	0	0	0	0	0
Pavir.1KG028400	0	0	0	0	0	0	0	0	0	0	0	0	0	0	0	0	0	0	0	0	0	0	4	0	0	0	0	0	0	0	0	0	0	0	0	0
Pavir.1KG028800	5	1	3	0	1	4	4	16	7	10	2	3	1	1	3	3	3	4	2	3	12	0	0	3	3	1	2	2	0	0	5	3	3	1	5	2
Pavir.1KG028900	1	1	2	4	4	4	6	7	3	13	16	1	3	5	3	11	0	1	11	23	27	7	13	4	12	1	1	20	5	0	6	11	9	3	6	11
Pavir.1KG028940	0	0	0	0	0	0	0	0	0	0	0	0	0	0	0	0	0	0	0	0	0	0	0	0	0	0	0	0	0	0	0	0	0	0	0	0
Pavir.1KG028980	0	0	0	0	0	0	0	0	0	0	0	0	0	0	0	0	0	0	0	0	0	0	0	0	0	0	0	0	0	0	0	0	0	0	0	0
Pavir.1KG029020	0	0	0	0	0	0	0	0	0	0	0	0	0	0	0	0	0	0	0	0	0	0	0	0	0	0	0	0	0	0	0	0	0	0	0	0
Pavir.1KG029060	0	0	0	0	0	1	0	0	1	0	0	0	0	3	0	0	0	0	0	0	0	0	0	0	3	0	1	0	1	0	0	0	0	0	0	0
Pavir.1KG029100	234	463	489	163	218	165	86	97	114	125	99	91	606	484	264	361	487	669	36	51	61	79	98	15	167	679	290	117	370	213	323	191	494	87	191	140
Pavir.1KG029300	1	4	5	1	0	1	2	0	1	1	2	2	0	2	0	2	2	0	0	0	0	0	0	0	0	4	0	1	2	5	0	1	1	2	2	1
Pavir.1KG029400	2301	1698	2789	1803	2256	825	1936	1953	1668	2420	1552	1580	2963	3094	4259	3688	3540	3375	1655	1274	2300	1745	2002	564	1278	3152	2055	1777	2672	1824	2228	2223	2746	1339	1499	1185
Pavir.1KG029500	426	383	326	340	386	212	251	273	291	448	302	270	180	228	239	158	134	228	107	60	147	96	118	27	129	189	134	119	178	119	163	184	176	88	136	92
Pavir.1KG029700	2321	2331	2392	1792	2652	1104	1629	1594	1756	2105	1278	1465	1423	1629	1854	1674	1387	1544	698	643	1046	917	910	260	1083	1262	977	1068	1103	1057	1000	654	1086	1345	1306	682
Pavir.1KG029900	581	463	560	449	370	282	540	582	293	730	374	308	478	465	792	431	409	574	389	368	650	291	548	69	482	524	796	400	448	443	313	519	469	136	198	227
Pavir.1KG030050	0	0	0	0	0	0	0	0	0	0	0	0	0	0	0	0	0	0	0	0	0	0	0	0	0	0	0	0	0	0	0	0	0	0	0	0
Pavir.1KG030200	0	0	0	0	0	0	0	0	0	0	0	0	0	0	0	0	0	0	0	0	0	0	0	0	0	0	0	0	0	0	0	0	0	0	0	0
Pavir.1KG030300	144	124	244	115	281	53	156	120	134	219	208	129	201	136	219	175	130	156	179	222	210	138	131	47	247	190	128	138	214	168	341	277	243	520	331	299
Pavir.1KG030400	13	20	14	19	20	16	14	21	9	38	30	40	19	20	45	21	38	18	22	20	28	35	25	4	40	60	31	57	57	37	44	25	64	36	55	24
Pavir.1KG030500	102	14	55	53	43	34	126	119	79	240	175	156	13	13	25	54	23	53	101	94	81	113	103	40	48	39	113	29	31	31	101	145	170	165	120	97
Pavir.1KG030600	2	6	5	0	0	3	41	24	12	42	28	44	1	0	0	0	5	4	5	7	8	7	9	2	1	4	1	1	2	0	13	11	26	30	22	14
Pavir.1KG030701	0	0	0	0	0	0	1	0	2	0	0	0	0	0	0	0	0	0	0	0	0	4	1	0	0	0	0	0	0	0	0	2	4	0	3	0
Pavir.1KG030800	43	63	46	43	74	34	28	39	40	78	70	53	30	7	7	10	10	12	30	18	26	19	32	20	43	48	9	6	9	9	49	54	118	32	44	22
Pavir.1KG030950	2	0	2	0	0	0	0	0	0	0	0	0	1	1	0	0	1	0	0	0	3	0	3	0	2	3	0	0	0	2	0	2	0	1	1	1
Pavir.1KG031100	2804	2672	3122	2140	2915	1176	2649	3176	1771	2628	1842	1623	1658	2012	3097	1866	1741	2019	1859	1358	2232	1875	1693	492	2085	2111	2078	1743	1467	1756	1424	1863	1242	1059	1250	815
Pavir.1KG031200	312	212	238	237	340	113	265	241	254	365	230	233	289	247	325	262	244	294	172	169	237	252	252	68	305	343	264	241	217	193	243	222	379	363	308	186
Pavir.1KG031300	0	0	0	3	0	0	0	0	0	0	0	0	0	0	0	0	0	0	0	0	0	0	0	1	0	0	0	0	0	0	0	0	0	0	0	0
Pavir.1KG031400	614	736	884	629	758	284	506	457	559	772	610	612	663	783	723	734	683	824	553	436	694	516	854	180	630	1059	484	490	882	607	772	683	1222	1585	869	796
Pavir.1KG031600	37	36	30	36	34	25	11	12	11	10	6	10	21	13	5	14	11	12	0	0	0	0	6	0	10	16	9	14	7	5	7	0	6	3	4	0
Pavir.1KG031700	13	9	5	20	20	10	11	19	15	48	19	15	5	1	8	5	3	8	2	1	4	7	10	2	16	10	3	9	10	11	5	2	3	17	15	16
Pavir.1KG031800	156	155	178	120	235	67	105	93	128	108	156	143	120	157	140	117	116	147	45	61	22	122	42	13	222	196	165	135	179	103	134	104	123	130	163	116
Pavir.1KG031900	31	13	24	35	21	13	16	21	30	14	15	17	20	54	48	50	21	39	13	4	11	27	21	4	19	36	17	29	39	27	35	32	38	12	27	34
Pavir.1KG032000	391	454	459	356	435	245	421	434	390	599	358	403	404	374	361	254	223	364	174	172	213	175	246	56	375	420	288	285	305	250	379	355	430	242	303	176
Pavir.1KG032100	116	129	117	81	86	56	112	89	77	94	94	98	41	43	26	38	37	72	13	17	37	36	36	10	37	65	39	22	36	23	77	68	63	30	42	21
Pavir.1KG032200	969	1029	1277	1150	1197	563	783	854	819	1171	729	637	347	386	286	205	187	392	85	69	69	146	198	28	486	611	311	317	222	254	213	297	523	164	232	111
Pavir.1KG032300	6	4	1	1	1	2	3	5	1	1	4	2	8	10	2	3	3	5	20	10	5	4	6	2	2	2	1	0	3	3	6	9	6	6	2	1
Pavir.1KG032400	77	84	59	62	92	44	147	137	98	126	121	92	75	100	90	86	82	100	59	93	166	130	122	26	111	92	95	84	111	122	121	108	118	174	173	117
Pavir.1KG032500	29	45	22	53	24	32	210	112	253	155	105	180	49	118	143	120	118	96	369	226	261	256	267	81	144	137	174	175	232	203	362	261	351	477	351	261
Pavir.1KG032600	166	227	158	139	232	94	104	77	156	158	150	114	144	240	226	250	213	266	125	89	146	148	159	47	208	180	146	129	212	148	156	138	140	154	194	148
Pavir.1KG032650	0	0	0	1	3	4	0	4	2	0	0	6	3	3	0	0	2	7	0	0	0	1	0	0	0	6	2	0	0	1	2	0	0	0	2	1
Pavir.1KG032700	275	273	295	225	288	157	779	527	512	873	471	563	722	774	1348	988	722	1040	831	1052	1551	1003	1184	279	769	701	794	507	475	476	947	970	1010	905	844	575
Pavir.1KG032800	194	205	163	184	209	109	238	239	215	281	160	166	233	168	119	151	114	235	33	54	56	76	75	19	206	317	203	123	184	87	131	159	252	61	80	61
Pavir.1KG032900	230	245	247	195	272	107	132	85	162	169	115	125	250	247	250	216	189	234	75	98	108	101	115	26	181	355	193	185	229	181	116	174	186	107	134	115
Pavir.1KG033200	292	277	326	293	366	169	280	233	216	456	304	315	292	219	277	266	296	295	156	106	222	278	327	79	350	465	268	299	431	233	253	339	407	362	400	367
Pavir.1KG033275	430	400	321	382	619	211	283	296	302	454	293	258	550	521	495	721	486	588	250	225	330	245	274	87	483	660	494	473	601	445	504	327	535	330	407	285
Pavir.1KG033350	0	0	0	0	0	0	0	0	0	0	0	0	0	0	0	0	0	0	0	0	0	0	0	0	0	0	0	0	0	0	0	0	0	0	0	0
Pavir.1KG033425	2	1	0	0	0	0	0	0	0	0	1	0	0	2	2	0	1	0	0	0	0	1	0	0	0	1	0	0	0	0	0	2	1	0	0	0
Pavir.1KG033500	0	0	0	0	0	0	0	0	0	0	0	0	0	0	0	0	0	0	0	0	0	0	0	0	0	0	1	0	0	0	0	0	0	0	0	0
Pavir.1KG033600	4	9	12	18	10	12	2	1	3	12	10	9	10	8	38	12	25	10	0	5	9	14	8	9	15	13	7	20	40	20	4	3	8	37	30	23
Pavir.1KG033800	0	0	0	0	0	0	0	0	0	0	0	0	1	0	0	0	1	0	0	0	0	0	0	0	0	0	0	0	0	0	1	0	0	1	1	0
Pavir.1KG033805	0	0	0	0	0	0	0	0	0	0	0	0	0	0	0	0	0	0	0	0	0	0	0	0	0	0	0	0	0	0	0	0	0	0	0	0
Pavir.1KG033810	0	0	0	0	0	0	0	0	0	0	0	0	0	0	0	0	0	0	0	0	0	0	0	0	0	0	0	0	0	0	0	0	0	0	0	0
Pavir.1KG033815	0	0	0	0	0	0	0	0	0	0	0	0	0	0	0	0	0	1	0	0	0	0	0	0	0	0	0	1	0	0	0	0	0	0	0	0
Pavir.1KG033820	0	0	4	1	2	1	0	0	2	1	0	0	0	0	2	1	2	0	0	0	0	1	0	0	0	1	1	0	2	2	2	0	0	4	1	1
Pavir.1KG033900	0	0	2	0	1	0	0	0	0	0	0	0	1	0	0	0	0	0	0	0	0	0	0	0	0	0	0	6	3	5	0	0	0	0	0	0
Pavir.1KG033905	0	0	0	1	0	0	0	0	0	0	0	0	1	0	0	0	0	0	0	0	0	0	0	0	0	0	0	0	0	0	0	0	0	0	0	0
Pavir.1KG033910	0	0	2	2	0	0	0	0	0	0	0	0	2	2	0	0	0	0	0	0	0	0	0	0	1	2	0	3	2	0	0	0	0	1	0	0
Pavir.1KG033915	0	0	0	0	0	0	0	0	0	0	0	0	0	0	0	0	0	0	0	0	0	0	0	0	0	0	0	0	0	0	0	0	0	0	0	0
Pavir.1KG033920	0	0	0	0	5	0	0	0	2	2	0	1	0	0	0	1	1	1	0	0	0	0	0	0	0	0	2	4	0	4	1	2	1	3	7	4
Pavir.1KG033925	0	0	0	0	0	0	0	0	0	0	0	0	0	0	0	0	0	0	0	0	0	0	0	0	0	0	0	0	0	0	0	0	0	0	0	0
Pavir.1KG033930	0	0	0	0	0	0	0	0	0	0	0	0	0	0	0	0	1	0	0	0	0	0	0	0	0	0	0	0	0	0	0	0	0	0	0	0
Pavir.1KG033935	0	0	0	0	0	0	0	0	1	0	0	0	0	0	0	0	1	0	0	0	0	0	0	0	0	0	0	0	1	0	0	0	0	1	1	1
Pavir.1KG033940	0	0	0	0	0	0	0	0	0	0	0	0	0	0	0	0	0	0	0	0	0	0	0	0	0	0	0	0	0	0	0	0	0	0	0	0
Pavir.1KG033945	0	0	0	0	0	0	0	0	0	0	0	0	0	0	0	0	0	0	0	0	0	0	0	0	0	0	0	0	0	0	0	0	0	0	0	0
Pavir.1KG033950	0	0	0	0	0	0	0	0	0	0	0	0	0	0	0	0	1	0	0	0	0	0	0	0	0	0	0	0	0	0	0	0	0	0	0	0
Pavir.1KG033955	0	0	0	0	0	0	0	0	0	0	0	0	0	0	0	0	0	0	0	0	0	0	0	0	0	0	0	0	0	0	0	0	0	0	0	0
Pavir.1KG033960	0	0	0	0	0	0	0	0	0	0	0	1	0	0	0	0	0	0	0	0	0	0	0	0	0	0	0	0	0	0	0	0	0	2	0	1
Pavir.1KG033965	0	0	0	0	0	0	0	0	0	0	0	0	0	0	0	0	0	0	0	0	0	0	0	0	0	0	0	0	0	0	0	0	0	0	0	0
Pavir.1KG033970	0	0	0	0	0	0	0	0	0	0	0	0	0	0	0	0	0	0	0	0	0	0	0	0	0	0	1	0	0	0	0	0	0	0	0	0
Pavir.1KG034100	289	301	344	287	364	133	450	322	347	427	429	371	334	304	375	328	276	333	243	206	361	412	366	110	288	331	333	386	399	335	409	344	418	433	394	385
Pavir.1KG034200	975	1038	1103	670	952	394	769	726	642	870	438	503	464	534	708	644	490	656	366	360	720	451	418	117	410	599	497	279	503	411	532	398	528	413	418	266
Pavir.1KG034300	34	32	21	42	21	14	18	9	13	17	23	16	2	0	2	3	2	5	2	3	1	5	3	0	8	9	2	2	1	0	12	10	24	9	9	5
Pavir.1KG034400	181	224	207	201	197	142	201	204	205	281	155	166	333	310	288	308	217	313	128	123	197	231	156	41	269	399	196	183	249	202	279	246	343	170	210	149
Pavir.1KG034550	5	2	6	2	3	1	8	0	5	3	3	4	3	4	5	1	3	5	8	4	27	15	12	1	18	1	10	9	2	3	9	3	3	7	2	7
Pavir.1KG034700	103	158	33	114	44	119	300	211	636	131	197	156	171	404	259	423	566	167	2578	1065	784	1209	1228	284	192	87	47	71	78	99	349	226	98	385	390	273
Pavir.1KG034800	449	561	358	359	307	214	631	569	309	489	363	434	712	965	1156	861	976	805	1506	1118	1345	1534	1312	413	287	394	266	332	388	374	759	429	372	869	787	541
Pavir.1KG034900	691	707	780	725	846	396	673	684	454	1061	669	715	378	233	224	307	212	284	225	180	295	176	380	146	610	629	478	326	348	312	234	464	700	303	319	181
Pavir.1KG035000	972	999	1077	638	1090	450	1289	1330	1260	1613	1271	1018	2336	2329	2428	2644	1963	2196	1780	1575	2386	1750	1843	519	1157	1976	1107	1326	1752	1281	2378	1875	2097	2023	2187	1420
Pavir.1KG035100	1	0	2	1	2	0	0	0	2	0	0	0	0	0	0	1	0	1	0	0	0	0	0	0	0	1	0	0	0	0	1	0	2	0	0	0
Pavir.1KG035300	201	223	190	149	239	106	374	170	218	425	280	192	297	299	389	252	233	301	412	349	652	459	441	109	373	381	289	218	307	275	399	455	347	287	279	299
Pavir.1KG035400	15	12	11	17	23	14	54	42	16	56	41	42	11	14	25	14	11	15	11	26	48	27	25	6	11	13	12	23	16	12	33	15	20	19	29	31
Pavir.1KG035500	0	0	0	0	0	0	0	0	0	0	0	0	0	0	0	0	0	0	0	0	0	0	0	0	0	0	0	0	0	0	0	0	0	0	0	0
Pavir.1KG035700	0	0	0	0	0	0	0	0	0	0	0	0	1	0	0	0	0	0	0	0	0	0	0	0	0	0	2	0	0	2	0	0	0	0	0	0
Pavir.1KG036200	13	25	11	16	20	16	165	118	42	59	95	58	2	0	3	6	1	1	1	1	10	7	4	1	1	1	1	0	4	4	2	4	2	1	2	7
Pavir.1KG036300	580	701	924	620	1226	417	669	599	647	1026	499	763	837	745	928	830	848	1051	434	314	419	635	696	183	776	1011	591	762	867	615	641	620	926	900	911	625
Pavir.1KG036400	624	664	675	556	655	319	584	533	423	887	470	504	1119	1040	863	988	779	1095	542	517	778	772	822	195	837	1369	644	572	865	596	978	967	1404	725	806	563
Pavir.1KG036500	557	482	656	438	494	416	618	460	698	1276	785	453	11307	11759	15290	17569	17188	13579	9976	6956	10719	8152	7695	2551	1779	5527	2358	4650	9323	4230	16783	6050	8583	11244	14382	10363
Pavir.1KG036600	0	0	0	0	0	0	0	0	0	1	0	1	0	0	0	0	0	1	0	0	0	0	1	0	3	0	0	2	0	0	3	0	0	0	0	0
Pavir.1KG036700	0	0	0	0	0	0	1	0	1	0	0	0	1	0	2	0	1	0	0	0	0	1	0	0	3	0	1	1	1	0	1	0	0	1	0	1
Pavir.1KG036800	442	531	593	396	425	263	309	204	317	299	242	133	352	347	360	218	258	357	98	110	158	132	128	39	598	426	490	369	244	252	213	210	188	132	100	89
Pavir.1KG036900	41	80	85	49	69	26	32	16	34	12	20	11	44	27	19	18	27	23	1	5	11	3	4	0	18	60	15	8	19	7	10	30	26	6	5	10
Pavir.1KG037177	0	0	0	0	0	0	0	0	0	0	0	0	0	0	0	0	0	0	0	0	0	0	0	0	0	0	0	0	0	0	0	0	0	0	0	0
Pavir.1KG037200	43	58	37	36	37	26	66	65	50	79	70	81	6	10	13	7	3	7	10	5	7	11	11	3	19	10	8	9	8	6	2	7	11	7	14	10
Pavir.1KG037277	0	1	0	0	0	0	0	0	3	0	0	1	1	0	0	2	0	1	0	0	0	0	0	0	0	2	0	1	2	0	0	1	0	1	0	0
Pavir.1KG037300	27	35	16	22	25	18	14	16	28	15	15	4	6	3	6	3	3	8	3	0	0	0	0	0	3	12	0	4	4	0	7	1	11	4	2	3
Pavir.1KG037400	37	39	48	48	48	18	30	33	51	56	24	46	48	50	78	59	58	53	39	48	60	50	48	9	38	39	48	30	43	53	35	54	35	76	36	29
Pavir.1KG037500	3	1	0	1	1	1	0	1	1	2	3	0	0	1	1	4	4	7	0	0	0	3	1	0	0	5	0	0	2	2	1	1	4	0	1	1
Pavir.1KG037600	74	79	77	58	96	31	52	63	61	111	74	54	48	53	43	41	70	62	38	42	65	58	66	22	69	84	57	89	77	69	89	96	118	92	130	60
Pavir.1KG037700	0	0	0	0	0	0	2	0	3	0	1	1	0	0	1	0	0	0	0	3	0	4	2	0	0	1	0	0	0	0	0	0	0	0	1	0
Pavir.1KG037800	166	199	189	197	157	138	668	728	428	525	318	338	74	96	195	89	82	108	292	308	423	273	230	75	281	67	217	207	101	240	228	240	121	293	186	153
Pavir.1KG038100	236	239	253	244	302	135	275	243	203	327	242	246	222	164	178	176	163	222	63	104	126	105	146	35	212	343	164	188	235	121	202	150	299	205	237	176
Pavir.1KG038200	447	486	473	499	424	281	308	338	383	644	399	572	365	317	266	318	258	405	217	211	270	358	641	114	445	587	312	336	500	382	638	458	814	796	862	533
Pavir.1KG038400	681	773	658	767	783	472	561	455	523	772	596	658	1022	1211	822	969	1160	1197	444	266	508	616	685	184	634	1291	511	693	862	582	708	597	871	997	1063	684
Pavir.1KG038477	0	0	0	0	0	0	0	0	0	0	0	0	0	0	0	0	0	0	0	0	0	0	0	0	0	0	0	0	0	0	0	0	0	0	0	0
Pavir.1KG038500	1	1	1	0	1	1	4	4	4	2	3	0	1	3	5	0	2	3	8	4	3	2	5	1	0	2	0	6	2	10	3	6	3	8	8	2
Pavir.1KG038600	884	873	853	807	1050	490	1171	1082	916	1655	1213	1140	818	890	1018	830	723	849	866	809	1094	1277	1348	351	1312	1050	942	1092	965	817	1198	1177	1371	1361	1376	1138
Pavir.1KG038700	142	159	124	147	141	58	106	102	132	201	168	148	161	151	146	125	141	158	171	176	152	233	144	48	113	161	88	87	155	104	282	163	234	241	184	187
Pavir.1KG038800	181	152	165	155	160	76	335	410	189	341	213	194	94	54	67	42	45	88	55	51	88	83	93	37	131	101	117	56	54	90	104	118	140	109	85	73
Pavir.1KG038854	0	0	0	0	0	0	0	0	0	0	0	0	0	0	0	0	0	0	0	0	0	0	0	0	0	0	0	0	0	0	0	0	0	0	0	0
Pavir.1KG038900	76	74	55	108	19	42	172	212	76	208	97	188	45	54	23	54	27	57	63	101	66	75	98	27	131	85	51	54	27	72	73	54	99	105	89	41
Pavir.1KG039200	13	14	14	12	25	20	19	8	16	52	69	120	21	19	11	32	111	33	41	68	55	38	242	16	50	55	30	308	129	169	48	69	162	255	256	213
Pavir.1KG039231	2	1	1	2	1	0	2	0	0	2	0	0	4	4	0	0	2	2	3	1	0	0	0	0	2	3	0	0	0	0	0	1	6	0	4	3
Pavir.1KG039400	107	76	103	65	91	38	82	26	22	68	51	54	121	99	113	127	337	187	59	41	47	59	222	32	21	78	21	53	111	75	241	99	96	101	317	157
Pavir.1KG039500	165	155	197	127	163	90	204	263	184	262	233	258	124	141	228	158	141	168	237	222	280	249	285	68	224	136	208	175	144	186	215	178	132	279	256	192
Pavir.1KG039700	40	68	85	61	86	20	116	124	68	142	119	123	44	38	52	56	47	62	37	48	56	132	85	38	49	57	48	58	70	35	47	71	95	144	186	196
Pavir.1KG039800	2	1	0	19	2	0	4	6	2	8	8	2	0	0	2	1	3	0	1	0	7	6	0	0	1	0	1	0	4	0	7	0	6	3	1	2
Pavir.1KG039877	1	0	0	0	0	0	3	0	2	0	0	0	0	0	1	3	1	1	0	0	0	0	0	1	0	4	0	0	1	0	0	2	1	0	0	0
Pavir.1KG040077	0	0	0	0	3	0	0	0	0	0	1	0	0	0	0	0	0	0	0	0	0	0	0	0	0	0	0	0	0	0	1	0	1	0	0	0
Pavir.1KG040177	192	176	202	144	291	83	171	133	163	349	332	328	207	217	309	286	286	281	214	234	268	424	249	71	239	281	208	409	324	283	310	316	337	404	331	369
Pavir.1KG040200	280	307	400	311	435	166	232	242	313	375	225	281	344	286	311	351	266	324	105	108	169	179	149	41	425	551	228	244	377	260	222	211	281	253	237	163
Pavir.1KG040300	433	476	376	374	428	214	354	347	314	455	309	300	303	175	131	156	128	255	44	56	56	67	88	20	258	494	172	129	198	134	225	272	514	99	156	86
Pavir.1KG040454	0	0	0	0	0	0	5	0	0	0	1	0	0	0	0	0	0	0	0	0	2	0	0	0	0	0	0	0	0	0	0	0	0	0	0	1
Pavir.1KG040677	0	0	0	0	0	0	0	0	0	0	0	0	0	0	0	0	0	0	0	0	0	0	0	0	0	1	0	0	0	0	0	0	0	0	0	0
Pavir.1KG040700	0	1	1	5	1	0	4	0	0	2	0	1	6	0	1	3	4	0	0	0	0	1	2	0	0	3	0	0	3	3	0	0	0	7	2	0
Pavir.1KG040800	7	2	16	4	6	4	4	14	2	9	6	4	6	5	5	1	4	3	3	0	3	2	2	0	6	2	6	4	6	6	1	3	4	2	2	0
Pavir.1KG040900	0	0	0	0	0	0	0	0	0	0	0	0	0	0	0	1	1	0	0	0	1	1	1	0	0	0	0	0	0	0	0	0	0	0	0	1
Pavir.1KG041077	0	0	0	0	0	0	0	0	0	0	0	0	0	0	0	0	0	0	0	0	0	0	0	0	0	0	0	0	0	0	0	0	0	0	0	0
Pavir.1KG041277	258	226	233	264	239	124	392	411	253	613	395	382	316	277	290	271	311	330	184	255	360	301	319	105	280	405	348	283	300	210	616	468	717	370	453	344
Pavir.1KG041400	1662	1428	1225	1238	1716	635	778	610	886	941	757	677	2450	1732	2168	1870	2158	2233	533	516	803	726	898	203	1467	2415	1434	1423	1995	1278	1826	1345	2040	910	1204	1054
Pavir.1KG041654	340	425	464	364	407	183	361	258	294	479	348	323	524	462	615	560	409	511	213	254	394	264	322	86	522	713	411	395	558	358	432	406	539	363	374	301
Pavir.1KG041700	27	19	30	31	16	5	21	12	11	40	39	53	50	93	73	81	181	78	26	12	32	62	65	18	17	56	63	32	33	29	51	44	90	90	114	86
Pavir.1KG041777	1	0	1	0	0	0	2	0	1	1	0	1	1	1	0	3	2	2	0	0	0	2	0	0	0	1	0	0	0	0	0	0	1	0	0	0
Pavir.1KG042000	134	148	157	117	174	102	162	170	137	245	173	187	191	183	252	218	167	163	260	229	339	316	294	81	236	148	242	218	207	138	257	235	227	327	274	249
Pavir.1KG042031	3401	3374	3320	2764	3611	1594	2925	3379	2571	3158	2642	2372	954	1052	1702	1048	991	1106	1166	1037	1733	1144	1296	375	1365	1229	1290	1024	1030	1073	1125	1153	988	1099	1012	740
Pavir.1KG042100	217	211	180	176	181	120	215	298	131	292	249	210	262	222	126	197	192	189	112	120	153	163	131	37	152	181	122	135	170	83	202	239	363	151	153	136
Pavir.1KG042154	101	100	46	102	80	60	13	7	54	23	15	12	56	56	64	64	90	66	5	0	4	0	4	0	25	92	30	35	52	28	13	16	22	3	9	13
Pavir.1KG042300	0	1	0	1	2	0	0	0	1	0	3	2	0	5	1	0	3	2	2	0	0	2	2	0	2	3	1	0	0	2	2	0	0	0	2	0
Pavir.1KG042408	0	0	0	0	0	0	0	0	0	0	0	0	0	0	0	0	0	0	0	0	0	0	0	0	0	0	0	0	0	0	0	0	0	0	0	0
Pavir.1KG042477	0	0	1	0	0	0	0	0	0	2	0	0	0	0	0	0	0	0	0	0	0	0	0	0	2	0	2	0	0	1	0	1	0	0	0	0
Pavir.1KG042500	6	27	7	4	4	12	44	28	48	64	70	20	192	489	385	377	599	330	1258	647	1148	611	1172	420	68	76	31	82	74	99	361	131	301	620	773	309
Pavir.1KG042531	314	346	275	324	371	169	472	398	290	369	284	334	143	149	254	153	147	112	92	140	137	143	154	41	270	175	227	168	141	175	137	85	101	131	93	132
Pavir.1KG042600	343	355	412	318	441	180	260	257	205	447	271	232	359	254	216	237	197	316	181	110	119	394	185	63	285	548	190	141	306	211	276	274	447	216	260	162
Pavir.1KG042700	0	0	0	1	1	0	0	7	3	0	0	2	10	3	2	5	1	6	2	0	0	1	1	0	3	12	4	0	2	0	1	0	0	1	3	0
Pavir.1KG042785	80	55	34	34	43	18	22	63	18	44	39	38	71	36	16	30	21	42	8	3	21	7	10	3	16	106	12	10	33	6	38	66	88	6	22	8
Pavir.1KG042800	0	0	0	0	0	0	0	0	0	0	0	0	0	0	0	0	0	0	0	0	0	0	0	0	0	0	0	0	0	0	0	0	0	0	0	0
Pavir.1KG042900	139	209	172	155	267	73	37	176	80	190	126	226	323	249	287	524	396	419	51	64	81	542	309	87	266	526	175	381	538	322	93	73	179	764	509	861
Pavir.1KG042908	10	18	6	14	10	15	1	0	37	26	67	58	233	1238	146	493	928	463	318	89	73	300	136	42	13	78	25	27	61	33	326	82	202	320	200	245
Pavir.1KG043077	32	47	32	27	35	18	45	56	45	78	67	61	37	13	20	31	25	24	17	12	22	44	50	8	36	47	19	36	21	20	64	56	72	50	80	39
Pavir.1KG043162	46	18	16	24	33	7	20	22	21	51	40	44	15	8	8	7	6	8	22	41	46	28	30	12	20	24	19	10	12	10	47	42	49	9	30	17
Pavir.1KG043200	82	116	87	105	146	68	122	83	88	296	128	169	175	155	177	183	194	139	277	190	272	363	323	83	202	177	98	145	185	112	183	152	277	743	486	284
Pavir.1KG043277	23	8	14	33	34	14	50	45	24	64	35	56	22	21	34	43	14	31	37	21	37	33	57	15	55	30	30	25	42	40	21	35	47	100	39	53
Pavir.1KG043300	287	313	286	254	301	151	131	157	172	156	129	141	120	54	52	47	35	88	3	18	14	28	25	12	155	185	83	64	59	64	66	66	124	28	45	19
Pavir.1KG043500	38	35	44	28	44	13	128	157	44	172	128	115	30	38	35	31	45	37	59	69	126	99	85	38	26	60	26	22	67	36	167	98	144	113	159	90
Pavir.1KG043539	415	503	580	533	609	272	362	330	386	686	492	455	512	545	543	498	474	596	269	325	468	432	413	121	595	756	423	554	702	462	618	493	666	838	734	506
Pavir.1KG043600	87	106	96	68	92	50	151	195	99	208	197	182	121	176	164	199	189	161	260	268	307	378	300	110	150	202	165	162	185	130	497	265	467	445	395	294
Pavir.1KG043800	142	129	151	266	371	142	211	407	237	519	453	577	450	460	248	1160	1268	897	363	286	368	942	1115	312	275	834	232	846	1055	466	1200	871	1353	1423	1631	882
Pavir.1KG043900	11	16	18	3	6	8	0	5	9	0	0	0	10	11	21	7	13	19	0	6	0	0	1	0	16	23	9	15	15	12	1	0	0	0	1	1
Pavir.1KG044000	99	84	86	85	106	56	102	41	70	121	88	59	28	25	26	25	25	36	23	6	25	26	25	7	73	57	52	49	26	28	42	43	49	40	43	35
Pavir.1KG044100	12	1	8	11	4	1	0	0	2	0	0	0	4	15	15	4	11	5	0	0	0	0	0	0	16	16	21	7	6	4	1	0	2	0	0	0
Pavir.1KG044200	0	1	2	0	0	1	0	0	2	0	0	0	0	0	0	0	0	2	0	0	0	0	0	0	2	1	1	0	1	2	0	0	0	0	0	0
Pavir.1KG044400	186	145	136	177	242	113	130	126	162	102	119	151	82	117	115	91	119	98	62	62	59	72	65	17	90	143	104	106	121	100	65	87	60	68	57	61
Pavir.1KG044500	95	66	77	109	129	41	132	70	63	125	95	74	80	76	114	104	63	57	54	43	69	62	53	17	143	119	101	98	99	45	64	78	124	51	65	37
Pavir.1KG044600	219	222	181	207	283	106	42	29	84	68	36	42	424	275	234	369	401	309	25	30	32	36	44	13	306	541	284	318	499	301	64	62	95	66	95	104
Pavir.1KG044800	0	0	0	0	0	0	0	0	0	0	0	0	1	0	0	0	0	0	0	0	0	0	0	0	0	0	0	0	0	0	0	0	0	0	0	1
Pavir.1KG044977	0	0	0	0	0	1	1	4	5	2	7	0	1	0	2	0	0	2	8	3	7	3	2	0	0	0	0	2	0	0	2	1	0	0	0	0
Pavir.1KG045000	553	743	1128	581	760	294	400	442	269	737	452	365	1478	1031	1289	1038	728	1376	147	251	250	528	424	93	1640	2035	1629	698	895	814	371	539	883	517	506	525
Pavir.1KG045100	136	114	184	97	141	75	211	167	158	193	161	174	220	228	197	228	152	229	182	365	199	299	225	69	220	191	150	148	178	116	334	206	256	221	275	178
Pavir.1KG045200	667	652	623	551	690	272	362	424	412	486	340	383	519	315	274	273	278	477	22	47	49	95	99	22	283	883	297	222	356	222	221	189	532	99	145	98
Pavir.1KG045300	0	6	0	0	5	0	0	3	3	1	2	0	3	1	0	3	4	1	0	0	0	0	0	0	3	2	2	1	0	0	0	1	2	0	6	2
Pavir.1KG045400	0	0	2	1	0	0	0	0	0	2	1	3	0	0	0	0	2	0	0	0	0	1	0	0	3	1	0	0	1	2	0	0	0	0	1	0
Pavir.1KG045500	0	0	0	0	0	0	0	0	1	0	0	0	0	0	0	0	0	0	0	0	0	0	0	0	0	0	0	0	0	0	0	0	0	0	1	0
Pavir.1KG045600	60	83	86	64	83	43	24	46	28	40	15	17	136	108	116	119	96	95	4	12	13	30	19	12	52	146	56	81	98	66	58	28	47	33	41	26
Pavir.1KG045700	419	485	466	363	391	221	418	391	380	594	372	417	710	643	585	551	592	686	315	240	321	336	382	103	392	802	420	390	496	357	874	661	1094	411	579	436
Pavir.1KG045800	172	171	260	201	260	84	173	106	149	255	161	173	257	276	258	251	301	304	102	101	162	213	186	43	243	376	208	221	313	253	280	203	313	323	340	244
Pavir.1KG045900	659	692	914	642	857	321	604	645	558	941	726	688	592	625	559	553	458	585	336	323	450	679	648	186	961	736	684	697	654	747	509	506	717	724	752	480
Pavir.1KG046000	2	0	2	0	1	1	2	8	3	4	2	3	1	1	0	1	0	1	1	1	0	3	4	0	0	1	1	0	2	1	12	7	7	0	3	1
Pavir.1KG046100	210	202	208	170	278	139	164	171	172	276	214	186	247	224	169	174	163	194	83	90	94	114	112	33	212	363	188	139	211	135	148	219	298	174	190	88
Pavir.1KG046200	224	216	270	209	289	116	206	208	185	273	170	225	249	223	264	205	206	284	119	93	137	178	164	44	217	326	192	194	241	154	254	199	287	219	232	147
Pavir.1KG046300	639	849	632	842	627	737	890	769	1404	942	869	776	176	176	212	194	205	290	158	85	243	271	225	57	226	261	245	218	190	166	290	277	322	360	221	131
Pavir.1KG046377	1577	1428	1594	1370	1729	791	1218	1140	1125	1991	1428	1311	2040	1727	1537	1803	1699	2006	786	678	1046	1238	1257	351	1489	2330	1114	1151	1784	1135	1740	1476	2442	1445	1849	1373
Pavir.1KG046477	3	1	1	0	1	0	0	4	0	0	0	2	1	2	4	3	4	5	0	0	0	0	0	0	1	9	1	0	3	2	4	0	8	0	0	0
Pavir.1KG046500	774	795	701	538	750	350	576	546	656	667	620	594	760	719	861	670	672	856	538	501	712	747	624	198	738	790	791	624	649	671	766	699	713	679	676	602
Pavir.1KG046577	0	1	0	2	0	1	1	0	0	2	1	2	3	0	9	8	5	3	0	3	1	4	1	0	0	0	10	4	10	22	1	1	5	1	2	1
Pavir.1KG046700	640	712	688	497	669	354	403	348	440	689	521	467	2184	1820	1706	1811	2001	2107	514	548	713	708	787	223	827	2147	747	753	1397	781	1754	1069	2179	934	1302	931
Pavir.1KG046800	531	553	719	528	656	313	777	755	531	921	490	544	397	354	444	425	297	469	296	313	354	378	377	89	663	725	479	371	507	362	418	504	601	419	411	313
Pavir.1KG046900	189	152	233	167	217	113	304	244	155	263	205	149	61	31	61	54	41	58	30	69	40	62	32	11	101	94	80	58	71	50	68	48	48	47	47	40
Pavir.1KG047000	40	33	45	28	55	32	10	20	23	29	30	17	41	38	27	33	46	32	3	7	9	22	23	5	28	33	29	39	45	46	31	13	19	11	22	9
Pavir.1KG047100	894	985	1076	721	1135	478	901	773	770	1317	891	857	2743	3156	4342	3903	3557	3238	3843	3330	4761	4554	4212	1184	2073	2597	1872	2255	2830	2346	4695	3230	3668	4747	4332	3392
Pavir.1KG047200	0	0	0	0	0	0	0	0	0	0	0	1	0	0	0	0	0	0	0	0	0	0	0	0	0	0	0	0	0	0	0	0	0	0	0	0
Pavir.1KG047277	10	9	20	8	14	0	19	28	10	30	18	20	6	8	18	13	5	7	20	19	40	31	36	12	9	7	19	8	24	2	13	18	21	40	47	21
Pavir.1KG047300	1	0	0	0	3	1	0	0	1	0	1	3	0	0	0	0	1	0	0	0	0	1	1	2	0	0	0	1	4	0	0	0	0	1	2	1
Pavir.1KG047500	703	875	667	705	765	410	489	544	656	792	551	552	932	845	929	813	820	863	364	304	457	487	515	136	658	873	683	630	743	647	752	751	902	579	699	533
Pavir.1KG047600	37	16	11	66	10	37	212	94	179	82	100	218	3	5	2	2	2	13	5	12	4	8	10	1	0	7	2	5	4	3	4	12	5	5	3	7
Pavir.1KG047654	2580	3221	2712	2340	3133	1501	1776	1383	2140	2118	1908	1589	5008	4296	4047	3929	3836	4562	1190	1074	1397	1707	2137	479	2459	4113	2515	2599	3119	2643	2759	2369	3041	1602	2298	1698
Pavir.1KG047677	0	0	0	0	0	0	0	0	0	0	0	0	0	0	0	0	0	0	0	0	0	0	0	0	0	0	0	0	0	0	0	0	0	0	0	0
Pavir.1KG047700	484	365	514	318	689	290	339	494	315	588	297	472	267	144	202	167	116	236	62	95	53	75	112	40	390	482	263	221	279	220	187	208	386	123	190	151
Pavir.1KG048100	616	565	810	523	654	289	224	298	431	376	255	268	802	639	707	673	589	908	96	163	227	239	219	65	704	1222	685	477	623	455	224	278	461	196	337	278
Pavir.1KG048200	1174	1292	1233	872	1111	589	904	871	1004	1364	910	915	1716	1722	1541	1542	1479	1894	971	783	1137	1024	1048	280	1213	1981	984	995	1275	1005	1693	1376	1931	995	1229	897
Pavir.1KG048300	166	172	219	199	303	87	191	211	142	315	217	227	245	186	186	225	237	176	105	157	127	174	216	66	235	259	169	221	250	162	190	259	330	300	324	263
Pavir.1KG048400	17	8	10	13	0	7	128	129	48	146	116	90	3	7	11	3	3	4	19	16	40	21	47	10	9	10	11	7	3	11	22	20	31	42	45	44
Pavir.1KG048500	1	0	1	1	1	0	8	1	0	15	2	1	0	0	2	1	0	1	0	0	4	5	4	0	0	0	3	3	1	0	5	2	4	7	6	7
Pavir.1KG048600	3	3	1	8	13	0	3	6	2	34	27	20	7	8	10	17	17	13	6	12	7	27	16	5	13	9	8	24	31	15	36	11	21	40	87	76
Pavir.1KG048700	166	102	113	144	62	108	728	818	281	1282	724	529	94	76	133	95	80	220	218	222	262	613	757	143	127	226	174	197	69	180	438	369	811	472	846	420
Pavir.1KG048900	988	976	872	1003	1186	627	1600	1415	900	3001	1639	1677	1245	1214	1106	1626	1205	1612	1212	1731	1990	1088	1732	382	1066	1827	958	857	1163	1105	2821	2602	3762	1321	1475	1158
Pavir.1KG049077	0	1	1	0	0	1	1	1	0	0	1	2	0	2	1	3	1	2	0	0	0	0	1	0	0	0	0	0	0	0	2	0	4	2	0	0
Pavir.1KG049100	0	12	8	21	4	5	0	0	0	0	0	0	4	13	0	0	6	10	0	0	0	0	0	0	48	7	24	1	0	23	0	0	0	0	0	0
Pavir.1KG049200	33	29	21	21	18	7	33	41	27	17	13	19	7	8	2	3	2	4	0	15	7	11	0	2	3	8	2	2	1	1	16	8	10	4	20	4
Pavir.1KG049277	0	1	3	1	0	1	0	0	0	0	1	0	1	4	0	2	2	4	0	0	0	0	0	0	4	3	6	0	0	2	0	0	0	0	1	0
Pavir.1KG049300	98	114	64	86	150	42	133	191	83	134	79	86	22	28	13	21	25	31	5	3	9	35	34	8	41	40	47	42	38	17	40	28	64	39	63	37
Pavir.1KG049400	24	12	21	23	33	4	43	29	22	69	21	26	1	6	14	3	8	12	45	49	38	30	43	8	19	5	9	9	4	1	15	18	7	30	14	16
Pavir.1KG049577	4	2	2	3	1	0	0	0	1	0	3	0	2	0	0	0	0	0	0	0	0	0	0	0	0	2	0	0	2	3	4	3	9	0	3	1
Pavir.1KG049900	0	0	0	0	0	0	0	0	0	0	0	0	0	0	0	0	0	1	0	0	0	0	0	0	1	0	0	0	0	0	0	0	0	0	1	0
Pavir.1KG049954	29	24	3	3	1	2	0	1	42	0	0	0	5	37	178	69	30	107	0	0	0	0	0	0	2	8	9	24	14	78	0	0	0	0	0	1
Pavir.1KG050100	0	0	0	0	0	0	9	11	1	2	1	1	1	0	0	1	0	0	0	0	1	0	2	1	0	0	0	0	0	0	1	2	2	0	1	0
Pavir.1KG050200	44	44	33	41	50	21	54	39	50	63	24	35	1	2	3	2	3	5	0	0	2	6	9	1	15	11	10	9	4	3	5	13	14	4	12	3
Pavir.1KG050277	7	4	3	5	5	1	4	3	0	9	3	4	5	3	3	0	3	5	2	0	2	1	2	3	5	3	4	3	2	3	2	4	3	0	5	1
Pavir.1KG050300	216	218	124	181	185	105	132	140	139	175	96	122	10	5	3	9	4	10	4	10	12	6	7	2	26	48	14	7	11	12	17	20	55	16	18	8
Pavir.1KG050331	1637	2288	1541	1620	2395	1427	1153	1019	2028	1762	1682	1922	2965	3055	3468	3414	3584	3325	1208	1107	1508	2020	2254	490	2442	3993	2428	2903	3949	2906	2249	2182	2827	2741	2457	2312
Pavir.1KG050400	17	17	10	26	15	18	19	7	19	12	4	15	1	1	0	1	2	0	0	0	1	0	0	1	0	6	1	1	2	0	3	7	5	1	2	3
Pavir.1KG050477	0	1	0	0	2	2	0	4	2	3	8	13	2	3	3	2	4	0	4	7	9	4	3	0	1	1	0	2	2	2	11	4	7	11	11	12
Pavir.1KG050600	13	10	31	23	15	10	1	12	6	8	24	7	25	18	19	20	24	47	6	21	39	29	9	8	48	24	44	9	21	20	15	16	14	8	3	12
Pavir.1KG050654	31	18	18	34	28	10	55	53	24	110	33	64	23	21	33	29	33	30	25	10	42	0	25	6	85	38	39	35	30	31	27	34	38	16	36	19
Pavir.1KG050677	0	0	0	0	0	0	0	0	0	0	0	0	0	0	0	0	0	0	0	0	0	0	0	0	0	0	0	0	0	0	0	0	0	0	0	0
Pavir.1KG050708	0	0	0	0	0	0	0	0	0	0	0	0	0	0	0	0	0	0	0	0	0	0	1	2	0	0	0	0	0	0	0	4	0	0	0	0
Pavir.1KG050977	14	5	4	11	17	5	4	8	5	16	9	13	5	0	9	7	4	4	8	4	9	3	7	4	12	8	2	3	3	5	8	10	0	4	3	5
Pavir.1KG051000	85	111	135	71	95	57	88	109	98	168	70	113	70	85	85	78	71	90	47	57	38	48	59	19	143	95	74	77	71	106	31	51	77	48	39	38
Pavir.1KG051085	0	0	0	0	0	0	0	0	0	0	0	0	0	0	0	0	0	0	0	0	0	0	0	0	0	0	0	0	0	0	0	0	0	0	0	0
Pavir.1KG051300	841	988	793	556	792	408	617	723	590	813	723	513	835	534	387	515	605	670	313	220	375	364	521	116	563	1160	619	476	585	469	885	697	1302	393	632	375
Pavir.1KG051354	18	22	21	14	27	5	3	10	14	7	14	8	25	24	20	22	21	31	21	18	16	17	17	3	19	26	32	27	28	31	16	28	19	24	16	8
Pavir.1KG051377	1	2	0	0	1	3	0	0	0	0	0	0	1	0	0	4	0	3	0	0	0	0	0	0	0	1	2	0	1	0	0	0	0	1	0	0
Pavir.1KG051400	866	908	816	746	955	391	841	979	718	858	654	642	170	152	273	177	143	190	116	95	231	93	147	52	239	257	208	165	170	158	191	231	180	162	130	90
Pavir.1KG051500	37	59	38	22	78	20	34	62	56	81	46	22	37	76	46	58	72	41	12	17	33	22	36	7	46	83	26	41	52	27	50	69	65	77	51	23
Pavir.1KG051600	40	37	69	77	49	16	24	76	31	96	91	52	46	27	34	55	43	64	51	49	92	44	44	14	13	67	14	31	76	21	125	77	169	125	129	125
Pavir.1KG051754	0	3	2	1	0	1	0	0	0	0	1	0	2	0	1	0	0	2	0	0	0	0	0	0	0	2	0	1	0	1	0	0	0	0	0	1
Pavir.1KG051800	4	5	0	10	3	6	5	6	2	17	7	11	7	5	3	9	3	8	6	2	9	1	0	0	0	4	3	2	9	3	32	6	22	11	7	18
Pavir.1KG052000	2	0	1	3	3	0	0	3	1	0	1	0	0	0	0	1	1	1	0	0	0	0	0	0	0	1	0	0	1	0	0	0	2	0	0	0
Pavir.1KG052177	0	0	0	0	0	0	0	0	0	0	0	0	0	0	0	0	0	0	0	0	0	0	0	0	0	0	0	0	0	0	0	0	0	0	0	0
Pavir.1KG052200	0	0	1	6	1	0	15	10	5	13	9	8	2	5	0	1	0	1	0	0	0	2	4	1	0	2	0	0	2	0	6	2	13	5	2	1
Pavir.1KG052300	55	68	70	46	100	28	34	20	26	67	22	25	125	74	60	78	91	126	1	11	37	26	24	5	63	171	53	57	108	46	88	61	167	40	60	39
Pavir.1KG052377	1	1	1	4	0	1	1	0	0	0	1	1	0	0	0	0	0	0	0	0	1	0	1	0	1	0	0	0	0	0	0	0	0	0	1	2
Pavir.1KG052677	16	12	6	18	14	11	22	35	18	10	7	15	22	15	28	38	20	30	12	22	28	5	8	6	17	16	1	18	15	13	28	12	8	19	17	17
Pavir.1KG052754	1	1	1	3	1	0	2	5	0	7	9	2	0	0	0	0	0	1	0	0	0	0	0	1	0	0	1	0	0	0	0	0	1	0	0	0
Pavir.1KG053000	0	1	0	1	0	3	1	0	2	3	3	1	1	0	1	1	0	0	0	1	0	7	6	0	1	9	1	0	0	0	8	6	15	5	7	3
Pavir.1KG053054	6	7	5	3	10	6	8	4	7	19	3	4	8	8	8	4	9	7	2	0	12	7	7	3	6	3	8	7	6	3	4	7	5	4	7	3
Pavir.1KG053200	0	0	0	0	0	0	0	0	0	0	0	0	0	0	0	0	0	1	0	0	0	0	0	0	0	0	0	0	0	0	0	0	0	0	0	0
Pavir.1KG053300	0	0	0	0	0	0	0	1	1	9	5	2	0	1	0	1	0	1	0	0	1	1	2	1	0	1	0	0	3	0	0	0	4	13	9	12
Pavir.1KG053400	1	2	2	3	0	0	0	2	0	2	0	0	1	0	1	1	0	0	0	3	0	2	0	0	0	2	0	0	0	1	1	2	0	0	3	0
Pavir.1KG053431	0	0	0	0	0	0	0	0	0	0	0	1	0	0	0	0	0	0	0	0	0	2	0	0	0	0	0	0	0	0	0	0	0	0	0	0
Pavir.1KG053500	2	1	1	0	5	1	0	0	2	3	5	2	1	3	0	1	6	3	1	0	0	2	2	1	1	3	1	0	2	2	5	2	5	1	6	7
Pavir.1KG053600	4	26	4	6	5	4	19	6	16	12	6	20	9	10	8	8	12	17	9	7	17	17	6	4	12	11	6	5	4	9	11	9	19	15	21	10
Pavir.1KG053808	0	0	0	0	0	0	0	0	0	0	0	0	0	0	0	0	0	0	0	0	0	0	0	0	0	0	0	0	0	0	0	0	0	0	0	0
Pavir.1KG053977	1	0	0	1	0	0	1	4	2	1	0	0	0	0	0	0	0	0	0	0	1	0	0	0	0	0	0	0	1	0	0	2	3	3	3	0
Pavir.1KG054185	22	17	17	18	14	11	23	22	17	29	6	24	18	17	20	29	15	24	3	15	18	9	11	4	28	45	27	31	27	19	9	16	14	8	9	13
Pavir.1KG054200	15	23	24	16	26	12	23	26	7	30	22	10	32	28	23	23	20	41	9	14	10	18	34	6	9	36	12	15	21	20	31	23	38	18	28	12
Pavir.1KG054300	3	1	0	4	1	1	1	0	1	2	0	1	2	1	1	2	2	0	0	0	0	3	0	0	1	2	0	1	2	1	4	5	1	1	2	1
Pavir.1KG054354	17	15	6	21	15	0	79	120	29	195	59	34	11	16	11	3	6	9	20	10	37	8	72	19	15	18	24	9	25	5	37	37	133	11	30	19
Pavir.1KG054577	5	2	3	8	7	2	6	73	9	29	19	14	9	4	7	7	12	12	9	20	14	6	20	4	4	8	4	7	6	0	2	6	30	1	13	3
Pavir.1KG054677	8	2	6	0	8	3	0	7	4	8	10	11	4	6	3	20	17	13	5	14	10	2	11	8	20	35	6	16	47	22	13	11	34	19	23	17
Pavir.1KG054900	0	0	3	0	0	0	0	0	0	1	0	0	0	0	0	0	0	0	0	0	0	0	0	0	0	0	0	0	2	0	0	0	0	0	0	0
Pavir.1KG055000	1329	1297	1138	913	1376	601	849	800	963	854	639	532	1978	2007	2153	2101	1924	2165	882	676	998	909	993	222	559	1418	541	631	1028	797	1297	905	1271	781	984	664
Pavir.1KG055054	229	508	409	116	440	181	331	343	114	751	431	444	689	530	471	773	598	421	269	255	621	401	618	166	498	483	204	369	579	449	731	828	1033	685	782	615
Pavir.1KG055100	0	0	0	0	0	0	0	0	0	0	2	0	0	0	0	0	0	0	0	0	0	0	0	0	0	0	0	0	0	1	0	0	0	0	0	0
Pavir.1KG055431	0	0	0	0	0	0	0	0	0	0	0	0	0	0	0	0	0	0	0	0	0	0	0	0	0	0	0	0	0	0	0	0	0	0	0	2
Pavir.1KG055477	1	0	0	0	0	0	7	2	3	1	4	3	0	0	0	0	0	2	0	0	3	5	0	0	0	0	0	0	0	0	1	6	0	1	3	4
Pavir.1KG055500	18	23	37	25	23	20	16	12	15	40	26	16	71	39	33	38	56	48	29	7	22	20	26	7	23	68	23	13	42	19	77	23	41	43	50	20
Pavir.1KG055808	7	3	7	3	3	1	9	4	7	13	4	5	5	2	8	2	3	2	11	4	9	8	11	4	5	3	5	4	4	3	3	3	1	8	7	1
Pavir.1KG055877	35	22	19	25	39	15	14	11	22	26	15	19	18	24	29	16	13	21	3	12	32	10	20	8	55	21	47	41	21	43	9	7	14	17	12	4
Pavir.1KG056185	0	0	0	0	0	0	0	0	0	0	0	0	0	0	0	0	0	0	0	0	0	0	1	0	0	0	0	0	0	0	0	0	0	0	0	0
Pavir.1KG056254	0	1	1	5	5	0	1	0	2	5	4	0	2	0	0	0	2	1	0	0	2	0	0	1	0	0	0	0	1	2	3	2	8	2	0	0
Pavir.1KG056300	281	290	295	230	318	153	283	286	265	439	323	314	403	371	419	328	291	378	255	320	419	399	394	118	363	413	346	338	417	273	420	330	470	499	541	341
Pavir.1KG056400	0	0	0	0	0	0	0	0	0	0	0	0	0	0	0	0	0	0	0	0	0	0	0	0	0	0	0	0	0	0	0	0	0	0	0	0
Pavir.1KG056600	1	0	0	0	0	0	0	0	0	0	0	0	0	0	0	0	0	0	0	0	0	0	0	0	0	0	0	0	0	0	0	0	0	0	0	1
Pavir.1KG056631	0	2	0	1	2	0	1	0	0	1	0	0	1	0	0	0	0	1	1	0	0	0	2	0	0	0	1	0	2	0	4	0	2	2	0	0
Pavir.1KG056700	3	0	0	0	0	0	0	0	0	0	2	0	0	0	1	0	2	0	0	0	0	0	2	0	0	0	0	1	0	0	2	1	0	3	0	0
Pavir.1KG056977	0	0	0	0	0	0	0	0	0	0	0	0	0	0	0	0	0	0	0	0	0	0	0	0	0	0	0	0	0	0	0	0	0	0	0	0
Pavir.1KG057000	12	13	9	14	10	6	16	33	24	19	13	15	18	16	26	10	18	17	3	8	25	24	12	1	21	28	12	30	22	12	18	21	21	26	11	7
Pavir.1KG057008	0	0	0	0	0	0	0	0	0	0	0	0	0	0	1	0	0	0	0	0	0	0	0	0	0	0	0	0	0	0	0	0	0	0	0	0
Pavir.1KG057077	52	47	46	44	46	31	43	33	51	60	64	35	57	78	102	88	87	100	79	75	114	113	74	19	122	75	100	70	57	89	82	80	65	101	83	77
Pavir.1KG057100	0	0	2	0	3	0	0	0	6	0	0	0	8	11	10	6	4	2	0	0	0	0	0	0	4	5	3	5	3	1	0	0	0	0	0	0
Pavir.1KG057200	48	36	29	26	30	16	8	10	10	8	1	6	17	14	21	25	26	18	9	1	2	3	3	3	14	24	10	6	6	6	1	2	5	1	2	2
Pavir.1KG057300	608	635	597	587	672	299	451	468	403	688	555	473	765	549	454	514	418	659	202	219	322	309	375	115	579	940	413	395	571	372	562	492	990	376	608	367
Pavir.1KG057385	0	0	0	0	0	0	0	0	0	1	0	0	0	0	0	0	0	0	0	0	0	0	0	0	0	0	0	0	0	0	1	1	1	0	0	0
Pavir.1KG057454	106	87	111	67	124	41	137	86	107	165	154	184	128	143	173	146	178	123	302	243	292	346	377	106	162	121	161	222	161	192	203	146	135	377	272	183
Pavir.1KG057677	0	0	0	0	0	0	0	0	0	0	0	0	0	0	0	0	0	0	0	0	0	0	0	0	0	0	0	0	0	0	0	0	0	0	0	0
Pavir.1KG057762	0	0	0	0	0	0	2	0	0	0	0	0	0	0	0	0	0	0	0	0	0	0	0	0	0	0	0	0	0	0	1	0	0	0	0	0
Pavir.1KG057800	0	0	0	0	0	0	0	0	0	0	0	0	0	0	0	0	0	0	0	0	0	0	0	0	0	0	0	0	0	0	0	0	0	0	0	0
Pavir.1KG057900	118	116	147	88	169	24	42	72	40	67	48	53	132	141	119	121	116	154	31	53	37	14	46	12	58	143	75	83	102	87	38	42	53	17	38	35
Pavir.1KG058054	0	0	0	0	0	0	0	0	0	0	0	0	0	0	0	0	0	0	0	0	0	0	0	0	0	0	0	0	0	0	0	0	0	0	0	0
Pavir.1KG058100	0	0	0	0	0	0	0	0	0	0	0	0	0	0	1	0	0	0	0	0	0	0	0	0	0	0	0	0	0	0	0	0	0	0	0	0
Pavir.1KG058139	0	3	2	0	3	6	5	0	8	6	17	7	0	3	1	1	8	2	0	0	1	1	5	2	1	2	0	0	8	5	8	7	5	7	9	8
Pavir.1KG058177	0	0	0	0	0	0	0	0	0	0	0	0	0	0	0	0	0	0	0	0	0	0	0	0	0	0	0	0	0	0	0	0	0	1	0	0
Pavir.1KG058477	9	19	8	7	7	16	5	12	4	4	6	5	4	9	7	2	1	6	5	13	2	6	4	3	1	5	0	4	8	11	8	4	2	2	1	10
Pavir.1KG058500	0	0	0	0	3	0	0	0	0	0	0	0	1	0	0	0	0	0	0	0	0	0	0	0	0	2	0	0	0	0	0	0	0	0	0	0
Pavir.1KG058516	0	0	0	0	0	0	0	0	0	0	0	0	0	0	0	0	0	1	0	0	1	0	0	0	0	0	0	0	2	0	0	0	0	0	0	0
Pavir.1KG058800	0	0	0	0	0	0	0	0	0	0	0	0	0	0	0	0	0	0	0	0	0	0	0	0	0	0	0	0	0	0	0	0	0	0	0	0
Pavir.1KG058893	4	3	0	1	1	2	0	0	0	0	2	0	1	0	2	3	1	1	0	0	0	0	0	0	4	1	2	7	0	10	0	0	1	0	0	0
Pavir.1KG058900	18	24	30	11	37	13	24	19	20	23	19	21	25	15	21	22	19	23	8	0	10	14	6	3	21	33	22	18	16	17	16	14	15	11	13	16
Pavir.1KG059000	347	301	351	239	272	147	253	214	138	243	217	181	114	155	100	255	205	179	253	173	252	310	373	106	77	150	62	162	190	175	354	131	194	448	411	268
Pavir.1KG059100	13	17	16	8	23	8	7	13	5	47	21	18	12	15	6	11	15	9	8	9	8	8	17	4	9	14	5	15	16	3	26	20	26	21	16	17
Pavir.1KG059270	3	10	1	6	16	2	1	7	15	4	1	2	5	7	2	2	13	6	0	0	0	1	0	0	3	5	11	6	9	6	3	2	18	0	3	2
Pavir.1KG059647	0	0	1	3	5	3	1	1	0	5	4	0	2	0	0	5	1	1	3	0	1	4	0	0	0	2	0	1	2	0	4	3	12	1	4	3
Pavir.1KG060024	1	0	0	8	0	0	4	0	0	6	6	0	0	0	0	0	0	3	2	1	0	0	0	0	2	5	0	0	3	0	1	4	6	2	4	1
Pavir.1KG060900	24	40	28	29	27	21	31	23	25	30	10	14	18	25	27	15	20	23	8	5	24	17	4	2	13	26	16	23	25	24	43	39	29	13	25	17
Pavir.1KG061400	0	0	0	0	0	0	0	0	0	0	0	0	0	0	0	0	0	0	0	0	0	0	0	0	0	1	0	0	0	0	2	0	0	0	0	0
Pavir.1KG061500	8	12	5	0	14	1	0	0	4	1	0	1	2	6	3	2	3	4	0	0	0	0	0	0	9	6	2	2	4	0	3	1	0	0	1	6
Pavir.1KG061800	1	3	4	2	1	0	0	19	2	2	14	2	1	1	1	0	4	2	17	11	21	8	17	4	2	1	2	6	2	1	2	11	20	4	10	7
Pavir.1KG062000	46	35	34	34	25	39	94	135	33	163	199	83	27	69	102	136	99	92	236	165	458	237	262	105	44	71	67	162	124	121	379	162	106	234	437	152
Pavir.1KG062100	314	292	292	282	363	154	394	291	275	474	373	284	77	41	91	79	68	76	119	63	87	120	204	46	212	157	148	93	99	87	216	174	216	224	332	134
Pavir.1KG062177	0	1	0	1	0	0	5	0	1	1	1	0	0	0	0	0	0	0	0	0	0	0	4	0	0	0	0	0	0	0	3	0	1	0	1	4
Pavir.1KG062200	1	13	4	7	19	5	8	9	11	35	15	33	6	7	9	11	9	11	41	33	20	41	43	17	20	14	12	37	22	13	45	34	28	57	78	45
Pavir.1KG062300	368	291	303	242	455	263	500	551	213	806	480	499	264	247	291	360	230	331	220	168	265	192	417	82	373	474	235	145	237	285	311	410	698	237	318	278
Pavir.1KG062400	95	127	97	69	84	39	86	130	72	75	53	77	59	66	42	69	63	55	14	21	27	37	43	12	34	81	63	63	43	38	54	48	90	30	46	33
Pavir.1KG062500	1	0	0	0	0	0	0	0	1	2	0	2	0	2	0	0	1	0	0	3	1	0	0	0	1	1	0	0	0	2	0	2	1	1	1	0
Pavir.1KG062577	0	0	0	0	0	0	0	0	0	0	0	0	0	0	0	0	0	0	0	0	0	0	0	0	0	0	0	0	0	0	0	0	0	0	0	0
Pavir.1KG062600	78	78	93	68	93	61	70	106	57	135	88	43	78	218	94	139	199	116	160	46	92	183	90	19	65	114	58	54	126	71	122	73	110	125	162	89
Pavir.1KG062800	0	0	0	0	0	0	0	0	0	0	0	0	0	0	0	0	0	0	0	0	0	0	0	0	0	0	1	0	0	0	0	0	0	0	1	0
Pavir.1KG063000	96	103	108	130	127	55	274	258	133	353	187	261	97	65	85	94	72	100	150	168	191	131	175	47	101	128	53	92	116	69	193	235	353	206	187	117
Pavir.1KG063100	198	232	212	201	183	103	199	215	231	245	212	264	218	203	243	192	230	258	88	195	154	198	131	36	359	321	284	253	233	230	241	219	257	214	151	140
Pavir.1KG063177	0	0	0	0	0	0	0	0	0	0	0	0	0	0	0	0	0	0	0	0	0	0	0	0	0	0	0	0	0	0	0	0	0	0	0	0
Pavir.1KG063200	29	38	31	24	27	23	14	10	15	26	23	19	85	63	24	59	78	89	7	0	13	13	7	3	7	118	13	21	55	20	85	40	141	15	41	13
Pavir.1KG063400	0	0	0	0	0	0	0	0	0	0	0	0	0	0	0	0	0	0	0	0	0	0	0	0	0	0	0	0	0	0	0	0	0	1	14	0
Pavir.1KG063500	255	196	260	333	257	127	244	235	203	240	146	168	340	397	451	440	442	346	283	208	367	315	356	108	358	322	297	387	367	303	283	189	212	361	333	264
Pavir.1KG063700	4	6	3	2	27	8	6	11	2	5	5	15	12	5	5	7	3	7	5	6	3	6	7	2	3	11	3	2	14	4	13	10	15	11	5	10
Pavir.1KG063800	26	27	35	16	30	12	40	23	44	46	28	35	26	24	20	28	38	32	23	31	26	42	39	10	48	45	33	33	37	29	58	22	54	61	55	39
Pavir.1KG063900	1	1	0	3	4	5	10	1	7	13	11	20	6	31	11	9	28	13	22	22	44	26	17	10	7	8	5	9	17	10	25	12	65	25	60	37
Pavir.1KG064100	24821	20405	10487	31203	25007	18606	32392	28712	45952	33096	42521	46446	9917	10807	14091	8851	6483	8150	20809	16376	33072	12454	20226	4729	33659	19584	18979	14280	15933	11695	14139	21858	25395	19893	15982	11948
Pavir.1KG064300	107	94	142	86	137	65	99	65	103	127	108	115	234	170	179	188	172	198	71	85	147	78	110	33	158	296	138	144	257	131	151	169	207	164	186	121
Pavir.1KG064477	87	140	102	190	149	110	96	84	210	126	171	324	443	371	379	341	446	298	189	242	289	267	265	37	652	732	510	665	855	346	206	198	307	149	275	297
Pavir.1KG064500	12	29	13	12	18	6	6	9	16	14	7	3	10	12	6	3	4	6	5	0	5	3	6	5	8	15	11	0	4	9	1	4	18	4	14	2
Pavir.1KG064800	2	1	0	0	0	0	0	1	0	0	3	0	0	1	0	0	0	1	1	0	3	3	5	1	0	0	1	0	1	0	0	1	1	1	2	0
Pavir.1KG065000	792	950	1111	967	921	462	1262	1190	944	1479	962	973	827	671	928	678	552	831	625	985	943	882	833	248	1477	1048	1301	954	793	862	960	951	1230	865	987	792
Pavir.1KG065100	338	417	424	370	392	236	404	269	407	423	302	335	362	284	370	274	232	333	166	274	270	227	180	48	483	461	478	303	341	292	255	223	274	230	232	152
Pavir.1KG065200	2	13	11	8	6	4	1	7	5	20	21	15	6	5	7	8	13	9	1	2	0	7	5	0	6	2	2	2	15	4	9	23	18	9	9	7
Pavir.1KG065300	16	14	6	13	10	8	30	39	12	12	33	16	2	2	4	3	6	4	6	8	25	7	3	3	2	13	10	4	3	6	15	7	14	14	9	7
Pavir.1KG065500	1	3	6	4	9	4	0	0	0	0	1	1	5	2	6	2	1	5	2	0	1	1	0	0	10	1	5	4	10	6	0	0	0	0	0	0
Pavir.1KG065600	2632	3150	2544	3599	4794	1771	2606	2514	2903	4276	3961	4702	7324	7560	7971	6678	7851	7289	3598	3888	6171	5056	6989	1568	4838	6804	5625	8163	7543	6422	6499	6908	9018	8430	7004	6059
Pavir.1KG065677	37	54	41	31	31	21	9	25	25	18	16	10	16	31	38	23	18	27	6	0	8	11	2	7	40	35	39	26	30	27	6	10	20	9	2	2
Pavir.1KG065700	0	1	2	1	1	1	2	1	3	1	2	1	2	1	0	4	3	3	0	5	0	0	1	0	0	4	1	0	1	2	16	10	6	0	4	3
Pavir.1KG066077	1672	2002	1699	1722	2328	1194	2029	1494	2247	2063	2236	2722	4002	3881	4952	3849	3805	3998	2196	3018	2845	3369	3247	802	3564	3587	3741	3362	3952	3712	4135	3452	3802	4193	3711	3584
Pavir.1KG066100	24	38	50	36	26	11	23	10	38	11	9	14	15	34	29	28	9	43	5	18	14	11	11	2	39	54	23	22	37	21	24	16	27	11	15	14
Pavir.1KG066200	1	1	0	1	0	2	11	3	9	7	4	5	2	1	1	0	1	0	1	14	3	0	4	0	0	2	1	0	0	1	1	6	4	1	1	3
Pavir.1KG066400	158	102	120	121	157	47	130	168	103	200	149	137	47	29	42	47	38	30	28	25	39	48	89	20	64	81	49	44	62	42	68	73	98	77	90	62
Pavir.1KG066454	19	19	18	33	23	17	52	27	37	60	55	45	20	16	26	27	26	29	24	28	41	33	46	12	18	23	10	19	35	16	65	40	44	42	40	27
Pavir.1KG066500	2	4	0	6	45	2	4	2	7	89	39	99	13	5	9	93	96	33	14	6	11	181	303	26	22	35	11	34	56	36	31	30	51	153	139	96
Pavir.1KG066577	0	0	0	0	0	0	0	0	0	0	0	0	0	0	0	0	0	0	0	0	0	0	0	0	0	0	0	0	0	0	0	0	0	0	0	0
Pavir.1KG066700	0	1	0	0	1	0	0	0	0	0	0	0	0	0	0	0	0	0	0	0	0	0	2	0	0	0	0	1	2	0	0	0	0	2	0	0
Pavir.1KG066800	480	444	303	215	456	165	112	123	275	217	116	158	878	583	441	599	665	745	97	59	87	145	135	26	169	851	237	173	449	230	590	347	1071	173	337	260
Pavir.1KG066831	2	1	2	1	2	1	0	1	1	3	0	2	3	3	0	3	3	0	0	0	3	0	0	0	0	1	0	0	3	1	0	0	3	0	1	0
Pavir.1KG066877	0	0	0	0	0	0	0	0	0	0	0	0	0	0	1	0	1	0	0	0	0	0	0	0	0	0	1	0	0	0	0	0	0	0	0	2
Pavir.1KG066900	6	3	3	9	5	0	0	2	0	0	0	1	12	11	16	11	6	4	2	0	0	2	0	0	25	33	6	20	19	14	0	2	0	0	0	0
Pavir.1KG067000	239	203	193	160	219	115	154	139	121	259	174	162	426	433	426	456	394	448	249	186	333	292	323	79	293	655	272	273	451	266	435	282	488	454	390	280
Pavir.1KG067100	0	0	0	0	0	0	0	0	0	0	0	6	0	0	0	0	1	0	0	0	0	0	0	0	0	0	0	0	0	0	0	1	0	0	0	0
Pavir.1KG067200	74	61	60	49	37	28	123	116	80	137	87	108	35	51	29	36	27	69	50	37	51	61	77	21	38	48	39	35	24	22	84	55	76	70	55	36
Pavir.1KG067300	110	109	86	120	155	73	158	144	129	217	149	161	132	135	213	182	121	130	152	108	207	196	190	39	119	154	94	158	183	134	196	124	152	309	325	202
Pavir.1KG067400	48	49	37	61	27	20	89	121	66	125	105	111	78	60	63	54	81	39	54	92	112	88	122	30	64	98	39	44	67	41	282	119	279	169	190	110
Pavir.1KG067500	256	314	394	247	305	183	604	508	347	704	419	437	329	333	385	328	374	316	464	691	976	633	753	235	396	396	255	279	353	260	531	497	566	898	707	523
Pavir.1KG067577	0	0	0	0	0	0	0	0	0	0	0	0	0	0	0	0	0	0	0	0	0	0	0	0	0	1	0	0	0	0	1	0	2	2	2	0
Pavir.1KG067677	0	0	0	0	0	0	0	0	0	0	0	0	0	0	0	0	0	0	0	0	0	0	0	0	0	0	0	0	0	0	0	0	0	0	0	0
Pavir.1KG067777	1	1	0	2	0	0	0	0	0	3	3	2	7	4	1	4	4	7	0	0	1	0	0	1	0	4	3	4	1	0	6	4	7	6	2	1
Pavir.1KG067800	1	8	9	4	5	3	12	5	9	16	11	22	5	4	7	1	3	6	2	4	3	5	18	1	15	9	7	4	3	9	9	7	8	4	5	7
Pavir.1KG067954	0	0	0	0	0	0	0	0	0	0	0	1	0	0	0	0	0	0	0	0	0	0	0	0	0	0	0	0	1	0	1	0	1	0	0	0
Pavir.1KG068000	6	2	4	6	10	2	1	1	6	0	0	0	10	12	8	8	17	10	1	1	0	1	0	0	2	9	10	9	13	7	0	0	0	0	0	0
Pavir.1KG068100	31	43	29	34	27	7	38	53	24	104	68	35	19	27	33	46	37	30	66	156	95	99	79	31	62	28	27	60	47	38	104	111	156	70	151	82
Pavir.1KG068200	0	1	2	0	0	0	1	0	0	0	0	0	1	0	0	0	0	1	0	0	0	0	0	0	0	0	0	0	0	3	0	0	0	0	1	0
Pavir.1KG068400	10	14	11	13	6	6	3	0	5	3	7	5	19	26	12	27	26	23	6	0	10	8	3	1	12	26	8	4	20	11	34	15	26	10	13	7
Pavir.1KG068500	599	348	528	306	802	220	508	479	394	618	539	394	817	811	1187	831	703	535	460	620	719	417	419	148	865	1162	581	862	1216	677	717	698	1026	555	603	518
Pavir.1KG068877	47	31	143	77	116	22	23	24	41	5	14	27	61	35	99	56	28	58	12	36	20	37	16	3	161	56	83	87	112	97	31	5	32	19	60	81
Pavir.1KG069000	0	2	2	1	1	1	0	1	1	1	0	0	0	0	0	0	1	0	1	5	0	0	3	1	1	0	0	0	3	0	1	0	0	3	4	1
Pavir.1KG069200	0	0	0	0	0	0	0	0	0	0	0	0	0	0	0	0	0	0	0	0	0	0	0	0	0	0	0	0	0	0	0	0	0	1	0	1
Pavir.1KG069254	1	0	0	0	0	0	5	5	3	13	6	2	0	0	0	0	0	0	5	2	0	1	6	0	0	1	0	0	0	0	5	0	0	4	2	0
Pavir.1KG069342	0	0	0	0	0	0	0	0	0	0	0	0	0	0	0	0	0	0	0	0	0	0	0	0	0	0	0	0	0	0	0	0	0	0	0	0
Pavir.1KG069400	266	238	350	145	323	93	226	205	194	279	180	207	337	301	335	295	268	388	109	183	185	145	220	57	299	453	321	310	320	211	255	289	387	170	251	155
Pavir.1KG069500	1162	1100	1216	1180	1056	640	1090	1280	872	1613	811	1005	624	650	654	533	629	645	410	499	740	386	592	152	672	743	717	490	610	543	590	643	1080	382	594	347
Pavir.1KG069600	1194	1161	1306	1114	1332	503	1204	1154	982	1541	962	989	792	939	870	629	661	1183	651	691	982	503	635	216	810	1166	753	557	849	707	787	1021	1671	494	943	537
Pavir.1KG069642	0	0	0	0	0	0	0	0	0	0	0	0	0	0	0	0	0	0	0	0	0	0	0	0	0	0	0	0	0	0	0	0	0	0	0	0
Pavir.1KG069700	10	7	8	17	4	11	9	6	3	16	13	12	0	0	0	0	1	0	0	0	0	1	1	0	0	0	0	3	0	0	0	3	10	0	1	1
Pavir.1KG069800	0	0	0	0	1	0	0	0	0	0	0	0	0	0	0	0	0	0	0	0	0	0	0	0	0	0	0	0	0	0	0	0	0	0	0	0
Pavir.1KG069842	0	0	0	0	0	0	0	0	0	0	0	0	0	1	1	0	0	0	0	0	0	0	0	0	0	0	0	0	0	0	0	0	0	0	0	0
Pavir.1KG069900	203	257	211	182	262	178	171	171	294	271	262	280	254	308	332	336	315	285	234	156	224	328	372	117	247	318	242	248	420	270	493	310	344	580	634	411
Pavir.1KG070100	377	463	388	365	429	228	360	232	324	351	311	260	845	679	589	732	668	733	235	266	277	332	287	95	559	1004	542	460	639	427	598	489	774	328	480	291
Pavir.1KG070142	0	0	0	0	0	0	0	0	0	0	0	0	0	0	0	0	0	0	0	0	0	0	0	0	0	0	0	0	0	0	0	0	0	0	0	0
Pavir.1KG070200	5	3	2	6	8	1	10	6	7	8	3	10	3	0	2	0	1	6	0	3	2	2	6	1	5	3	2	4	0	0	2	1	4	1	2	0
Pavir.1KG070300	978	1102	890	741	1103	572	790	732	836	1180	829	698	1263	1033	738	916	926	1219	340	428	518	601	656	149	842	1533	570	456	812	586	1152	777	1718	734	1075	774
Pavir.1KG070400	52	52	49	63	62	24	53	32	64	60	36	57	46	29	59	32	18	27	7	19	23	19	25	4	20	54	38	18	42	24	27	44	44	28	22	18
Pavir.1KG070500	106	81	76	73	92	45	13	4	60	17	8	14	132	109	97	126	107	132	9	1	3	6	11	2	90	184	60	53	86	75	19	14	43	8	20	21
Pavir.1KG070600	480	315	480	207	422	216	398	470	293	473	352	276	759	420	520	441	496	514	289	133	227	265	368	122	435	478	483	412	367	365	216	199	283	629	606	490
Pavir.1KG070700	0	0	0	0	2	0	12	3	2	5	8	5	6	1	1	4	0	3	16	0	6	2	8	3	3	2	0	1	4	2	13	11	9	10	4	2
Pavir.1KG070877	54	25	101	55	24	42	29	23	47	41	22	21	72	53	134	54	55	47	11	24	16	20	26	11	64	88	123	112	109	70	30	14	52	42	31	34
Pavir.1KG070900	18	6	11	6	10	3	166	82	72	113	151	136	9	17	10	18	26	5	318	155	338	66	102	17	9	12	13	6	14	9	304	385	149	325	75	44
Pavir.1KG071077	0	0	0	0	0	0	0	0	0	0	0	0	0	0	0	0	0	0	0	0	0	0	0	0	0	0	0	0	0	0	0	0	0	0	0	0
Pavir.1KG071200	245	311	347	268	329	133	117	83	170	222	160	196	526	527	498	568	471	541	174	133	240	194	214	54	300	535	232	291	510	297	424	328	442	335	350	205
Pavir.1KG071300	63	62	114	87	116	28	109	123	92	268	174	167	117	112	138	116	97	110	170	198	246	139	212	50	212	201	163	137	178	113	165	203	252	204	217	161
Pavir.1KG071400	103	81	51	31	169	23	108	82	121	165	130	154	66	32	70	85	67	37	75	46	68	61	156	34	28	89	63	98	81	64	78	107	103	91	78	67
Pavir.1KG071500	2	4	4	9	2	2	0	0	2	2	1	2	0	3	0	2	5	3	0	0	1	4	3	0	3	1	0	3	0	1	0	0	2	0	0	0
Pavir.1KG071600	1893	1771	1851	1490	1893	794	1247	1395	1208	1460	1045	1077	821	779	938	716	659	798	213	259	388	250	355	122	711	1128	643	567	773	556	572	558	724	386	475	265
Pavir.1KG071700	151	142	146	175	233	83	207	228	124	301	183	214	168	153	176	142	106	174	116	145	194	95	170	45	314	321	234	199	202	171	109	209	214	170	136	114
Pavir.1KG071800	2	1	0	0	0	0	8	0	6	5	14	5	0	0	0	1	3	0	4	4	4	6	6	1	1	0	1	0	1	0	4	1	12	8	10	8
Pavir.1KG071900	309	319	300	326	244	192	189	206	317	242	170	152	106	115	186	153	138	131	70	32	119	80	99	26	88	119	84	102	116	60	118	88	114	94	83	33
Pavir.1KG072000	307	199	230	240	337	169	273	322	227	418	338	284	109	95	109	109	99	115	88	95	112	106	186	51	222	189	162	180	150	111	98	144	241	168	242	120
Pavir.1KG072100	3566	3408	3506	2977	4103	1830	2585	2364	3306	2790	2716	3056	4208	3432	3628	4381	3875	4155	1389	827	1370	1666	2002	452	2299	4195	2148	2128	3437	2209	2592	2719	4257	2035	3075	1914
Pavir.1KG072300	1157	1151	984	936	1436	569	975	794	969	986	818	846	538	514	623	601	357	548	268	232	440	304	331	92	316	603	406	293	470	361	627	524	735	505	535	351
Pavir.1KG072400	669	812	578	542	663	419	272	184	438	329	338	312	974	711	493	630	412	808	48	69	91	47	116	17	160	1109	245	186	562	244	408	453	771	39	138	89
Pavir.1KG072477	0	2	1	0	0	0	2	1	0	0	0	0	0	0	0	2	0	2	0	0	0	1	0	0	0	1	0	0	1	2	0	0	1	0	0	0
Pavir.1KG072500	8	12	12	17	12	7	12	5	2	4	5	7	11	8	13	13	18	18	0	5	1	5	3	1	20	33	10	15	16	4	4	3	4	2	1	4
Pavir.1KG072600	94	80	111	139	172	69	54	57	83	127	80	128	59	49	60	77	65	84	52	66	50	77	87	25	167	172	59	84	135	97	94	67	107	200	172	116
Pavir.1KG072700	145	94	154	103	116	74	299	254	137	339	195	236	94	72	95	106	74	116	175	222	255	185	184	49	196	169	108	112	130	88	130	171	187	256	161	129
Pavir.1KG072800	128	114	144	118	95	82	202	253	58	285	158	143	106	75	82	85	71	128	115	137	124	145	138	54	211	190	95	102	122	111	290	153	391	114	233	89
Pavir.1KG072854	19	28	35	35	38	5	0	0	9	1	0	0	18	12	16	6	6	19	0	0	0	1	1	0	38	15	25	20	14	18	1	0	0	3	1	0
Pavir.1KG072900	0	0	0	0	0	2	0	0	0	0	0	0	0	0	0	0	0	0	0	0	0	0	0	0	2	0	0	0	0	0	0	0	0	0	0	0
Pavir.1KG073077	31	193	193	113	34	55	4	0	0	0	0	0	70	32	1	87	83	34	0	0	1	0	0	0	56	56	61	54	9	40	2	0	1	0	0	0
Pavir.1KG073100	27	48	42	42	36	35	6	8	26	16	11	3	32	44	7	19	29	49	4	3	5	2	5	4	87	48	39	27	42	39	14	10	11	3	10	7
Pavir.1KG073200	3	0	1	4	0	0	2	0	2	1	1	0	3	5	2	6	4	12	2	3	0	0	0	1	0	7	1	4	2	4	1	2	3	3	1	4
Pavir.1KG073277	6	1	0	2	1	0	2	7	0	8	3	0	0	2	4	1	2	9	1	0	1	1	3	1	1	3	0	2	1	4	7	10	6	2	7	6
Pavir.1KG073400	636	628	695	511	714	345	652	582	494	931	747	689	846	842	891	898	736	833	606	481	664	533	663	238	770	1197	727	603	969	678	1113	935	1443	822	973	747
Pavir.1KG073600	10	16	17	6	20	9	9	1	9	56	16	17	16	36	42	33	18	22	35	46	41	46	59	15	24	48	21	49	39	51	73	38	45	134	137	55
Pavir.1KG073700	457	524	555	330	634	211	400	502	338	696	426	398	332	326	478	466	369	436	309	210	383	420	435	144	393	454	351	368	439	361	385	271	391	612	640	370
Pavir.1KG073777	0	1	0	0	1	0	1	2	0	2	0	4	0	0	0	1	0	0	1	0	2	1	2	0	3	0	1	0	0	4	1	2	2	5	3	0
Pavir.1KG073800	0	2	0	1	0	0	0	0	0	0	0	0	0	0	0	0	0	0	0	0	0	0	1	0	0	0	0	0	0	0	0	0	0	0	0	0
Pavir.1KG073900	0	0	0	0	0	0	0	0	0	0	0	0	0	0	0	0	0	0	0	0	0	0	0	0	0	0	2	0	0	0	0	0	0	0	0	0
Pavir.1KG073977	0	0	1	0	1	0	0	0	0	0	0	0	2	0	0	1	0	0	0	0	0	2	0	0	0	1	0	1	5	0	1	0	1	2	2	1
Pavir.1KG074000	0	0	0	0	0	0	0	0	0	0	0	0	0	0	0	0	0	0	0	0	0	0	0	0	0	0	0	0	0	0	0	0	0	0	0	0
Pavir.1KG074100	0	0	0	0	0	0	0	0	0	0	0	0	0	0	0	0	0	0	0	0	0	0	0	0	0	0	0	0	0	0	0	0	0	0	0	0
Pavir.1KG074177	0	0	0	0	0	0	0	0	0	0	0	0	0	0	0	0	0	0	0	0	0	0	0	0	0	0	0	0	0	0	0	0	0	0	0	0
Pavir.1KG074200	0	0	0	0	0	0	0	0	0	0	0	0	0	0	0	0	0	1	0	0	0	0	0	0	0	0	0	0	0	0	0	0	0	0	0	0
Pavir.1KG074300	501	438	418	334	522	234	289	259	260	524	448	397	728	474	551	636	594	703	286	284	406	351	457	129	506	944	382	471	685	460	561	537	915	581	656	534
Pavir.1KG074677	0	0	0	0	0	0	0	0	0	0	0	0	0	0	0	0	0	0	0	0	0	0	0	0	0	0	0	0	0	0	0	0	0	0	0	0
Pavir.1KG075400	1	2	2	0	3	0	0	1	3	12	12	8	0	2	3	5	6	1	0	5	2	7	9	4	9	12	0	6	6	9	8	5	17	14	33	16
Pavir.1KG075500	181	216	234	154	207	102	197	167	135	235	207	181	132	104	190	120	105	144	107	131	96	102	125	37	214	255	237	206	188	144	154	146	203	163	127	124
Pavir.1KG075600	1390	915	1235	819	955	471	803	830	613	770	580	622	393	470	554	379	479	435	259	241	264	175	228	75	376	421	267	308	231	249	285	192	220	188	191	153
Pavir.1KG075700	85	108	139	126	150	92	104	60	59	278	167	308	319	205	279	323	299	266	94	202	214	151	418	69	228	321	179	572	563	344	354	274	549	587	571	732
Pavir.1KG075800	453	495	656	293	594	229	509	593	413	789	491	528	1299	1255	1279	1471	1120	1553	849	816	1084	789	1165	253	1049	1650	740	829	1319	895	1158	915	1540	1012	1139	865
Pavir.1KG076000	2	1	0	2	6	2	2	2	1	4	0	1	1	1	5	5	1	1	0	0	6	1	3	0	4	2	0	6	0	1	1	0	0	2	6	3
Pavir.1KG076100	1116	683	637	732	968	431	868	718	610	906	673	652	174	169	127	122	107	175	30	34	63	51	67	9	171	364	111	79	143	71	105	123	185	71	50	47
Pavir.1KG076200	250	239	289	299	355	120	217	187	203	391	263	335	472	329	280	439	465	478	85	114	146	222	259	53	265	724	205	252	583	259	458	340	875	498	602	556
Pavir.1KG076400	177	256	176	254	190	184	243	190	446	198	143	188	134	134	216	179	132	164	134	78	189	89	129	31	219	218	133	147	186	162	132	121	132	130	140	90
Pavir.1KG076500	153	151	168	153	173	70	156	151	127	177	156	146	101	121	155	142	93	115	77	68	85	97	96	25	154	146	127	122	106	122	162	109	148	117	156	79
Pavir.1KG076577	1	0	1	0	0	0	11	4	0	2	0	3	1	1	3	2	1	1	1	4	3	2	1	0	0	2	0	7	3	5	3	0	0	0	0	2
Pavir.1KG076600	740	731	874	766	948	394	432	419	416	621	691	677	1353	1241	1182	1335	1224	1287	455	438	703	570	776	194	838	1913	810	857	1451	1042	1185	1132	1685	838	1164	831
Pavir.1KG076800	0	0	0	0	0	0	0	0	0	0	0	0	0	0	0	0	0	0	0	0	0	0	0	0	0	0	0	0	0	0	0	0	0	0	0	0
Pavir.1KG076900	15	15	14	13	11	15	91	86	53	93	58	51	10	21	12	16	14	10	87	43	60	43	48	19	24	27	15	13	17	14	70	50	68	34	64	38
Pavir.1KG076954	1205	959	951	694	1343	549	682	687	540	934	697	716	877	769	626	852	798	919	314	279	410	561	663	161	575	1334	648	715	949	676	606	637	807	702	731	571
Pavir.1KG076977	54	64	51	32	39	18	23	16	57	11	20	19	24	23	33	28	28	27	1	3	7	13	22	2	16	8	20	11	25	20	7	2	7	15	23	7
Pavir.1KG077000	32	39	14	23	18	31	81	58	97	49	39	61	23	27	41	71	34	27	153	78	104	101	92	21	31	55	14	18	48	27	106	60	71	150	83	36
Pavir.1KG077100	293	247	258	257	308	187	201	172	395	210	204	212	685	621	655	687	662	601	265	190	281	289	263	78	577	1070	408	429	705	366	350	280	442	424	437	356
Pavir.1KG077200	386	460	542	337	467	203	551	603	365	698	489	351	424	487	562	379	467	415	221	243	416	267	300	121	264	389	335	383	350	323	475	466	373	301	389	260
Pavir.1KG077277	4	2	5	0	0	0	12	3	3	1	0	3	0	0	0	0	0	0	4	0	3	1	3	0	1	0	0	0	1	0	1	0	0	0	0	1
Pavir.1KG077354	0	1	0	0	0	0	0	0	0	1	0	0	0	0	0	0	0	0	0	0	1	0	0	0	0	0	0	0	0	0	0	0	0	0	0	0
Pavir.1KG077477	21	26	24	21	17	12	1	3	22	4	3	7	34	41	40	39	21	19	3	8	1	3	1	0	44	46	59	45	41	34	5	1	5	3	3	5
Pavir.1KG077600	223	197	222	172	261	123	427	265	289	381	375	364	154	210	260	189	154	189	286	341	362	255	299	79	353	207	259	255	245	230	332	358	298	322	347	278
Pavir.1KG077700	0	0	0	0	0	0	0	0	0	0	0	0	0	0	0	0	0	0	0	0	0	0	0	0	0	0	0	0	0	0	0	0	0	0	0	0
Pavir.1KG077800	0	0	0	0	0	0	0	0	0	0	0	0	0	0	0	0	0	0	0	0	0	0	0	0	0	0	0	0	0	0	0	0	0	0	0	0
Pavir.1KG077854	6	1	0	2	0	3	18	49	11	38	23	14	4	2	6	1	4	3	45	31	52	9	33	8	1	3	0	0	0	3	10	23	47	17	26	9
Pavir.1KG078231	0	0	1	0	0	0	7	0	3	11	1	1	0	3	0	0	0	1	4	0	0	0	2	0	1	0	0	0	0	4	0	2	5	2	4	1
Pavir.1KG078600	459	594	499	523	551	231	28	22	175	15	8	13	431	238	154	194	177	343	1	7	6	11	24	2	345	633	261	202	283	192	23	20	25	7	13	15
Pavir.1KG078608	2352	2612	2276	2187	2854	1246	982	912	1891	1304	1010	1053	3396	3314	2919	3181	2972	3877	627	462	694	970	1017	289	1893	3720	1721	2087	2568	1757	1456	1236	1763	1235	1604	1198
Pavir.1KG078700	0	0	0	16	0	19	1	0	0	0	1	0	0	8	4	3	3	1	0	2	0	0	0	0	0	14	0	0	24	5	0	3	0	0	1	0
Pavir.1KG078985	199	285	239	209	293	113	158	125	141	165	182	187	181	161	238	234	152	213	66	42	123	132	126	26	260	342	252	175	194	149	157	190	234	147	187	168
Pavir.1KG079077	5	4	3	3	2	2	3	0	1	1	2	2	0	1	3	0	0	1	0	0	0	0	0	0	0	0	0	2	0	2	0	0	0	0	0	0
Pavir.1KG079362	7	10	5	5	9	0	4	3	4	6	9	8	7	4	3	9	2	9	6	13	7	4	7	0	16	4	7	5	5	2	10	3	6	8	11	9
Pavir.1KG079400	146	206	217	255	315	116	215	250	339	608	346	430	477	518	533	530	671	636	387	410	605	740	638	155	474	448	155	325	422	375	859	451	813	1134	1325	808
Pavir.1KG079454	95	108	44	74	117	49	171	91	82	306	245	207	104	114	98	83	109	68	246	132	277	136	241	42	117	144	68	83	99	71	214	212	313	161	176	115
Pavir.1KG079739	1135	1177	1259	1095	1497	607	1210	1047	1339	1473	1143	1312	1091	947	1249	1147	903	1057	650	604	784	635	973	255	1186	1536	889	1112	1387	867	744	699	1054	1124	1186	821
Pavir.1KG079777	3	3	1	5	1	2	0	0	1	3	0	1	18	10	1	14	22	16	0	0	0	3	0	1	0	14	0	2	4	0	13	4	22	0	11	8
Pavir.1KG080000	477	606	592	464	630	268	350	361	395	497	389	340	722	653	725	619	580	730	269	287	451	313	346	116	504	909	506	504	719	558	562	519	680	366	456	297
Pavir.1KG080100	0	0	0	0	0	0	0	0	0	0	0	0	0	0	0	0	0	0	0	0	0	0	0	0	0	0	0	0	0	0	0	0	0	0	0	0
Pavir.1KG080116	71	84	82	68	123	39	64	86	95	99	122	79	98	117	120	110	96	122	63	56	97	74	65	22	82	105	70	72	126	86	146	93	144	99	115	131
Pavir.1KG080154	0	0	0	0	0	0	0	0	0	0	0	0	0	0	0	0	0	0	0	0	0	0	0	0	0	0	0	0	0	0	0	0	0	0	0	0
Pavir.1KG080200	159	154	162	129	238	60	67	39	114	56	53	57	195	135	193	170	190	145	27	21	30	25	32	11	179	287	167	137	183	137	37	50	71	72	68	37
Pavir.1KG080400	0	0	0	0	0	0	0	0	0	0	0	0	0	0	0	0	0	0	0	0	0	0	0	0	0	0	0	0	0	0	0	0	0	0	0	0
Pavir.1KG080493	187	281	234	197	395	114	198	150	135	517	408	346	502	570	706	633	615	559	520	335	590	440	615	173	275	413	360	439	714	497	972	475	750	682	842	516
Pavir.1KG080531	0	0	0	0	0	0	0	0	0	0	0	0	0	0	0	0	0	0	0	0	0	0	0	0	0	0	0	0	0	0	0	0	0	0	0	0
Pavir.1KG080600	665	565	689	663	647	341	1427	914	708	2008	1438	1410	583	471	502	421	397	587	478	631	888	448	656	177	535	801	519	337	485	402	889	1470	1995	756	734	653
Pavir.1KG080800	324	418	257	457	399	431	300	177	520	379	303	401	600	779	879	619	707	508	590	299	718	441	594	128	704	661	592	540	693	602	815	606	813	671	521	573
Pavir.1KG080870	10	54	8	18	26	11	88	8	31	58	70	138	106	151	323	349	457	130	292	360	351	285	453	172	128	141	125	391	333	427	616	280	342	799	622	728
Pavir.1KG080900	0	2	0	1	6	1	6	3	11	4	6	4	1	1	4	2	2	2	7	8	6	4	5	1	12	4	7	0	3	0	5	3	5	13	9	14
Pavir.1KG080977	38	60	21	39	83	35	39	15	46	22	11	11	35	20	45	24	11	26	3	1	0	1	10	2	42	58	29	27	21	22	7	5	19	2	1	0
Pavir.1KG081000	238	214	271	238	300	119	236	201	193	301	280	273	314	237	312	279	228	250	243	178	264	237	310	82	380	336	236	347	396	310	266	266	355	450	400	297
Pavir.1KG081100	50	61	59	74	68	17	75	42	87	74	72	71	53	55	54	31	51	55	22	21	37	33	52	16	76	58	47	48	37	39	99	98	73	77	57	52
Pavir.1KG081200	19	27	38	37	23	18	10	15	21	9	5	10	23	18	22	18	25	33	9	1	14	7	12	4	41	44	25	42	28	26	10	5	13	10	10	9
Pavir.1KG081247	0	1	0	0	0	0	2	0	2	0	3	1	0	0	0	0	0	0	0	0	0	2	3	0	0	0	0	0	0	0	0	3	0	1	0	0
Pavir.1KG081300	0	0	0	0	0	0	0	0	0	0	0	0	0	0	0	0	0	0	0	0	0	0	0	0	2	0	1	0	0	0	0	0	0	0	0	0
Pavir.1KG081400	0	0	1	1	2	0	2	17	1	0	1	0	0	1	0	2	1	3	0	0	0	0	0	0	3	1	6	0	1	0	4	0	0	0	1	0
Pavir.1KG081500	87	45	62	77	83	41	44	62	140	78	100	148	112	222	116	196	162	126	185	168	222	237	301	51	156	201	80	185	193	89	342	247	266	223	253	187
Pavir.1KG081642	20	34	15	21	16	7	6	19	1	6	3	6	15	26	25	13	9	13	8	0	13	0	1	1	19	27	22	26	28	11	0	2	2	0	2	0
Pavir.1KG081800	43	56	66	45	86	46	7	2	45	33	28	12	63	49	42	52	46	73	18	13	27	37	42	3	89	82	54	98	76	43	31	50	38	25	41	33
Pavir.1KG081877	5	17	8	7	7	12	1	0	7	4	2	0	24	30	10	33	21	27	2	1	2	2	4	4	14	31	17	14	28	10	8	11	19	5	9	12
Pavir.1KG081900	556	617	604	500	614	331	709	679	570	763	573	564	381	560	662	529	497	576	637	366	680	595	783	241	380	426	324	356	323	396	571	447	444	626	555	387
Pavir.1KG082000	8	9	2	7	13	3	4	3	15	12	12	10	9	8	0	7	14	12	15	3	8	4	6	7	21	11	9	13	6	10	24	15	10	8	7	9
Pavir.1KG082254	0	0	0	0	0	0	0	0	0	0	0	0	0	0	0	0	2	0	0	0	0	0	0	0	0	0	0	0	0	0	1	0	0	0	0	0
Pavir.1KG082377	0	0	0	0	0	0	0	0	0	0	0	0	0	0	0	0	0	0	0	0	0	0	0	0	0	0	0	0	0	0	0	0	0	0	0	0
Pavir.1KG082754	0	1	1	3	0	0	2	0	3	4	5	5	0	0	0	1	1	0	1	12	0	3	1	3	2	2	0	2	1	0	2	6	1	2	13	2
Pavir.1KG082900	63	87	80	67	23	20	6	4	36	17	6	9	3	3	7	5	4	8	1	0	0	1	2	1	55	26	22	18	9	5	0	4	6	3	2	5
Pavir.1KG083000	204	185	224	186	240	95	179	188	129	195	207	146	63	39	21	54	30	76	16	24	20	63	49	9	137	184	37	38	48	27	67	46	120	67	66	42
Pavir.1KG083100	2	0	2	1	1	3	7	10	2	3	0	4	1	0	0	1	2	0	1	0	4	1	1	0	7	4	1	4	0	0	3	1	5	0	1	1
Pavir.1KG083200	14	16	9	10	23	11	43	26	28	57	30	29	8	10	10	12	11	12	13	21	38	24	40	9	23	18	21	14	24	34	18	15	18	24	37	27
Pavir.1KG083400	3	3	0	6	6	5	4	8	2	4	10	6	4	7	7	6	3	5	2	4	10	4	3	0	5	6	2	5	2	1	5	11	8	5	7	4
Pavir.1KG083500	464	512	541	368	424	237	347	326	344	421	381	319	771	699	631	615	692	740	227	178	298	301	373	80	391	779	392	366	603	393	746	425	775	437	579	460
Pavir.1KG083577	32	70	99	60	53	36	0	3	22	0	0	0	52	35	62	54	23	51	0	0	0	0	0	0	116	73	120	68	40	60	0	0	0	0	0	0
Pavir.1KG083700	133	109	137	134	172	89	155	158	117	212	125	154	166	130	175	172	116	159	83	121	117	137	132	36	197	223	180	158	168	154	193	161	208	150	205	130
Pavir.1KG083800	0	7	8	6	5	3	1	0	1	0	0	0	2	4	14	0	2	3	0	0	0	0	0	0	15	4	20	14	5	18	0	0	0	0	0	0
Pavir.1KG083877	839	949	822	722	859	474	617	458	680	626	511	484	1387	1096	1098	1078	1178	1290	269	341	481	424	412	126	974	1560	738	856	1073	662	724	516	1028	482	622	463
Pavir.1KG084100	0	6	6	1	5	2	21	46	14	42	35	21	0	0	0	0	1	1	15	14	35	17	44	8	0	3	0	6	0	2	25	65	89	15	12	16
Pavir.1KG084177	171	223	129	93	150	59	43	41	107	66	18	60	202	185	120	228	181	191	8	19	23	33	31	4	89	235	151	69	205	71	65	33	35	67	33	40
Pavir.1KG084200	4	3	0	3	2	3	0	1	0	1	1	0	2	1	0	2	0	1	2	0	3	4	0	0	3	4	0	1	4	3	3	1	3	5	1	0
Pavir.1KG084254	4	2	1	1	1	0	4	6	0	0	0	0	0	0	2	5	0	0	1	0	0	0	0	0	1	0	1	2	1	0	0	0	0	2	1	0
Pavir.1KG084500	107	220	207	198	105	100	175	214	123	183	175	232	87	51	84	70	73	102	45	72	113	94	88	25	94	123	70	74	59	61	133	122	145	107	110	100
Pavir.1KG084577	4	2	2	6	6	1	3	0	1	3	8	4	2	2	1	1	3	3	1	3	1	8	3	1	2	5	8	1	5	7	5	0	2	7	2	7
Pavir.1KG084800	2063	3247	3132	2877	1773	1348	247	377	1823	233	155	148	7210	4896	11084	9554	7074	8104	186	289	231	115	174	50	4579	6452	3341	4117	3517	3917	176	186	221	127	132	101
Pavir.1KG085000	4	0	0	0	0	1	43	30	7	64	31	44	0	0	0	0	0	0	40	11	37	32	40	9	0	0	0	0	0	0	23	20	21	40	15	28
Pavir.1KG085200	56	41	65	61	35	16	39	85	31	65	29	37	64	49	56	50	36	39	27	41	43	36	46	15	64	47	72	34	15	52	74	60	79	31	48	40
Pavir.1KG085300	2	0	3	2	1	0	0	0	0	0	2	1	1	0	5	0	1	0	0	0	0	1	0	0	3	2	2	2	0	0	0	0	1	1	2	0
Pavir.1KG085400	192	162	194	131	168	118	277	197	165	361	293	215	181	168	271	225	195	207	162	163	197	244	238	55	157	209	114	150	171	164	348	257	446	293	310	207
Pavir.1KG085500	3025	3451	2984	2211	2397	1416	2857	3013	2355	3506	2811	2491	1682	2042	2814	3059	3271	2142	2021	2136	2598	3172	2595	854	953	1211	927	1212	1333	1244	3125	1854	2450	2649	2987	2239
Pavir.1KG085577	5	0	3	6	4	2	0	6	6	5	6	1	1	4	2	2	1	4	1	6	0	5	1	3	7	2	2	0	1	1	8	4	3	3	2	4
Pavir.1KG085600	1437	1507	1527	1335	1522	610	2368	2152	1314	2884	1953	1449	1255	1296	1106	1189	946	1237	469	656	583	480	737	327	1029	1615	1030	1033	1142	1103	848	879	1587	548	915	451
Pavir.1KG085700	0	0	0	0	0	0	0	0	0	0	0	0	0	0	0	0	0	0	0	0	0	0	0	0	0	0	0	0	0	0	0	0	0	0	0	0
Pavir.1KG085877	0	2	0	4	2	1	0	0	4	0	0	0	0	1	1	19	3	1	0	0	0	0	0	0	0	0	0	0	1	0	0	0	0	0	0	0
Pavir.1KG086000	1633	1678	1633	1352	2101	862	1555	1458	1375	1714	1269	1202	722	691	984	754	607	871	459	361	487	413	519	132	773	1018	710	560	708	509	630	509	772	567	560	351
Pavir.1KG086077	1	0	0	0	0	1	0	2	6	0	2	0	1	0	0	0	0	2	0	1	1	0	0	0	0	0	0	1	0	0	3	1	0	2	1	0
Pavir.1KG086100	0	0	0	0	0	0	0	0	0	0	0	0	0	0	0	0	0	0	0	0	0	0	0	0	0	0	0	0	0	0	0	0	0	0	0	0
Pavir.1KG086200	1	0	3	0	0	0	0	0	0	1	1	0	0	4	2	2	0	0	2	0	8	2	0	0	0	1	0	0	0	0	4	0	16	19	0	1
Pavir.1KG086254	0	0	0	0	0	0	0	0	0	0	0	0	0	0	0	0	0	0	0	0	0	0	0	0	0	0	0	0	0	0	0	0	0	0	0	0
Pavir.1KG086400	232	265	232	289	235	145	196	205	244	341	301	359	87	91	118	129	86	86	24	29	43	75	104	26	130	149	107	156	225	114	95	82	111	104	148	68
Pavir.1KG086577	0	0	0	0	0	0	0	0	0	0	0	0	0	0	0	0	0	0	0	0	0	0	0	0	0	0	0	0	0	0	0	0	0	0	0	0
Pavir.1KG086600	77	84	51	122	77	89	58	64	149	98	157	113	140	169	199	209	207	125	190	154	184	156	291	66	100	180	63	201	332	156	312	177	321	579	485	313
Pavir.1KG086631	5	9	6	10	8	7	0	0	9	0	0	0	2	9	9	10	6	6	0	0	0	0	0	0	4	4	13	2	9	2	1	0	0	0	0	0
Pavir.1KG086900	284	342	394	211	429	119	115	153	367	194	131	99	714	385	789	677	287	489	127	108	181	89	131	69	231	544	371	294	513	265	192	118	202	85	104	83
Pavir.1KG086954	0	0	0	0	0	0	0	0	0	0	0	0	0	0	0	0	0	0	0	0	0	0	0	0	0	0	0	0	0	0	0	0	0	0	0	0
Pavir.1KG087000	729	614	697	587	423	350	24	31	116	9	5	10	262	209	354	189	150	281	5	6	12	2	7	2	945	504	531	381	349	299	12	2	3	4	8	6
Pavir.1KG087277	0	0	1	1	2	1	0	0	2	0	1	3	0	0	3	1	0	0	1	0	0	0	0	0	0	0	1	0	1	0	1	0	0	0	0	0
Pavir.1KG087300	308	406	381	489	640	369	272	253	420	617	681	1473	347	211	322	589	893	405	245	319	342	347	1432	162	543	634	331	2089	1560	852	622	543	1320	1315	1642	1761
Pavir.1KG087331	0	0	2	0	0	0	0	0	0	3	2	0	4	3	8	2	0	3	4	3	0	2	3	0	0	4	0	2	5	3	0	1	4	2	2	1
Pavir.1KG087377	2	6	6	1	2	2	2	2	2	6	0	1	6	5	2	5	2	3	0	1	2	0	2	0	1	4	1	10	1	0	0	1	6	0	0	0
Pavir.1KG087708	0	0	0	0	0	0	2	0	0	2	0	1	0	0	0	0	0	1	0	1	0	1	1	0	0	0	0	0	0	0	0	0	2	0	3	0
Pavir.1KG088000	27	24	14	13	35	16	1	6	10	2	5	8	17	15	16	20	18	13	0	0	2	4	4	2	2	30	5	11	34	7	5	0	16	5	9	6
Pavir.1KG088200	1	0	1	1	0	0	0	0	2	4	0	3	0	0	0	1	0	1	0	0	0	2	8	0	3	0	6	0	3	1	0	0	0	7	12	8
Pavir.1KG088800	3	1	1	1	0	1	0	1	0	0	5	3	4	3	0	2	3	2	0	0	0	0	0	1	0	1	0	0	1	1	4	3	5	0	3	15
Pavir.1KG088900	344	397	401	300	367	217	518	747	461	640	466	410	447	421	480	575	473	429	456	329	624	508	570	158	404	489	404	360	549	325	616	595	670	621	729	512
Pavir.1KG089100	33	52	52	31	60	26	59	46	40	116	69	63	31	30	34	51	51	53	46	38	36	88	91	20	45	61	51	19	25	29	77	71	125	123	107	61
Pavir.1KG089477	4	23	2	16	20	19	46	64	27	104	36	28	111	126	68	145	137	117	77	15	62	77	74	24	29	117	38	22	23	34	203	104	238	74	118	66
Pavir.1KG089500	12	24	15	29	28	18	9	22	8	23	8	20	20	9	20	20	20	33	12	6	6	6	15	4	21	21	21	9	21	18	28	13	36	19	29	9
Pavir.1KG089800	313	352	353	352	426	223	298	272	325	404	373	336	348	331	392	386	306	390	234	271	227	295	334	114	374	486	316	347	470	324	327	362	430	359	465	326
Pavir.1KG089854	22	87	48	92	83	77	168	175	113	240	202	194	91	180	229	125	140	103	210	271	258	338	234	58	383	113	430	179	45	255	264	149	202	298	279	159
Pavir.1KG089877	0	0	0	0	0	0	0	0	1	0	0	0	0	0	0	0	0	0	0	0	0	0	0	0	0	0	0	0	0	2	0	0	0	0	0	0
Pavir.1KG090000	12	24	8	4	8	16	12	23	13	53	31	37	30	55	51	55	60	41	61	49	99	55	57	26	37	92	26	40	64	51	92	69	93	68	103	68
Pavir.1KG090300	126	82	189	101	103	39	66	56	51	69	76	68	44	43	58	57	49	55	64	18	44	48	31	10	53	46	38	41	76	53	74	50	64	57	81	43
Pavir.1KG090400	1424	1429	1627	1272	1724	746	1551	1597	1217	2163	1589	1347	1088	1070	1221	960	917	1123	931	957	1219	1013	1307	311	1295	1410	1086	908	1035	966	1369	1414	1592	1178	1333	904
Pavir.1KG090500	16	21	15	38	26	17	79	91	55	200	149	204	38	15	17	17	19	18	26	50	91	54	108	28	31	27	22	55	31	26	49	118	128	165	175	221
Pavir.1KG090600	579	774	417	334	372	221	712	1310	425	882	427	250	696	437	911	919	524	770	625	843	785	381	582	233	705	659	374	446	483	464	404	439	623	270	477	192
Pavir.1KG090700	501	464	543	463	549	234	299	401	337	540	328	297	736	564	599	669	530	759	218	260	271	261	318	119	517	832	370	343	502	318	456	389	804	319	480	306
Pavir.1KG090800	0	0	1	0	0	0	0	0	0	0	0	1	2	0	4	3	1	1	0	0	0	0	0	0	1	1	1	0	1	1	0	2	2	0	0	1
Pavir.1KG090900	2	1	0	0	0	0	0	0	0	0	0	0	3	1	0	0	2	0	0	0	0	1	0	0	0	1	0	0	1	2	0	0	0	0	0	2
Pavir.1KG091000	1357	1739	1628	1190	1824	605	1970	2355	965	2332	1526	1502	1393	1698	2212	1813	1471	1272	1318	1610	2180	1462	1513	402	1410	1401	988	874	1179	1204	1831	1405	1539	1157	1382	1138
Pavir.1KG091100	0	4	1	0	1	1	1	4	2	0	0	0	1	1	3	3	4	2	0	0	0	0	2	0	0	2	3	1	2	0	0	1	0	0	2	0
Pavir.1KG091277	0	1	0	1	2	0	0	0	0	0	0	0	1	2	1	1	0	4	0	0	0	0	1	0	0	4	1	2	2	0	1	0	3	0	1	0
Pavir.1KG091300	55	89	58	47	70	37	11	11	82	5	0	6	31	45	53	109	126	52	7	1	2	7	3	1	24	67	29	65	78	48	1	5	0	3	7	4
Pavir.1KG091377	0	1	1	0	0	0	0	0	0	0	0	0	0	0	1	0	0	1	0	1	4	0	1	0	0	0	0	0	1	0	0	1	0	0	1	1
Pavir.1KG091654	2	3	0	0	1	0	0	0	0	0	0	0	4	2	9	7	5	4	0	0	0	0	0	0	7	2	2	1	1	0	1	0	4	0	0	0
Pavir.1KG091700	520	618	443	369	446	268	519	499	573	412	517	473	168	287	251	312	357	199	339	150	232	439	248	95	118	137	157	132	156	168	349	324	314	369	426	243
Pavir.1KG091800	1080	1099	1130	814	1147	472	22	38	613	0	0	0	650	717	708	797	703	855	0	2	0	0	0	2	332	714	304	299	470	368	5	0	1	5	0	1
Pavir.1KG092000	1	2	0	0	0	0	13	13	6	27	15	10	0	0	0	0	0	0	4	1	5	6	3	6	1	0	0	0	0	0	7	7	13	11	8	1
Pavir.1KG092100	73	114	109	89	138	48	32	37	76	51	53	60	230	173	237	178	177	231	30	39	30	51	48	10	155	282	189	170	250	183	48	77	76	50	71	78
Pavir.1KG092200	279	332	349	299	425	147	305	350	265	600	439	317	194	136	80	101	81	170	28	21	58	71	145	19	242	414	141	137	168	95	131	286	400	175	161	118
Pavir.1KG092300	5	8	4	6	15	7	8	8	7	34	31	18	39	49	35	41	55	25	10	12	33	28	49	13	29	42	25	55	37	37	46	56	55	89	57	71
Pavir.1KG092400	0	3	2	1	0	0	0	0	0	0	3	1	0	2	0	1	1	1	0	0	0	1	3	0	0	10	1	2	0	1	0	5	9	2	1	4
Pavir.1KG092700	1833	1769	1326	1637	2387	836	1276	1446	1117	2258	1747	1560	1261	1030	1408	966	724	1037	463	634	820	1036	1022	357	1964	1995	1969	1132	939	1036	682	1005	1583	1137	1422	997
Pavir.1KG092800	142	161	167	176	292	92	231	201	176	433	319	409	133	89	116	143	91	101	80	43	124	146	215	54	129	230	136	121	197	160	142	217	272	258	235	184
Pavir.1KG092900	76	58	69	57	67	28	21	33	57	39	24	35	16	24	20	20	17	18	5	2	9	19	14	1	52	42	50	23	24	31	11	22	24	14	34	9
Pavir.1KG093000	935	845	839	641	773	445	682	673	732	830	679	538	720	746	1024	774	783	774	764	385	592	567	705	168	395	550	423	438	436	374	567	561	503	550	489	351
Pavir.1KG093100	2	2	4	2	0	0	4	0	2	3	3	0	1	3	0	0	1	2	0	0	1	0	6	2	0	2	2	0	0	0	4	1	2	1	1	1
Pavir.1KG093200	193	266	251	241	293	118	258	186	282	330	245	196	139	182	316	189	197	167	220	176	260	244	274	83	268	180	184	212	124	176	213	147	128	230	233	149
Pavir.1KG093300	1057	916	925	783	1035	527	564	678	509	644	477	379	290	318	268	179	199	271	134	141	172	134	323	76	679	549	527	349	276	311	277	249	303	258	258	197
Pavir.1KG093500	10	11	16	17	11	2	6	16	6	12	18	9	20	9	23	12	11	8	9	5	3	2	5	1	15	18	32	10	11	10	5	7	12	1	8	2
Pavir.1KG093600	96	151	62	312	263	167	181	144	327	926	872	607	233	307	332	451	507	354	492	402	456	916	1146	383	410	301	290	665	629	537	609	392	605	1540	1897	1163
Pavir.1KG093700	97	65	64	116	120	127	38	29	164	50	71	79	126	240	52	206	166	206	42	64	45	63	90	15	205	160	112	115	148	124	54	84	104	76	100	110
Pavir.1KG093900	1	3	1	1	0	3	1	7	4	6	4	3	4	2	7	7	0	8	0	0	1	0	3	0	2	1	9	17	1	3	0	0	0	2	1	6
Pavir.1KG094000	5	4	3	19	7	9	7	23	11	25	20	40	35	53	26	57	95	46	64	24	69	69	105	30	15	18	16	52	94	32	59	43	63	179	185	226
Pavir.1KG094100	7	20	29	8	11	9	5	16	4	5	4	13	16	5	17	3	2	18	2	1	6	2	6	0	24	26	10	12	3	10	2	4	6	5	17	18
Pavir.1KG094300	0	0	0	1	0	0	0	1	0	3	0	1	0	1	0	0	0	0	0	0	0	0	2	0	1	0	0	0	0	0	1	0	1	0	0	0
Pavir.1KG094377	1	0	1	2	5	0	0	0	0	1	0	8	0	0	0	2	1	0	0	0	0	4	0	0	0	0	0	5	4	2	0	3	0	4	5	7
Pavir.1KG094400	934	1011	892	719	1011	450	952	1164	666	1124	911	773	334	370	620	434	377	367	702	423	903	508	748	208	326	343	348	266	320	346	565	508	510	563	544	397
Pavir.1KG094600	0	2	3	4	2	0	1	8	0	1	3	2	0	4	1	11	2	2	0	0	0	1	1	1	0	2	1	0	2	0	14	11	14	1	8	10
Pavir.1KG094900	134	139	149	125	162	86	138	134	147	183	104	124	141	143	178	149	95	122	70	119	110	93	128	25	194	260	112	129	189	128	137	105	200	149	170	127
Pavir.1KG095000	1	1	0	0	0	0	9	8	4	8	3	6	0	0	0	1	0	0	0	0	1	5	3	0	0	0	1	0	0	0	3	5	2	1	2	4
Pavir.1KG095100	4	2	3	1	0	0	0	1	0	0	3	1	1	0	0	2	1	0	0	0	0	1	2	0	2	1	1	0	1	2	0	0	0	0	2	2
Pavir.1KG095400	0	1	0	0	0	0	0	0	0	0	0	0	0	0	0	0	0	0	0	0	0	0	0	0	0	0	0	0	0	0	0	0	0	0	0	0
Pavir.1KG095477	14	26	19	23	14	5	0	0	4	0	0	0	8	13	26	1	6	11	0	0	0	0	0	0	39	9	18	29	6	16	0	0	0	0	0	0
Pavir.1KG095500	2	8	2	7	6	3	0	1	3	0	0	0	25	12	11	8	4	9	0	0	0	0	0	0	10	9	21	9	14	18	0	0	0	0	0	0
Pavir.1KG095600	82	120	60	106	181	167	1	3	207	0	1	0	492	455	718	466	451	472	0	2	0	0	0	0	676	514	568	544	664	601	6	0	2	2	0	2
Pavir.1KG095700	0	0	0	4	0	1	0	0	0	0	0	0	1	1	2	0	2	2	0	0	0	0	0	0	0	0	1	7	4	7	0	2	1	0	0	1
Pavir.1KG095800	0	0	0	0	0	0	0	0	0	0	0	0	0	0	0	0	0	0	0	0	0	0	0	0	0	0	0	0	0	0	0	0	0	0	0	0
Pavir.1KG095854	0	0	1	0	0	0	0	0	0	0	0	0	0	0	0	0	0	1	0	0	0	0	0	0	0	0	0	0	0	0	0	0	0	0	0	0
Pavir.1KG096000	0	0	0	0	0	0	2	0	0	0	0	0	0	0	0	0	0	0	0	0	0	0	0	0	4	4	4	2	0	0	0	0	0	0	0	0
Pavir.1KG096177	0	0	0	0	0	0	0	0	0	0	0	0	0	0	0	0	0	0	0	0	0	0	0	0	1	0	2	0	1	0	0	0	0	0	0	0
Pavir.1KG096377	0	0	0	0	0	0	0	0	2	0	0	0	0	0	0	0	0	0	0	0	0	0	0	0	0	0	0	0	0	0	0	0	0	0	0	0
Pavir.1KG096400	11	8	11	18	6	5	13	13	8	20	23	15	18	47	15	27	45	34	36	21	33	40	49	13	31	50	16	25	45	29	67	53	69	42	71	45
Pavir.1KG096500	56	35	53	44	50	27	49	70	52	89	73	66	51	70	86	63	44	48	80	47	80	63	86	25	73	47	73	58	49	45	83	74	60	82	86	66
Pavir.1KG096600	0	0	0	0	0	0	0	0	0	0	0	0	0	0	0	0	0	0	0	0	0	0	0	0	0	0	0	0	0	0	0	0	0	0	0	0
Pavir.1KG096777	18	11	26	12	11	5	16	36	13	33	28	17	2	10	15	9	7	13	18	39	29	34	38	13	46	10	33	23	17	11	17	11	16	60	15	14
Pavir.1KG096877	0	3	0	2	0	0	0	0	0	0	2	0	0	0	0	0	0	0	0	0	0	0	0	0	0	0	0	0	0	0	0	0	0	0	0	0
Pavir.1KG096900	0	0	2	0	0	0	4	4	1	5	8	4	0	1	0	0	1	0	0	4	0	4	1	1	0	0	0	2	1	0	5	4	15	1	5	1
Pavir.1KG097277	53	45	60	54	48	32	21	70	117	46	46	60	58	30	82	47	55	45	30	19	52	43	24	9	62	47	56	72	68	61	55	49	79	70	99	53
Pavir.1KG097300	8	13	14	9	12	11	10	3	8	7	12	13	22	14	18	19	14	16	5	9	17	11	19	7	6	14	6	9	13	7	34	23	26	15	42	19
Pavir.1KG097400	294	377	303	286	284	197	298	273	405	351	218	233	140	221	266	189	216	217	335	85	220	180	229	60	198	171	179	185	147	200	191	206	155	182	170	105
Pavir.1KG097500	0	0	0	0	0	0	0	0	0	0	0	0	0	0	0	0	0	0	0	0	0	1	0	0	0	0	0	1	0	0	0	1	0	1	0	1
Pavir.1KG097700	189	201	193	160	166	82	176	152	182	202	156	145	263	244	297	250	219	282	127	129	180	147	200	47	255	354	264	196	260	237	260	229	279	174	209	190
Pavir.1KG097800	230	191	200	199	255	125	215	179	198	277	227	203	255	221	289	227	180	222	154	118	219	140	159	37	285	336	174	177	235	169	172	216	273	156	180	97
Pavir.1KG097900	3	9	7	15	5	1	4	3	2	15	18	1	24	6	10	12	17	20	2	1	7	12	8	5	2	36	1	16	34	3	11	15	22	20	39	21
Pavir.1KG098200	2	1	0	1	0	0	0	0	1	2	3	0	1	1	1	0	1	3	0	1	0	10	5	0	3	5	0	2	2	1	1	1	2	4	8	4
Pavir.1KG098300	141	101	25	112	133	8	57	38	93	94	49	79	42	52	66	51	88	80	19	23	40	72	49	19	93	84	20	53	93	65	50	30	78	148	126	82
Pavir.1KG098400	15	8	10	15	14	9	19	16	11	15	13	4	12	16	14	18	9	16	9	26	19	11	12	5	40	16	15	10	20	16	9	21	10	14	15	13
Pavir.1KG098700	439	357	377	331	353	184	319	294	290	425	289	297	484	375	403	303	429	482	154	137	197	213	284	71	302	436	314	294	326	299	410	416	490	278	393	230
Pavir.1KG098777	102	63	17	33	112	6	213	130	45	113	145	53	55	81	72	175	28	195	248	97	737	208	252	90	47	37	176	66	71	58	171	36	161	451	502	188
Pavir.1KG098900	5	23	22	19	52	4	5	8	3	2	15	3	140	134	91	176	132	181	12	14	18	10	10	8	77	283	122	77	140	60	17	25	87	19	38	15
Pavir.1KG099100	4	0	13	13	6	3	0	0	3	0	0	0	6	12	9	15	15	3	0	0	0	0	0	0	9	4	8	33	31	21	0	0	0	0	0	0
Pavir.1KG099154	0	0	0	0	0	0	0	0	0	0	0	0	0	0	0	0	0	0	0	0	0	0	1	0	0	0	0	0	0	0	0	1	0	0	0	0
Pavir.1KG099200	0	0	0	0	0	0	0	0	0	0	0	0	0	0	0	0	0	0	0	0	0	0	0	0	0	1	0	0	0	0	0	0	0	0	0	0
Pavir.1KG099277	1070	687	696	495	817	268	835	601	613	608	924	890	134	135	140	167	83	147	110	189	296	151	247	95	42	38	112	92	105	76	124	207	81	171	223	124
Pavir.1KG099400	0	0	0	0	0	0	0	0	0	0	0	0	0	0	0	0	0	0	0	0	0	0	0	0	0	0	0	0	0	0	0	0	0	0	0	0
Pavir.1KG099477	0	0	0	0	0	0	0	0	0	0	0	0	0	0	0	0	0	0	0	0	0	0	0	0	0	0	0	0	0	0	0	0	0	0	0	0
Pavir.1KG099531	53	31	35	22	38	12	31	53	52	23	34	15	8	15	12	8	13	23	4	2	15	7	5	0	38	28	20	15	15	21	5	8	8	7	8	1
Pavir.1KG099600	0	0	0	0	0	0	0	0	0	0	0	0	0	0	0	0	0	0	0	0	0	0	0	0	0	0	0	0	0	0	0	0	0	0	0	0
Pavir.1KG099654	22	20	31	28	55	17	7	18	16	16	26	33	33	32	35	26	55	37	11	13	19	17	22	13	24	31	32	85	61	32	23	29	37	68	87	63
Pavir.1KG099700	0	0	0	0	0	0	0	0	0	0	1	3	0	0	0	0	0	1	0	0	0	0	0	0	0	0	0	0	0	0	1	0	0	1	0	1
Pavir.1KG099777	0	0	0	0	0	0	0	0	0	0	0	0	0	0	0	0	0	0	0	0	0	0	0	0	0	0	0	0	0	0	0	0	0	0	0	0
Pavir.1KG099800	71	106	74	80	81	51	123	60	80	164	109	142	94	91	57	75	105	110	54	67	73	70	63	25	47	138	49	68	111	72	169	107	175	107	148	91
Pavir.1KG099854	0	0	0	0	0	0	0	0	0	0	0	0	0	0	0	0	0	0	0	0	0	0	0	0	0	0	0	0	0	0	0	0	0	0	0	0
Pavir.1KG099900	35	18	9	14	28	5	0	0	1	0	0	0	27	20	4	59	25	26	0	0	0	1	1	1	16	26	59	4	34	20	1	0	1	2	1	1
Pavir.1KG099908	32	53	56	48	64	14	16	39	27	31	19	27	50	84	71	33	29	57	0	4	3	1	6	2	33	47	55	53	36	38	1	1	6	14	17	19
Pavir.1KG100000	115	114	93	93	117	43	160	168	97	183	166	180	101	112	147	100	110	80	154	109	173	164	237	38	141	146	116	96	106	95	140	217	168	170	163	161
Pavir.1KG100154	0	0	0	0	0	0	0	0	0	0	0	0	0	0	0	0	0	0	0	0	0	0	0	0	0	0	0	0	0	0	0	0	0	0	0	0
Pavir.1KG100200	155	220	88	200	122	56	150	174	79	235	177	201	163	276	197	256	170	153	128	108	196	176	237	62	239	377	111	166	267	154	323	233	226	265	202	207
Pavir.1KG100231	0	0	1	0	0	0	0	0	0	0	0	0	0	0	0	0	0	0	0	0	0	0	0	0	0	0	0	0	0	0	0	0	0	0	0	0
Pavir.1KG100285	382	339	314	332	374	182	279	264	326	312	308	322	411	359	400	399	344	405	225	180	337	222	269	85	275	463	278	317	384	303	389	316	442	307	348	262
Pavir.1KG100300	267	265	297	236	298	128	176	183	212	246	202	178	468	346	384	439	353	395	179	181	184	190	214	61	248	416	283	220	358	282	432	298	399	164	244	200
Pavir.1KG100377	3	1	0	0	2	0	1	0	0	0	2	0	3	1	1	2	1	1	0	0	0	0	3	0	0	0	0	1	0	0	1	1	4	2	0	1
Pavir.1KG100531	0	0	0	0	0	0	0	0	0	0	0	0	0	0	0	0	0	0	0	0	0	0	0	0	0	0	0	0	0	0	0	0	0	0	0	0
Pavir.1KG100600	3	18	5	4	12	0	2	3	23	0	6	0	1	0	7	4	4	5	0	0	0	1	1	0	7	0	2	5	1	3	0	0	0	0	0	1
Pavir.1KG100677	0	3	0	0	0	1	4	3	6	9	6	5	0	0	1	0	2	1	0	0	9	4	3	1	0	0	0	1	0	0	2	5	1	3	2	3
Pavir.1KG100700	0	0	0	0	0	0	0	0	0	0	0	0	0	0	0	0	0	0	0	0	0	0	0	0	0	0	0	0	0	0	0	0	0	1	0	0
Pavir.1KG100754	2	0	0	3	2	2	0	0	1	0	0	0	2	1	6	4	10	3	0	0	0	0	0	0	1	7	7	4	2	5	0	0	0	0	0	0
Pavir.1KG100800	0	0	0	0	0	0	0	0	0	0	0	0	0	0	0	0	0	0	0	0	0	0	0	0	0	0	0	0	0	0	0	0	0	0	0	0
Pavir.1KG100908	0	0	0	0	0	0	0	0	0	0	0	0	0	0	0	0	0	0	0	0	0	0	0	0	0	0	0	0	0	0	0	0	0	0	0	0
Pavir.1KG101000	68	70	44	55	113	31	33	15	80	43	80	63	36	60	38	99	58	71	22	1	53	31	44	14	135	83	68	24	65	73	25	34	40	54	24	48
Pavir.1KG101054	10	27	29	7	8	7	11	24	14	33	36	23	14	6	18	12	13	15	13	7	18	12	29	1	10	20	13	12	5	2	21	30	27	31	26	22
Pavir.1KG101200	24	6	24	16	16	5	3	9	3	2	1	6	2	0	2	0	0	1	0	0	0	0	0	0	0	1	2	2	2	0	0	1	0	0	0	0
Pavir.1KG101285	0	0	0	0	0	0	0	0	0	0	0	0	0	0	0	0	0	0	0	0	0	0	0	0	0	0	0	0	0	0	0	0	0	0	0	0
Pavir.1KG101300	779	758	1062	747	987	415	844	893	683	1213	958	804	903	710	708	953	832	893	446	473	681	707	798	255	913	1131	624	900	941	739	774	618	1090	1185	1258	951
Pavir.1KG101400	189	217	170	254	191	93	190	135	137	230	177	186	231	290	280	248	215	249	174	152	211	82	179	39	211	389	166	165	305	177	269	227	334	157	182	149
Pavir.1KG101500	98	87	54	395	183	31	105	63	74	123	84	99	29	31	36	124	80	74	21	22	69	57	55	9	71	63	67	48	58	82	80	54	72	53	48	37
Pavir.1KG101600	149	181	183	128	188	69	139	149	85	113	131	102	230	211	228	174	190	233	60	127	70	144	137	21	196	293	140	141	168	149	214	161	186	74	48	70
Pavir.1KG101662	0	0	0	0	0	0	0	0	0	0	0	0	0	0	0	0	0	0	0	0	0	0	0	0	0	0	0	0	0	0	0	0	0	0	0	0
Pavir.1KG101700	37	38	32	32	37	36	27	16	30	35	26	38	16	15	6	16	14	12	8	2	21	38	23	1	27	21	19	16	23	14	32	11	24	30	28	17
Pavir.1KG101800	977	1187	373	861	622	680	862	553	675	1244	1381	1235	541	791	579	933	744	747	709	649	1248	1118	1671	426	301	744	359	543	655	488	2619	2304	2372	1940	3453	1799
Pavir.1KG101977	3	3	4	0	1	2	1	0	0	5	2	1	7	8	0	7	11	8	0	0	0	0	3	0	0	8	1	1	8	1	5	5	12	0	0	2
Pavir.1KG102000	311	290	345	236	336	149	280	259	221	453	325	289	301	241	289	234	244	276	164	143	212	246	304	54	299	282	221	220	261	230	343	254	304	337	380	304
Pavir.1KG102300	594	651	570	629	711	348	539	533	543	667	476	550	185	166	255	181	159	146	187	149	190	220	213	55	177	256	189	200	236	127	274	281	324	301	273	191
Pavir.1KG102377	5	13	4	4	5	2	13	7	10	11	14	20	6	10	12	12	8	11	7	9	15	8	13	6	8	15	9	10	12	11	17	20	44	20	31	30
Pavir.1KG102400	1	0	0	1	0	0	0	0	0	0	0	2	2	1	2	5	10	13	3	0	0	1	0	0	0	2	0	0	5	0	0	5	13	0	5	4
Pavir.1KG102677	0	0	0	0	0	0	1	0	0	0	1	0	0	0	0	0	0	0	0	0	0	0	1	0	0	0	0	0	0	0	0	0	0	0	1	1
Pavir.1KG102754	77	80	93	54	87	36	58	52	47	88	66	93	43	89	64	66	83	55	46	42	61	41	57	18	43	73	48	49	84	41	88	62	90	46	81	51
Pavir.1KG102777	415	405	479	316	441	192	265	226	417	359	302	280	544	669	636	693	738	729	512	230	716	427	517	149	503	638	347	543	658	442	1035	790	1368	820	970	714
Pavir.1KG102800	2	3	0	0	0	0	0	0	0	0	2	1	0	0	0	0	0	0	3	1	1	2	4	2	1	1	0	2	2	0	6	3	0	3	1	0
Pavir.1KG103100	302	340	226	199	311	166	445	391	356	491	330	312	162	237	145	150	169	240	117	112	166	183	169	55	296	254	139	129	157	234	319	262	370	192	300	172
Pavir.1KG103131	672	646	903	552	938	256	881	839	523	1443	1003	937	433	321	347	383	363	443	438	507	786	763	872	245	565	721	370	344	467	393	1029	1318	2035	1051	1112	848
Pavir.1KG103154	0	0	0	0	0	0	0	0	0	0	0	0	0	0	0	0	1	0	0	0	0	0	0	0	0	0	0	0	0	0	0	0	0	0	0	0
Pavir.1KG103177	62	73	72	72	86	41	89	78	76	127	72	67	61	94	71	86	95	106	50	57	94	72	81	53	98	107	130	98	51	81	91	82	76	104	118	64
Pavir.1KG103200	18	15	3	19	3	7	0	1	5	0	0	0	6	29	11	7	11	26	0	0	0	0	0	0	3	14	9	3	5	23	0	0	0	0	0	0
Pavir.1KG103400	139	259	183	204	328	113	212	283	202	490	358	372	887	803	846	1175	1022	1000	626	426	910	669	1259	281	316	747	276	475	930	505	648	552	816	919	1239	648
Pavir.1KG103477	0	0	0	0	0	0	0	0	0	0	0	0	0	0	0	0	0	0	0	0	0	0	0	0	0	0	0	0	0	0	0	0	0	0	0	0
Pavir.1KG103500	223	206	207	182	177	126	216	218	161	223	204	144	190	186	232	155	156	194	139	153	203	160	200	63	204	243	199	199	154	156	192	182	238	159	208	113
Pavir.1KG103508	1268	1349	1532	1400	1612	653	929	907	1045	1312	823	1050	1351	1400	2006	1356	1073	1325	1118	1071	1450	888	1368	380	2774	1777	2190	1889	1801	1839	691	563	714	1289	1073	776
Pavir.1KG103554	3	3	2	0	1	4	2	2	5	6	3	2	4	3	1	3	7	10	2	1	1	1	1	0	4	20	3	7	10	2	8	11	10	3	7	3
Pavir.1KG103577	0	1	0	0	0	0	0	0	0	0	0	0	0	0	0	0	0	0	0	0	0	0	0	0	0	0	0	0	0	0	0	0	0	0	0	0
Pavir.1KG103800	33	36	21	23	30	15	50	49	35	63	60	67	15	30	27	16	17	21	25	16	41	22	32	12	47	34	36	25	27	28	35	44	33	22	29	34
Pavir.1KG103854	3	0	2	4	0	1	35	11	33	57	17	1	0	0	0	0	0	9	51	19	25	68	58	11	0	4	0	1	0	0	49	29	40	55	83	16
Pavir.1KG103877	1	0	0	0	1	1	0	0	0	2	0	0	0	0	0	0	0	0	0	0	0	0	0	0	0	0	0	0	0	0	0	0	0	1	0	0
Pavir.1KG103885	2199	2514	2495	2200	3069	1314	1063	1101	1625	1799	1541	1552	4086	3620	3762	4111	3087	3559	1316	932	1885	1352	2037	523	3119	6557	2255	2431	4884	2733	2118	2012	2902	2012	2432	1944
Pavir.1KG103900	160	201	183	157	181	70	161	142	110	226	182	161	122	88	138	99	133	148	65	85	104	109	104	36	82	174	163	89	151	92	173	154	239	97	111	117
Pavir.1KG103954	99	49	23	14	116	41	1	9	49	0	0	0	30	35	42	77	148	81	0	0	0	0	0	0	71	76	90	39	130	157	2	0	1	0	0	0
Pavir.1KG104000	9	11	14	12	14	5	17	35	9	41	55	38	4	4	6	7	6	7	18	12	16	34	33	9	11	11	13	8	14	1	40	16	36	40	49	38
Pavir.1KG104200	91	96	100	74	100	40	77	94	68	96	53	58	166	165	160	188	176	159	81	94	99	100	107	19	76	232	128	146	194	104	172	126	166	104	99	91
Pavir.1KG104254	1	0	0	1	0	0	1	2	0	5	0	4	0	0	1	1	0	0	4	0	2	1	2	1	1	0	0	0	0	0	0	2	1	0	4	0
Pavir.1KG104262	77	87	85	61	74	51	146	131	113	197	102	104	91	86	71	96	84	99	106	96	158	86	148	45	66	127	74	72	97	84	131	109	119	131	156	104
Pavir.1KG104300	68	69	30	29	48	32	8	25	29	33	29	40	26	30	33	31	40	21	10	20	9	62	60	13	13	31	10	21	49	7	39	28	34	105	95	62
Pavir.1KG104331	397	438	442	399	494	247	791	599	487	1123	767	893	415	360	531	377	302	459	499	466	657	682	816	195	531	509	321	375	424	379	756	794	770	854	1189	580
Pavir.1KG104377	0	0	0	0	1	1	0	0	0	0	0	1	0	0	0	0	0	0	0	0	0	0	0	0	0	0	0	0	0	0	0	0	0	0	1	0
Pavir.1KG104600	58	58	39	35	35	25	218	291	135	335	299	307	32	29	31	37	50	32	103	82	210	174	164	52	65	74	9	48	38	25	225	188	179	217	264	123
Pavir.1KG104639	0	1	1	4	0	0	2	0	1	8	3	2	12	2	1	0	0	0	3	0	2	0	2	0	0	4	0	3	1	1	2	2	11	1	5	1
Pavir.1KG104677	0	0	0	1	0	0	0	0	0	2	0	0	0	2	0	1	1	1	1	0	0	0	0	0	0	2	0	0	0	0	0	1	0	0	0	0
Pavir.1KG104700	7	2	5	10	7	1	3	7	4	4	2	1	4	10	3	7	5	8	3	0	2	0	4	2	9	8	0	4	11	5	3	6	6	2	1	1
Pavir.1KG104708	3	1	3	0	1	0	2	0	0	2	2	3	0	1	1	1	0	1	0	0	0	1	0	0	1	3	0	1	1	1	2	1	2	0	6	1
Pavir.1KG104800	14	23	30	17	17	8	15	24	10	19	14	8	4	13	11	7	5	15	23	16	14	8	15	3	10	14	12	10	8	6	11	8	11	2	10	4
Pavir.1KG104900	291	371	329	325	417	185	255	297	311	433	334	360	326	265	267	510	345	355	118	87	132	246	228	78	355	509	256	277	493	265	275	227	387	427	528	403
Pavir.1KG105000	36	45	40	29	30	21	44	41	26	48	42	30	9	14	6	6	14	6	4	0	8	12	3	1	3	12	4	12	13	9	12	15	13	9	6	14
Pavir.1KG105054	29	78	26	7	37	65	1	4	51	5	5	17	7	3	3	13	13	2	8	1	9	6	17	0	2	1	1	11	6	5	2	2	1	11	1	13
Pavir.1KG105100	0	0	0	0	0	0	0	0	0	0	0	0	0	0	0	0	0	0	0	0	0	0	0	0	0	0	0	0	0	0	0	0	0	0	0	0
Pavir.1KG105200	0	0	0	0	0	0	0	0	0	0	0	2	0	0	0	0	0	0	0	0	0	0	0	0	0	0	0	0	0	0	0	3	0	0	0	0
Pavir.1KG105300	295	352	319	242	403	139	208	216	256	317	232	238	345	250	356	331	217	350	187	113	161	233	233	68	304	398	208	235	326	299	292	249	329	259	273	211
Pavir.1KG105400	10	2	4	15	17	10	13	31	14	15	14	7	5	1	2	9	8	11	3	4	18	0	5	3	13	10	6	8	3	24	6	9	6	4	12	13
Pavir.1KG105600	48	50	71	54	46	28	96	81	58	59	116	47	11	16	26	7	22	16	19	17	17	15	16	2	20	46	21	6	14	17	26	31	38	8	7	4
Pavir.1KG105700	87	107	111	66	130	55	66	50	91	109	70	66	162	110	147	154	121	168	48	63	75	49	64	13	98	158	105	70	111	107	115	68	143	62	83	72
Pavir.1KG105777	4	5	0	4	11	9	25	27	23	36	23	15	0	10	10	1	2	3	1	16	9	2	7	1	7	7	3	6	0	3	10	9	9	0	2	6
Pavir.1KG105800	454	633	387	552	358	395	405	235	427	234	529	300	1090	1580	2030	1337	1020	1202	574	493	770	313	662	135	977	1238	1285	894	774	1115	921	1031	726	369	410	408
Pavir.1KG105900	89	139	94	103	154	68	121	66	96	143	91	81	103	41	46	43	31	69	23	1	11	23	46	8	75	112	59	42	48	59	83	110	167	30	56	21
Pavir.1KG106100	9	1	6	1	1	0	1	4	2	5	2	2	1	2	0	0	0	4	0	0	1	3	6	0	0	4	0	0	1	0	2	3	0	1	0	1
Pavir.1KG106200	1027	1122	1044	964	1390	639	873	1093	938	1414	930	1166	1492	1252	1307	1388	1104	1293	574	559	897	782	938	316	1160	1817	842	925	1390	853	1404	1133	1743	1052	1487	985
Pavir.1KG106577	0	0	0	0	1	0	0	0	0	0	0	0	0	1	0	0	0	0	0	0	0	0	0	0	2	0	0	0	0	0	0	0	0	0	0	0
Pavir.1KG106600	233	221	278	229	269	122	180	190	169	292	263	260	274	249	223	268	243	297	110	148	182	265	309	70	302	437	286	275	384	239	246	265	343	340	389	308
Pavir.1KG106700	100	111	130	67	89	48	52	59	67	61	37	24	171	145	215	111	104	165	22	23	27	11	13	3	108	136	215	132	93	87	34	37	60	21	25	27
Pavir.1KG106800	42	37	53	32	64	9	25	33	40	35	54	42	57	38	56	54	28	37	45	38	51	53	34	10	43	60	55	52	48	74	85	34	74	93	80	40
Pavir.1KG107000	1	1	1	0	7	1	2	6	8	2	4	5	1	0	6	0	1	1	4	2	10	10	6	0	6	1	5	1	0	5	2	1	9	2	6	3
Pavir.1KG107100	28	11	18	18	16	17	0	2	0	0	0	0	13	15	30	0	28	22	0	0	0	0	0	0	7	34	17	17	37	20	0	0	0	0	0	0
Pavir.1KG107300	4198	4778	4021	4417	4308	2572	2262	1902	2655	3057	2624	2966	6038	6734	10660	7479	6348	5887	2842	1835	4016	2369	3534	970	3419	6320	3642	3951	6108	4668	6855	3801	4995	3365	4855	3334
Pavir.1KG107400	0	0	2	4	5	0	2	2	4	0	1	0	5	19	10	16	10	1	0	0	0	0	0	1	11	33	3	17	22	3	0	0	0	4	2	0
Pavir.1KG107500	20	16	11	8	19	12	6	6	14	20	8	11	44	34	64	42	30	28	16	13	37	26	30	12	9	38	27	24	51	14	39	13	58	61	56	30
Pavir.1KG107600	11	8	7	9	29	6	6	11	6	11	10	7	11	11	21	6	10	6	5	5	5	10	21	8	3	13	14	20	11	6	12	7	4	12	11	13
Pavir.1KG107700	788	846	760	884	1079	439	885	870	891	1014	743	830	852	894	1426	1047	875	894	569	493	838	449	686	209	1201	1234	895	693	943	775	647	610	854	645	616	490
Pavir.1KG107777	0	0	0	0	0	0	2	0	1	0	1	1	3	4	3	1	5	0	13	10	11	10	3	2	1	6	0	2	1	0	20	5	10	9	7	31
Pavir.1KG107800	0	1	0	1	0	0	0	0	0	0	0	0	1	0	0	2	3	5	0	0	0	0	0	0	0	0	0	0	1	0	0	0	0	0	0	0
Pavir.1KG107900	0	0	0	0	0	0	0	0	0	0	0	0	0	0	0	0	0	0	0	0	0	0	0	0	0	0	0	0	0	0	0	0	0	0	0	0
Pavir.1KG108000	65	40	38	54	96	38	77	66	50	113	74	88	32	57	104	74	66	35	52	80	85	37	84	26	62	39	53	97	64	64	85	56	46	151	68	104
Pavir.1KG108154	0	0	0	0	0	0	0	0	0	0	0	0	0	0	0	0	0	0	0	0	0	0	0	0	0	0	0	1	0	0	0	0	0	0	0	0
Pavir.1KG108300	28	15	26	25	26	11	70	40	17	41	23	29	14	18	16	14	8	17	6	12	9	18	14	1	10	14	10	16	15	16	16	14	17	23	18	12
Pavir.1KG108677	0	1	0	4	5	0	12	8	2	17	11	4	0	1	1	0	0	1	0	5	7	5	9	2	2	2	0	1	0	0	4	2	15	2	14	3
Pavir.1KG108700	9	3	3	11	11	6	13	27	8	34	33	18	9	5	6	4	6	8	0	4	4	0	3	2	4	16	14	18	7	1	5	9	9	9	17	7
Pavir.1KG109000	4	0	1	1	0	0	5	5	1	1	0	0	0	0	0	0	0	1	0	0	1	0	0	0	0	1	0	2	0	0	0	0	2	1	1	1
Pavir.1KG109500	657	591	703	519	798	357	471	378	425	662	453	516	1193	1229	1150	1136	860	1074	504	464	695	659	799	230	1307	1482	1183	1171	1441	974	669	738	1162	946	1122	1010
Pavir.1KG109600	1798	1879	1990	1610	2178	860	1503	1532	1359	2084	1489	1435	2782	2694	3274	2926	2197	2667	1722	1531	2270	2170	2497	607	2414	3222	2468	2101	3162	2307	2432	1999	2826	2148	2472	1982
Pavir.1KG109700	18	12	6	16	7	12	14	15	12	32	18	17	37	41	29	31	31	24	45	6	34	58	27	12	35	51	29	24	64	19	73	62	64	94	60	26
Pavir.1KG109800	10	11	19	13	20	12	7	12	12	22	34	36	13	12	24	18	12	11	10	1	4	19	26	7	16	38	20	17	21	35	28	19	39	46	62	26
Pavir.1KG109900	0	4	0	0	0	0	3	1	0	1	9	2	5	2	2	6	5	2	22	14	12	21	15	4	0	5	3	4	6	2	26	22	31	29	33	28
Pavir.1KG110000	102	90	116	83	64	53	1	1	88	0	0	0	129	81	145	103	115	101	0	1	0	0	0	0	126	180	135	103	126	48	1	0	0	0	0	0
Pavir.1KG110100	29	42	22	34	20	29	0	2	29	0	0	0	63	40	64	32	52	47	0	0	0	0	0	0	17	61	35	27	44	30	1	0	0	0	0	0
Pavir.1KG110200	7383	8800	5838	5771	6958	4523	5098	5140	6643	3574	5442	3754	4178	4362	3403	3236	3415	3987	2784	2389	3044	2725	3179	913	2073	4044	1967	2521	3259	2460	7670	4420	5057	4114	4966	3214
Pavir.1KG110300	104	111	66	29	72	26	2	3	40	3	3	0	148	137	130	209	64	85	0	0	1	1	2	1	135	98	112	83	79	127	8	2	2	3	4	4
Pavir.1KG110400	24	14	5	24	16	21	15	36	32	36	17	26	28	17	24	35	6	36	27	24	32	47	40	12	24	33	20	26	31	30	44	22	17	54	41	31
Pavir.1KG110500	123	51	150	74	91	54	69	40	133	108	98	85	87	90	71	101	90	115	45	54	77	91	68	16	89	127	109	93	102	64	93	63	89	85	105	85
Pavir.1KG110600	148	70	137	115	90	110	142	103	171	150	111	103	131	99	185	128	69	191	148	103	172	168	129	39	115	162	76	88	118	63	193	101	220	127	176	123
Pavir.1KG110700	873	959	1070	925	1255	493	642	570	548	935	648	698	1098	929	772	875	912	1096	238	265	345	365	454	98	878	1759	617	553	1057	561	669	660	1331	466	706	488
Pavir.1KG110800	230	278	230	280	342	133	234	225	145	310	186	211	237	175	231	182	182	240	58	98	113	121	128	39	296	342	223	214	259	184	158	155	236	149	165	96
Pavir.1KG110813	787	675	613	628	760	396	962	1003	445	1194	937	863	767	705	1132	1385	932	832	659	903	1065	743	929	375	734	918	825	827	973	803	1119	799	1067	979	1011	1023
Pavir.1KG110826	12	40	20	4	68	1	64	91	21	110	96	63	39	30	40	102	48	35	30	68	150	60	108	27	58	54	41	24	34	35	58	108	135	37	78	40
Pavir.1KG110839	3	2	7	3	20	2	8	7	2	12	3	1	20	19	13	22	10	14	7	1	2	2	4	1	12	19	7	11	21	7	1	0	31	3	6	6
Pavir.1KG110852	3	2	1	2	1	0	1	5	4	17	10	10	6	1	5	7	8	4	6	2	6	23	12	5	6	3	5	14	19	1	5	12	20	88	102	101
Pavir.1KG110865	362	415	378	455	654	182	1119	850	659	1428	1213	1308	535	430	470	644	489	449	1041	743	1254	1507	1823	405	695	638	306	555	831	488	1766	986	1678	2206	2627	1961
Pavir.1KG110878	1	0	0	0	0	0	0	0	0	0	0	0	0	2	2	5	2	2	0	0	2	0	2	0	0	0	0	0	0	0	0	0	2	0	0	0
Pavir.1KG110891	0	0	0	0	0	0	0	0	0	0	0	0	0	0	0	0	0	0	0	0	0	0	0	0	0	0	0	0	0	0	0	0	0	0	0	0
Pavir.1KG110904	72	44	79	49	90	51	43	38	61	117	105	117	100	100	94	97	139	128	62	60	89	171	201	36	165	147	85	178	159	113	86	163	201	146	192	155
Pavir.1KG110917	0	0	0	1	0	0	0	0	0	0	0	0	0	0	0	0	0	0	0	0	0	0	0	0	2	0	0	0	0	0	0	0	0	0	0	4
Pavir.1KG110930	186	152	198	150	155	89	33	22	105	21	12	15	104	122	171	96	91	89	9	11	15	13	15	7	145	106	151	104	104	99	5	14	11	20	19	10
Pavir.1KG110943	183	152	215	117	194	77	91	78	79	172	135	136	277	334	343	278	306	299	127	97	185	136	150	51	281	266	182	248	372	208	215	154	198	252	211	207
Pavir.1KG110956	0	0	0	0	0	0	0	0	0	0	0	1	0	0	0	0	0	0	0	1	3	1	0	0	0	0	0	0	0	0	1	0	0	0	2	0
Pavir.1KG110969	1	1	0	0	0	0	7	9	1	2	3	4	0	2	3	2	1	0	3	1	7	2	10	1	1	1	3	3	2	1	8	3	6	12	7	5
Pavir.1KG110982	3729	4657	3379	3701	4433	2091	3781	4350	3756	4398	3667	4131	2642	3863	5078	4867	3828	3448	6349	2991	5840	6158	5946	1655	729	1444	1268	1257	1566	1623	3703	1908	2275	5199	5136	2708
Pavir.1KG110995	6	1	0	1	4	1	4	0	19	17	13	11	6	6	2	8	17	5	6	9	25	8	83	3	2	6	1	7	16	4	13	7	19	31	19	16
Pavir.1KG111008	2	5	0	4	2	0	7	3	1	14	3	5	16	4	4	9	10	11	20	9	13	18	29	10	0	3	0	1	7	4	9	10	14	8	4	9
Pavir.1KG111021	485	557	343	448	291	237	773	570	671	565	726	805	1698	3268	1398	2422	3162	1326	2423	1239	1957	2278	5011	833	118	281	138	398	371	378	974	282	351	1406	2283	907
Pavir.1KG111034	275	342	240	281	266	133	279	221	278	286	204	230	115	150	161	141	114	113	258	167	248	310	351	101	171	86	134	94	77	82	205	162	179	263	230	143
Pavir.1KG111047	523	572	439	452	578	324	933	854	676	918	918	898	511	946	1053	955	950	714	786	602	674	613	693	239	637	858	547	607	828	675	605	585	715	681	638	487
Pavir.1KG111060	118	116	165	74	183	80	270	399	163	730	658	494	304	377	269	344	452	396	677	414	575	839	987	164	308	431	340	359	549	260	844	835	1254	825	1018	693
Pavir.1KG111073	1	0	0	0	0	0	0	0	0	0	0	0	0	0	0	0	0	1	1	0	0	0	0	0	0	0	0	0	0	0	0	0	0	0	0	0
Pavir.1KG111086	209	190	137	132	195	103	54	105	150	95	110	76	316	235	324	315	228	365	170	120	186	204	202	48	158	409	213	176	259	163	286	213	283	168	278	166
Pavir.1KG111099	280	297	319	224	302	144	309	236	239	362	296	279	353	294	321	316	272	328	164	139	200	246	225	50	274	509	267	217	276	245	353	356	506	250	328	201
Pavir.1KG111112	1	6	6	6	2	3	0	2	0	9	12	6	0	3	2	2	2	7	1	2	5	10	2	3	5	1	0	4	6	6	2	5	5	5	8	5
Pavir.1KG111125	49	61	45	1042	956	272	36	79	32	994	748	1315	917	1218	371	3270	3042	1180	631	318	370	3715	2653	806	338	507	256	2666	1545	1039	1186	339	317	2117	1417	898
Pavir.1KG111138	0	0	0	0	3	1	0	0	0	0	1	0	1	0	0	1	0	2	0	0	0	0	2	0	0	1	0	3	1	2	0	0	0	0	1	0
Pavir.1KG111151	1039	1063	935	807	929	465	2224	2292	2057	1895	1464	1446	1492	1692	2523	2132	1507	1456	4196	2664	4972	4554	3459	1414	767	783	771	961	1054	903	2291	1408	1176	2839	3255	1585
Pavir.1KG111164	5	4	5	3	6	4	0	0	2	3	8	10	15	15	11	12	14	8	5	6	3	17	18	3	4	5	5	7	2	6	8	13	1	5	7	18
Pavir.1KG111177	460	427	420	381	487	213	344	387	350	531	411	432	391	352	394	386	315	360	233	216	299	405	388	108	374	505	333	291	412	307	416	401	471	436	509	299
Pavir.1KG111190	1	1	0	0	0	0	0	0	0	0	0	1	3	1	2	4	5	4	0	0	1	0	1	0	1	6	4	6	8	4	1	1	1	0	0	0
Pavir.1KG111203	0	0	0	0	0	0	0	0	0	0	0	0	0	0	0	0	0	0	0	0	0	0	0	0	0	0	0	0	0	0	0	0	0	0	0	0
Pavir.1KG111216	359	405	344	343	521	194	354	326	305	395	325	295	149	138	171	131	128	158	86	95	126	104	128	28	208	225	134	122	150	150	108	104	133	138	150	94
Pavir.1KG111229	60	138	137	95	141	28	37	57	20	60	56	31	50	93	135	78	65	68	17	32	39	36	34	13	37	56	17	19	63	47	55	41	65	51	54	42
Pavir.1KG111242	257	261	268	252	379	155	256	235	188	329	231	202	225	171	194	190	199	194	106	73	124	207	147	49	302	360	240	211	235	200	161	189	267	169	236	177
Pavir.1KG111255	0	0	1	0	1	0	0	0	0	0	0	0	2	0	0	0	0	0	0	0	0	1	0	0	0	1	0	4	5	0	0	0	1	3	7	2
Pavir.1KG111268	12101	11427	12630	11544	13256	5802	11726	12055	11041	13358	9111	9504	9154	11337	14283	10216	10694	9013	12157	9913	13451	11498	12336	3402	6121	5503	5031	5219	5974	5946	7807	6450	7064	9119	9752	5800
Pavir.1KG111281	39	51	68	58	48	29	30	34	35	55	36	35	60	47	72	60	48	68	25	25	34	19	38	8	87	46	48	41	53	53	35	29	45	33	37	36
Pavir.1KG111294	561	548	587	402	486	250	406	458	460	731	454	463	896	757	735	744	860	859	255	253	495	435	411	89	429	1206	369	362	697	426	950	632	1175	471	631	480
Pavir.1KG111307	0	0	3	0	0	0	1	0	0	1	0	0	0	0	0	2	1	1	0	0	0	0	1	0	1	0	0	0	1	0	0	0	1	2	0	0
Pavir.1KG111320	385	295	451	308	516	201	421	393	260	650	359	428	261	186	308	226	192	204	165	131	168	171	187	55	501	333	372	346	281	311	182	156	219	312	285	213
Pavir.1KG111333	0	0	0	4	6	0	0	0	0	8	10	9	1	1	3	0	1	1	0	0	0	10	4	2	0	0	0	0	0	1	1	0	1	5	10	9
Pavir.1KG111346	12	26	12	25	13	12	26	23	4	13	9	12	45	55	45	35	30	33	0	12	8	6	24	4	29	45	6	23	38	36	27	27	36	23	21	14
Pavir.1KG111359	0	0	0	1	4	0	2	1	4	3	3	0	1	0	0	0	1	0	1	3	1	1	4	0	1	0	0	0	0	0	0	0	3	4	4	2
Pavir.1KG111372	0	0	0	0	0	0	0	0	0	0	0	0	0	0	0	0	0	0	0	0	0	0	0	0	0	0	0	0	0	0	0	0	0	0	0	0
Pavir.1KG111385	7	8	3	1	6	6	0	1	2	7	3	3	0	0	0	0	0	0	0	0	0	3	0	0	0	0	1	0	2	4	3	1	2	4	1	1
Pavir.1KG111398	33	40	39	52	88	11	34	45	29	67	57	91	42	43	65	49	48	62	25	19	47	34	53	12	30	68	40	27	77	42	59	47	74	63	72	46
Pavir.1KG111411	108	148	130	108	134	118	231	273	185	267	201	195	161	298	274	291	261	270	431	362	538	542	443	131	152	175	112	157	177	136	515	361	325	390	442	323
Pavir.1KG111424	83	84	78	114	85	54	58	63	69	76	67	68	20	26	20	18	23	18	7	15	12	22	16	10	13	17	15	17	9	23	32	20	37	14	20	23
Pavir.1KG111437	333	338	402	265	422	149	222	217	187	345	247	257	433	381	286	278	296	345	80	97	138	138	149	21	231	748	183	179	408	231	368	361	657	145	192	161
Pavir.1KG111450	0	0	0	3	1	0	1	0	0	2	1	9	8	2	2	14	33	16	0	3	5	40	21	10	5	6	1	33	29	9	12	6	18	122	130	165
Pavir.1KG111463	178	205	148	153	155	104	200	198	192	263	192	205	223	269	310	312	279	308	257	135	270	297	324	84	198	229	187	186	271	205	287	236	255	369	383	269
Pavir.1KG111476	4	12	3	2	4	0	0	0	6	3	2	0	5	5	5	7	3	6	0	3	0	1	3	0	3	4	2	3	0	2	2	2	0	4	4	2
Pavir.1KG111489	4	4	2	1	4	1	11	6	9	1	8	9	0	1	0	0	1	3	34	0	2	13	55	7	0	0	0	1	0	0	4	1	0	13	9	6
Pavir.1KG111502	325	373	375	249	390	229	182	287	334	327	237	241	622	953	569	806	1013	787	557	207	255	630	302	136	308	466	296	278	389	277	553	263	554	581	641	382
Pavir.1KG111515	118	86	67	121	111	39	88	72	74	108	103	98	60	61	68	57	46	67	22	23	25	39	40	11	87	77	54	99	87	56	52	73	141	45	67	51
Pavir.1KG111528	6	7	3	5	5	0	4	11	15	12	11	17	7	2	8	17	17	11	21	11	9	23	19	6	1	4	3	8	15	1	7	4	3	13	29	25
Pavir.1KG111541	1034	1040	875	1078	1042	241	452	640	1029	994	554	616	5521	3445	5012	3530	2189	3992	272	264	587	170	398	85	3136	1976	3750	1667	1762	1305	517	1034	1467	303	259	375
Pavir.1KG111554	60	102	43	139	36	21	39	96	48	115	85	84	250	182	188	153	224	129	122	128	170	73	194	37	80	128	59	100	191	101	298	244	404	177	211	233
Pavir.1KG111567	0	0	0	0	0	0	0	0	0	0	0	0	0	0	0	0	0	0	0	0	0	0	0	0	0	0	0	0	1	0	0	1	1	0	1	0
Pavir.1KG111580	76	89	87	149	164	51	125	112	87	216	124	162	200	104	119	168	143	128	60	47	85	111	119	29	149	274	92	129	178	135	170	135	280	157	151	154
Pavir.1KG111593	16	24	14	23	18	11	34	19	33	29	41	18	12	9	1	4	10	10	10	17	13	30	14	1	3	12	3	10	10	7	11	15	11	22	24	16
Pavir.1KG111606	0	0	0	0	0	0	0	0	0	0	0	0	0	0	0	0	0	0	0	0	0	0	0	0	0	0	0	0	0	0	0	0	0	0	0	0
Pavir.1KG111619	0	0	0	2	1	0	0	3	1	4	0	5	2	0	3	1	0	1	1	0	12	8	4	0	1	5	2	0	5	0	10	4	20	7	6	11
Pavir.1KG111632	82	69	90	75	45	45	121	141	90	174	104	113	95	103	131	78	96	105	111	86	146	118	144	34	153	176	112	140	172	71	121	116	137	153	159	95
Pavir.1KG111645	0	0	0	0	0	0	0	0	0	0	0	0	0	0	0	0	0	0	0	0	1	0	0	0	0	0	0	0	0	0	0	0	0	0	0	0
Pavir.1KG111658	1	1	1	1	0	1	1	0	0	2	1	0	3	0	2	2	1	0	0	11	4	1	1	1	1	2	0	1	1	0	7	4	3	4	3	2
Pavir.1KG111671	2	1	4	3	7	2	19	14	2	45	20	18	1	0	12	5	3	9	2	2	12	0	12	2	10	2	7	1	1	1	7	10	4	6	4	7
Pavir.1KG111684	128	144	143	119	114	77	130	56	107	158	105	93	180	139	162	131	135	178	43	37	61	121	96	33	84	276	104	77	128	90	213	164	269	80	127	99
Pavir.1KG111697	2	2	0	0	0	0	2	1	2	1	2	3	1	2	0	0	1	1	0	4	2	3	4	0	0	2	0	1	0	0	1	1	0	2	0	0
Pavir.1KG111710	0	1	0	0	0	0	0	0	1	2	0	0	0	0	0	0	0	0	0	0	2	0	0	0	0	0	0	0	0	0	0	0	0	0	0	0
Pavir.1KG111723	28	30	26	10	18	15	4	0	29	0	0	0	6	23	32	24	5	15	0	0	0	0	0	0	9	19	19	16	9	19	1	0	0	0	4	0
Pavir.1KG111736	0	0	30	4	0	0	0	0	5	6	2	3	2	0	0	2	4	4	0	0	1	12	3	1	6	2	1	2	9	2	1	0	1	29	11	15
Pavir.1KG111749	13	5	6	6	6	3	9	13	12	121	71	74	8	2	15	36	29	36	11	4	15	151	174	32	5	10	13	13	25	2	9	11	22	137	118	85
Pavir.1KG111762	955	954	1033	807	1204	490	538	482	779	737	581	619	1018	945	1080	1152	1095	1157	275	180	388	426	474	116	565	1396	552	519	990	562	635	509	836	587	775	558
Pavir.1KG111775	170	159	182	159	191	74	183	140	197	237	265	203	160	157	136	136	123	209	65	71	87	124	144	24	124	288	125	157	209	114	100	148	269	141	220	125
Pavir.1KG111788	17	8	6	9	14	3	17	17	13	21	24	30	8	9	19	12	15	14	3	3	12	6	5	3	11	13	21	25	8	10	6	15	10	14	4	8
Pavir.1KG111801	27	11	25	15	22	4	48	92	36	40	54	64	14	15	14	11	15	10	17	8	28	19	14	7	11	19	6	14	7	14	14	16	14	10	16	8
Pavir.1KG111814	14	5	6	8	4	2	17	14	22	21	23	6	3	4	10	4	5	3	6	0	3	2	0	0	5	13	11	6	6	11	5	4	8	8	4	7
Pavir.1KG111827	357	169	228	374	356	169	302	292	317	259	234	249	53	47	49	14	28	55	38	117	71	62	56	20	202	77	102	79	47	47	54	114	87	50	53	31
Pavir.1KG111840	8	9	7	9	2	2	8	3	1	3	10	6	7	9	5	3	7	7	0	0	2	1	4	0	1	7	2	5	5	6	4	2	9	4	6	2
Pavir.1KG111853	5	4	10	4	11	5	7	6	10	3	8	4	1	1	2	4	2	3	0	2	0	10	0	0	5	3	4	2	5	4	2	1	1	3	5	1
Pavir.1KG111866	2397	2572	2450	2169	3235	1172	2960	2560	2235	2757	2134	1926	1423	1049	1366	933	564	1135	457	641	806	567	740	187	1413	1803	1089	859	956	746	854	1495	1460	335	677	395
Pavir.1KG111879	238	239	342	190	339	126	252	237	312	337	456	428	267	201	345	173	201	235	85	171	361	144	247	54	311	202	238	320	311	222	168	267	325	226	278	246
Pavir.1KG111892	20	10	28	25	29	31	204	160	42	114	183	151	15	5	13	6	7	8	22	51	55	20	21	11	20	6	24	4	11	8	32	77	83	10	50	21
Pavir.1KG111905	116	65	131	133	97	69	198	122	135	206	144	151	115	107	136	120	82	88	69	117	130	103	104	27	130	131	89	84	148	94	85	119	182	102	108	85
Pavir.1KG111918	44	69	32	67	65	35	63	63	78	84	57	49	42	55	45	53	44	47	47	47	71	73	74	14	38	50	31	55	53	55	62	53	47	69	53	32
Pavir.1KG111931	0	0	0	0	0	0	0	0	0	0	0	0	0	0	0	0	0	0	0	0	0	0	0	0	0	0	0	0	0	0	0	0	0	0	0	0
Pavir.1KG111944	269	376	399	300	515	187	232	222	194	303	180	227	353	396	402	418	329	380	95	123	147	170	122	33	408	651	341	253	373	292	234	225	315	154	185	143
Pavir.1KG111957	417	454	337	392	383	163	308	355	354	547	345	403	261	219	197	159	172	211	117	120	193	222	202	47	287	362	287	179	225	200	220	229	391	235	264	189
Pavir.1KG111970	86	92	82	131	147	82	331	430	167	514	330	513	43	72	124	113	70	70	231	189	311	264	356	75	169	108	88	150	204	142	232	121	196	554	457	351
Pavir.1KG111983	58	62	85	46	84	28	52	69	37	75	44	103	57	79	75	66	82	78	46	39	48	62	74	13	40	128	28	63	89	52	126	55	107	118	164	70
Pavir.1KG111996	7	8	4	4	11	6	2	2	4	17	1	2	8	8	4	7	2	4	0	0	0	0	0	1	12	7	10	13	12	4	0	1	6	2	1	5
Pavir.1KG112009	526	608	495	414	498	233	284	329	242	385	337	302	415	482	468	527	486	491	301	198	315	338	325	97	380	739	336	423	537	297	436	380	478	339	324	239
Pavir.1KG112022	0	0	0	0	0	0	0	0	0	0	0	0	0	0	0	0	0	0	0	0	0	0	0	0	0	0	0	0	0	0	0	0	0	0	0	0
Pavir.1KG112035	0	0	0	0	0	0	0	0	0	0	0	0	0	0	0	0	0	0	0	0	0	0	0	0	0	0	0	0	0	0	0	0	0	0	0	0
Pavir.1KG112048	0	0	0	0	0	0	0	0	0	0	0	0	0	0	0	0	0	0	0	0	0	0	0	0	0	0	0	0	0	0	0	0	0	0	0	0
Pavir.1KG112061	102	55	115	68	58	41	64	108	151	79	51	40	55	22	58	59	39	35	54	45	67	70	39	17	119	66	88	47	61	46	50	59	42	38	37	22
Pavir.1KG112074	3	0	2	0	1	4	9	2	9	7	5	10	1	0	1	4	0	1	7	5	11	5	8	5	3	1	1	0	0	0	5	6	1	3	0	6
Pavir.1KG112087	303	365	350	291	401	164	298	235	266	438	289	237	621	570	566	543	455	563	215	211	308	359	362	107	426	716	383	418	600	378	430	358	556	452	524	401
Pavir.1KG112101	314	240	318	197	233	122	177	166	273	188	204	171	246	305	211	256	231	207	70	75	133	113	147	30	158	373	138	165	227	186	310	256	262	194	201	123
Pavir.1KG112114	15	2	2	7	5	9	4	7	2	12	4	6	10	2	13	20	2	16	3	8	4	0	4	1	3	11	17	14	5	20	5	2	4	4	1	5
Pavir.1KG112127	178	219	247	210	197	73	236	170	130	197	170	178	143	118	99	133	118	146	73	105	143	134	116	45	169	171	228	105	159	112	160	173	251	171	133	153
Pavir.1KG112140	0	0	0	0	1	0	0	0	0	0	0	0	0	0	0	0	1	2	1	0	0	0	3	0	0	3	0	0	0	0	2	4	9	0	0	2
Pavir.1KG112153	650	713	866	562	805	313	1076	880	561	1398	930	919	1389	1225	1006	1204	1053	1460	599	796	901	627	766	179	1101	1730	637	648	1056	635	1821	1490	2876	636	1020	804
Pavir.1KG112166	0	0	0	0	0	0	0	0	0	1	1	0	0	0	0	0	0	0	0	0	0	0	0	0	0	0	0	0	0	0	0	0	0	0	1	0
Pavir.1KG112179	8	36	7	9	13	17	45	66	31	25	119	16	5	9	3	3	3	8	26	6	18	48	26	6	23	15	9	1	5	2	46	61	65	13	36	18
Pavir.1KG112192	246	290	184	180	236	106	54	54	127	136	119	94	995	731	335	842	898	964	59	45	84	91	89	14	66	1187	92	72	503	137	708	446	1399	114	297	201
Pavir.1KG112205	2	0	0	0	0	4	0	0	0	2	1	0	0	2	2	0	0	0	0	0	0	0	1	1	2	0	1	1	1	1	0	0	0	0	1	0
Pavir.1KG112218	4	2	4	0	0	0	18	10	3	34	7	23	1	3	3	3	5	2	9	3	6	5	15	9	8	9	4	2	2	6	23	10	23	6	9	18
Pavir.1KG112231	4	2	6	3	5	2	0	6	0	22	8	17	3	11	2	10	8	6	8	1	17	10	12	5	4	13	11	18	13	10	45	29	26	23	29	13
Pavir.1KG112244	0	0	0	0	0	0	0	0	0	0	0	0	0	0	0	0	0	0	0	0	0	0	0	0	0	0	0	0	0	0	0	0	0	0	0	0
Pavir.1KG112257	1197	1239	1294	1048	1129	511	848	886	897	911	727	726	514	476	406	473	630	587	396	212	340	391	369	127	235	478	251	208	334	227	712	528	687	595	569	315
Pavir.1KG112270	195	234	265	191	260	106	196	199	155	305	178	179	346	283	307	279	232	290	145	220	205	280	251	67	391	418	289	273	339	265	284	246	370	316	304	257
Pavir.1KG112283	12	24	19	22	22	14	13	7	10	7	21	15	51	40	34	50	60	63	2	3	3	8	16	2	11	64	9	13	52	21	62	29	60	15	25	24
Pavir.1KG112296	257	242	341	283	365	148	292	230	241	506	394	444	348	322	333	454	441	364	265	160	270	452	365	116	361	507	288	376	551	338	378	268	549	748	775	530
Pavir.1KG112309	271	283	403	187	354	113	72	84	119	158	126	116	332	328	315	383	359	453	75	46	68	156	125	39	411	596	274	339	525	262	150	125	178	234	252	190
Pavir.1KG112322	1	0	0	0	0	0	0	0	0	0	0	0	0	0	0	0	0	0	0	0	0	0	0	0	0	0	0	0	0	0	0	0	0	0	0	0
Pavir.1KG112335	81	90	100	61	84	35	124	98	107	178	115	102	38	55	77	93	68	46	76	71	135	67	93	25	58	47	51	49	37	62	75	62	35	104	85	70
Pavir.1KG112348	0	0	0	0	0	0	0	0	0	0	0	0	1	0	1	0	0	1	0	0	0	0	0	0	0	1	0	0	0	0	0	0	0	0	0	0
Pavir.1KG112361	4	2	8	1	8	7	17	8	11	28	13	6	0	3	10	5	0	5	11	17	12	18	17	7	11	2	9	8	3	2	13	11	14	17	20	9
Pavir.1KG112374	109	114	162	59	75	30	45	38	75	70	52	42	298	245	121	199	226	247	18	26	18	37	47	9	52	399	109	83	133	70	210	169	384	27	71	60
Pavir.1KG114200	16	19	2	38	10	4	6	2	4	7	1	5	55	27	19	18	19	34	3	0	0	7	5	0	14	50	7	9	22	4	19	24	62	6	15	16
Pavir.1KG114700	1	0	0	4	1	4	0	0	1	0	0	1	0	0	0	0	0	0	2	0	0	0	0	0	0	0	2	1	0	0	0	0	0	1	0	0
Pavir.1KG114800	108	109	63	58	119	48	76	121	94	110	69	138	143	67	97	134	124	119	45	36	14	52	103	67	126	118	92	147	264	112	64	51	49	46	259	81
Pavir.1KG115077	2	5	1	4	7	2	2	0	3	2	1	0	6	1	3	1	1	8	0	0	1	3	3	0	3	6	10	7	1	0	1	3	1	4	3	1
Pavir.1KG115100	39	4	2	1	22	2	2	0	1	9	0	0	3	1	3	3	28	25	3	0	0	3	5	1	4	4	29	2	2	20	3	9	16	5	3	3
Pavir.1KG115177	0	0	0	0	0	0	0	0	0	1	0	0	0	0	0	0	0	0	0	0	1	0	0	0	0	0	0	0	0	0	0	0	0	1	0	0
Pavir.1KG115454	3	8	7	11	8	2	6	2	8	8	0	3	0	18	6	4	22	15	0	0	0	3	0	0	1	25	3	6	13	8	6	1	6	6	4	11
Pavir.1KG115831	99	64	97	127	188	69	133	73	82	177	17	30	120	82	96	101	133	95	59	24	33	61	22	11	64	169	75	183	246	162	70	34	99	156	137	175
Pavir.1KG116000	102	142	92	93	78	34	266	103	173	487	616	394	133	85	125	413	268	192	367	141	360	801	828	169	146	247	63	145	398	85	771	575	1800	1419	1868	1472
Pavir.1KG116084	61	75	77	64	88	39	9	9	57	3	54	27	80	78	81	67	64	60	5	9	8	24	3	4	74	94	53	72	99	70	30	25	24	32	26	34
Pavir.1KG116100	0	0	0	0	0	0	0	0	0	0	0	0	0	0	0	0	0	0	0	0	0	0	0	0	0	0	0	0	0	0	0	0	0	0	0	0
Pavir.1KG116208	71	62	13	65	237	86	58	30	67	95	6	32	0	28	50	0	176	123	87	5	67	10	0	0	23	4	138	91	144	354	32	8	68	232	76	302
Pavir.1KG116300	0	7	0	10	20	7	6	5	28	7	8	3	0	0	6	0	54	15	9	16	0	27	40	5	1	6	17	0	0	6	54	16	42	21	59	31
Pavir.1KG116377	0	1	0	0	0	0	10	0	7	2	18	4	0	0	0	0	0	0	2	22	9	6	2	1	1	0	0	0	0	0	9	2	15	0	2	4
Pavir.1KG116500	1	1	0	2	2	3	9	0	3	3	3	4	0	0	3	0	3	0	7	8	4	10	3	2	0	1	2	2	1	0	3	5	9	1	6	0
Pavir.1KG116600	8	8	2	9	4	0	0	5	7	3	3	2	11	3	7	7	8	7	2	3	4	7	0	0	7	13	8	6	5	3	14	8	18	2	4	0
Pavir.1KG116754	0	0	0	0	0	0	0	2	0	0	0	0	0	0	0	0	0	0	0	0	0	0	1	0	0	0	0	0	0	0	0	0	0	0	0	1
Pavir.1KG116800	10	6	8	7	16	5	7	3	9	1	6	2	16	8	8	19	14	12	1	0	2	5	8	0	12	28	11	7	5	4	12	5	22	1	2	0
Pavir.1KG116877	0	0	0	0	0	0	0	0	0	0	0	0	0	0	0	0	0	0	0	0	0	0	0	0	0	0	0	0	0	0	0	0	2	0	0	0
Pavir.1KG116900	6	12	4	2	8	4	4	1	0	5	6	5	3	1	6	1	7	2	7	0	1	2	0	0	3	4	4	5	2	8	7	0	11	1	7	3
Pavir.1KG117100	0	0	0	0	0	0	0	0	0	0	0	0	0	0	0	0	0	0	0	0	0	0	0	0	0	0	0	0	0	0	0	0	0	0	0	0
Pavir.1KG117177	2	1	3	1	0	1	6	2	3	1	3	3	2	3	1	2	0	1	0	7	1	0	3	1	3	6	3	0	1	2	1	2	8	1	1	0
Pavir.1KG117200	185	207	209	237	249	139	226	148	285	321	229	244	224	296	275	365	345	335	182	115	215	236	256	59	242	264	194	226	331	229	330	294	355	304	386	337
Pavir.1KG117254	0	0	0	0	0	0	2	0	0	3	1	1	0	0	0	0	0	0	1	0	0	1	0	0	2	0	0	0	0	0	2	1	1	1	1	6
Pavir.1KG117300	195	240	241	201	225	106	233	239	203	345	193	223	315	289	394	213	244	281	220	245	299	221	251	83	400	387	332	297	264	243	349	263	342	323	292	207
Pavir.1KG117400	2	1	0	0	0	0	0	0	0	0	0	0	2	0	2	1	0	0	0	1	0	0	0	0	0	0	2	2	2	0	0	0	0	1	7	1
Pavir.1KG117500	6	6	8	13	25	6	44	28	13	64	35	27	11	17	17	13	17	7	22	6	40	10	14	6	14	28	9	16	18	18	17	12	33	29	20	32
Pavir.1KG117600	28	29	67	91	121	30	7	1	19	35	31	30	38	46	67	44	78	84	5	2	3	12	18	4	80	73	34	59	88	102	12	7	23	44	13	24
Pavir.1KG118000	0	0	0	0	0	0	0	0	0	0	0	0	0	0	0	0	0	0	0	0	0	0	0	0	0	0	0	0	0	0	0	0	0	0	0	0
Pavir.1KG118100	3	9	31	24	27	2	14	1	20	68	48	78	13	16	6	12	28	8	2	1	5	183	103	19	10	14	15	34	49	42	31	30	61	755	219	286
Pavir.1KG118200	1	0	0	0	0	0	0	0	0	0	0	0	0	0	0	0	0	0	0	0	0	0	0	0	0	0	0	0	0	0	0	0	0	0	0	0
Pavir.1KG118400	2	1	5	3	8	9	1	0	1	0	2	2	5	0	2	10	8	4	3	3	0	1	8	1	2	5	3	5	19	2	8	1	5	9	3	5
Pavir.1KG118477	0	0	0	0	0	0	0	0	0	0	0	0	0	0	0	0	0	0	0	0	0	0	0	0	0	0	0	0	0	0	0	0	0	0	0	0
Pavir.1KG118500	0	0	0	0	0	0	0	0	0	0	0	0	0	0	0	0	0	0	0	0	0	0	0	0	0	0	0	0	0	0	0	0	0	0	0	0
Pavir.1KG118600	19	6	65	103	146	25	8	12	28	20	1	2	24	35	35	77	138	73	7	0	0	28	15	8	55	23	21	154	168	116	3	8	5	51	86	49
Pavir.1KG118700	11	4	10	14	27	7	6	9	4	25	45	48	35	21	10	95	45	52	13	20	17	62	46	9	14	68	5	52	92	36	74	57	150	167	114	134
Pavir.1KG118777	12	8	74	63	66	40	0	4	4	0	1	0	75	16	26	78	76	36	0	1	0	0	0	0	77	25	108	114	149	314	1	0	0	1	0	0
Pavir.1KG118800	0	2	0	3	0	0	0	0	0	0	0	0	0	0	1	1	0	0	0	0	0	0	0	0	0	0	0	0	0	0	0	0	0	0	0	0
Pavir.1KG118854	0	0	0	0	0	0	0	0	0	0	0	0	0	0	0	0	0	0	0	0	0	0	0	0	0	0	0	0	0	0	0	0	0	0	0	0
Pavir.1KG119000	30	35	39	62	48	32	37	13	34	51	18	32	61	88	76	70	99	84	6	27	24	12	14	8	98	84	61	91	59	63	18	17	13	47	43	50
Pavir.1KG119231	0	0	0	0	0	0	0	0	0	0	0	0	0	0	0	0	0	0	0	0	0	0	0	0	0	0	0	0	0	0	0	0	0	0	0	0
Pavir.1KG119300	0	0	0	0	1	0	0	0	0	0	0	0	0	0	0	0	0	0	0	0	0	0	0	0	0	0	0	0	0	0	0	0	0	1	0	0
Pavir.1KG119377	4	1	0	0	3	0	2	3	0	25	11	38	1	1	0	1	6	1	0	7	2	4	12	9	0	1	4	1	1	2	9	2	1	26	40	42
Pavir.1KG119400	0	0	0	0	0	0	0	0	0	1	0	0	0	1	0	0	0	0	0	5	4	1	0	0	0	1	0	0	0	2	0	0	1	0	0	0
Pavir.1KG119500	0	0	0	0	0	0	2	0	1	2	0	1	0	0	0	0	0	0	1	0	0	0	0	1	0	0	0	0	0	0	1	1	0	0	1	0
Pavir.1KG119608	0	0	0	0	0	2	0	0	2	2	4	4	0	0	0	0	0	0	0	1	0	0	2	0	0	0	0	0	0	0	0	1	0	0	2	2
Pavir.1KG119677	0	8	2	29	14	0	0	5	2	11	10	11	8	2	6	21	42	25	0	0	0	9	8	7	7	14	6	28	64	26	3	2	10	10	21	14
Pavir.1KG119700	334	351	360	285	403	152	332	330	229	721	461	372	487	546	483	299	257	591	199	420	279	181	228	60	640	575	607	462	315	276	377	388	706	198	249	143
Pavir.1KG119754	66	89	53	72	85	26	25	1	22	9	18	21	28	22	26	28	47	29	0	1	0	2	7	1	19	40	14	16	32	24	5	7	9	2	8	10
Pavir.1KG119800	0	0	0	0	0	0	0	0	0	0	0	0	0	0	0	0	0	0	0	0	0	0	0	0	0	0	0	0	0	0	0	0	0	0	0	0
Pavir.1KG119900	46	64	37	49	67	18	78	55	40	69	68	45	34	19	16	21	14	21	2	18	9	14	11	5	48	27	24	26	31	22	33	38	45	18	34	13
Pavir.1KG119985	0	13	54	64	105	51	4	8	41	15	70	55	40	23	50	109	141	65	6	14	32	58	30	24	75	47	69	164	210	309	22	9	40	65	141	150
Pavir.1KG120054	0	3	7	36	21	15	4	3	2	8	1	17	12	4	6	35	58	29	0	0	0	4	3	6	8	19	4	41	59	35	2	3	1	29	28	23
Pavir.1KG120077	0	0	0	0	0	0	0	0	0	0	4	0	0	0	0	0	0	0	2	0	0	0	0	0	0	0	0	0	0	0	0	0	0	0	0	0
Pavir.1KG120100	2	3	3	7	5	3	3	4	8	3	4	3	2	2	6	0	1	2	0	3	7	1	2	0	9	2	5	1	4	3	2	0	4	0	3	0
Pavir.1KG120131	12	6	9	2	7	4	24	0	10	21	21	1	2	3	2	3	2	6	0	0	0	3	0	0	6	5	1	4	5	3	1	0	1	0	0	2
Pavir.1KG120362	0	0	0	2	1	0	0	0	0	0	0	0	0	0	0	0	0	0	0	0	0	0	2	0	0	0	0	1	1	3	0	0	0	0	2	1
Pavir.1KG120400	0	0	0	0	0	0	0	0	0	0	0	0	0	0	0	0	0	0	0	1	0	0	0	0	0	0	0	0	0	0	0	1	0	0	0	0
Pavir.1KG120500	0	2	0	0	0	1	0	0	0	2	2	6	0	0	1	0	1	0	2	0	0	1	5	0	0	0	0	1	1	3	4	3	1	4	4	3
Pavir.1KG120600	33	71	78	53	126	45	67	68	48	139	115	327	102	84	78	150	247	141	69	121	97	111	432	77	135	213	81	796	632	324	188	173	462	612	650	735
Pavir.1KG120700	783	839	786	768	882	456	521	482	579	773	644	575	1059	840	766	887	936	1046	363	352	414	482	597	127	901	1375	661	727	1036	788	887	732	1150	737	941	688
Pavir.1KG120739	748	711	852	694	926	344	413	375	437	544	351	271	157	73	81	94	100	153	28	22	22	56	82	29	303	308	138	148	168	120	73	74	194	162	155	96
Pavir.1KG120777	0	0	0	0	0	0	0	0	0	0	0	0	0	0	0	0	0	0	0	0	0	0	0	0	0	0	0	0	0	0	0	0	0	0	0	0
Pavir.1KG120800	386	335	362	272	319	172	275	175	251	426	370	264	668	651	529	527	595	696	241	194	342	328	358	99	442	737	347	374	625	413	705	492	716	427	670	442
Pavir.1KG120900	50	61	75	65	68	36	64	71	64	88	43	45	41	40	61	35	24	40	39	51	71	40	49	21	37	40	53	51	38	39	96	62	82	56	68	60
Pavir.1KG121100	6	1	5	5	4	2	6	54	12	71	2	2	2	4	3	0	1	6	19	2	15	14	28	4	0	3	1	8	2	0	22	17	34	9	35	10
Pavir.1KG121154	1	0	0	0	0	0	0	0	0	0	0	0	0	0	0	0	0	0	0	0	0	0	0	0	0	0	0	0	0	0	0	0	0	0	0	0
Pavir.1KG121477	0	0	0	1	1	0	4	0	1	7	6	4	0	1	2	0	0	0	7	3	12	7	9	1	0	1	0	0	1	0	1	2	0	4	1	3
Pavir.1KG121531	0	2	0	0	0	0	0	1	1	1	0	3	0	0	1	0	2	2	0	0	0	0	0	0	0	1	2	2	0	1	0	0	0	0	0	0
Pavir.1KG121600	42	46	48	39	60	38	1	1	15	0	1	0	54	60	55	58	38	82	1	0	0	3	2	0	35	106	37	27	53	41	5	7	5	3	1	4
Pavir.1KG121700	0	1	0	0	0	0	0	0	0	0	0	0	0	1	0	0	0	0	0	0	0	0	0	0	0	2	0	0	0	0	0	0	0	0	0	0
Pavir.1KG121800	399	464	426	424	427	226	480	374	405	509	456	437	587	519	604	497	577	607	340	272	418	400	515	116	439	561	411	441	336	369	797	662	686	455	503	428
Pavir.1KG121977	0	0	0	0	0	0	0	0	0	0	0	0	1	0	1	1	1	2	0	0	0	0	0	0	0	1	0	3	0	0	0	0	0	0	0	0
Pavir.1KG122000	1139	1357	1313	1235	1461	631	788	810	1028	998	1026	788	2058	2085	2097	1962	1672	2368	454	543	904	376	555	127	1951	3407	1631	1472	2107	992	852	1107	1914	643	929	593
Pavir.1KG122100	1519	2032	1809	2265	1753	821	1007	973	1730	1337	1717	1510	3434	3361	3951	3585	2873	3737	699	718	962	478	921	272	3155	4593	3718	2863	4416	1999	1294	1377	2592	785	1301	866
Pavir.1KG122200	35	16	29	25	54	8	36	46	19	63	38	40	64	8	19	15	21	40	19	15	22	17	43	7	14	26	13	7	24	6	99	79	159	20	70	34
Pavir.1KG122300	1202	1306	1236	1081	1241	629	1601	1382	1120	1908	1167	1004	1153	850	686	873	652	1012	367	474	537	470	573	163	1295	1963	848	619	1104	622	964	1145	2031	825	831	632
Pavir.1KG122354	0	0	0	0	0	0	0	0	0	0	0	0	0	0	0	0	0	0	0	0	0	0	0	0	0	0	0	0	0	0	0	0	0	0	0	0
Pavir.1KG122400	5345	5564	6156	4576	5678	2667	3227	3597	3644	3351	3305	2997	4060	3562	3837	2704	2595	3833	1001	1015	1320	1537	2331	414	4748	4624	4475	3658	3130	3316	2308	2851	2807	1753	1944	1692
Pavir.1KG122500	3	0	2	0	0	0	0	0	1	0	0	0	0	0	0	1	0	0	0	0	0	1	0	0	1	1	1	2	0	0	1	0	2	3	0	0
Pavir.1KG122700	167	122	117	171	265	143	25	27	114	74	46	57	258	250	239	172	169	185	81	81	110	48	108	33	299	243	256	406	366	247	185	152	195	143	159	172
Pavir.1KG122731	11	4	2	6	4	6	7	8	7	10	21	15	23	34	25	30	7	19	14	22	12	2	9	2	30	13	20	11	11	15	7	16	18	7	10	8
Pavir.1KG122900	22	24	24	33	26	14	16	14	19	23	39	15	70	51	37	51	72	50	20	17	18	31	17	11	56	130	46	61	91	67	99	36	104	26	56	29
Pavir.1KG123000	9	7	2	5	7	3	2	5	21	31	35	18	17	76	34	71	55	48	83	43	55	100	108	26	16	18	11	29	30	24	93	61	141	176	247	102
Pavir.1KG123100	19	0	6	41	15	3	1	2	0	0	0	0	0	6	25	6	36	1	0	0	0	0	0	0	0	18	8	5	7	21	1	0	0	0	0	0
Pavir.1KG123200	87	79	52	91	52	41	12	7	68	19	25	7	107	312	198	260	289	190	234	36	124	73	119	44	28	34	28	49	59	86	105	31	64	81	90	63
Pavir.1KG123377	0	0	0	0	0	0	0	0	0	0	0	0	0	0	1	0	0	0	1	2	0	0	0	0	0	0	0	0	0	0	0	0	0	0	1	0
Pavir.1KG123400	49	58	34	65	43	53	23	5	56	23	30	10	83	116	64	84	67	69	13	19	10	6	19	2	31	105	37	40	34	39	29	12	45	13	27	25
Pavir.1KG123700	157	252	239	163	222	104	162	149	234	175	214	349	324	349	405	431	622	386	336	474	370	358	1278	167	312	423	242	1928	923	630	456	439	681	624	775	825
Pavir.1KG123754	0	0	0	0	0	0	0	0	0	0	0	0	0	0	0	0	0	0	0	0	0	0	0	0	0	0	0	0	0	0	0	0	0	0	0	0
Pavir.1KG123800	180	220	168	188	228	94	201	202	166	229	167	199	211	157	154	202	162	189	114	136	175	151	183	54	225	271	131	135	181	157	196	137	244	194	179	150
Pavir.1KG124000	1198	1360	1354	1294	1612	643	1031	1081	997	1605	1266	1334	1740	1582	1592	1681	1456	1702	882	743	1077	1098	1199	360	1161	1903	988	1069	1824	1059	1484	1344	1954	1491	1864	1295
Pavir.1KG124077	0	0	0	0	0	0	0	0	0	0	0	1	0	0	0	0	0	0	0	0	0	0	0	0	0	0	0	0	0	0	0	0	0	0	0	0
Pavir.1KG124100	0	0	0	0	0	0	0	0	0	2	1	3	0	0	0	0	1	0	0	0	0	1	1	0	0	0	0	1	3	0	0	2	0	4	3	5
Pavir.1KG124131	30	8	10	15	12	10	1	4	2	1	3	8	12	12	16	2	15	12	6	6	8	0	6	4	13	15	20	20	19	16	11	6	16	4	6	6
Pavir.1KG124200	0	0	0	0	0	0	0	0	0	3	0	4	0	0	0	1	0	0	0	0	7	5	7	3	0	0	0	0	0	0	0	0	5	19	34	7
Pavir.1KG124377	0	0	0	0	0	0	0	0	0	0	0	0	0	0	0	2	0	0	0	0	0	0	0	0	0	1	0	0	0	0	0	0	0	0	0	0
Pavir.1KG124400	0	0	0	0	0	0	0	0	0	0	0	0	0	0	0	0	0	0	0	1	0	0	0	0	0	0	0	0	0	0	0	1	0	2	1	0
Pavir.1KG124500	207	347	398	260	234	171	644	382	392	625	643	506	427	284	991	348	376	351	329	391	674	548	718	106	379	504	610	603	597	405	736	784	832	775	597	543
Pavir.1KG124800	2	6	0	4	2	0	4	12	3	6	5	1	3	2	3	6	9	4	1	6	18	12	7	2	4	3	0	2	2	2	6	10	4	15	16	16
Pavir.1KG125100	81	78	62	41	84	65	72	48	92	94	71	52	297	324	380	292	398	303	323	194	287	211	302	82	119	135	78	172	154	184	177	59	105	214	242	111
Pavir.1KG125177	0	0	0	1	6	2	0	3	2	5	0	0	13	8	14	5	5	6	5	0	0	1	2	1	2	7	3	6	13	4	2	8	1	6	4	1
Pavir.1KG125200	932	1033	1065	850	822	580	1062	780	821	1215	860	761	708	488	456	360	409	671	428	536	570	730	713	164	768	1010	721	532	484	454	859	869	1058	623	581	545
Pavir.1KG125400	0	0	0	0	0	0	0	0	0	0	0	0	0	0	0	0	0	0	0	0	0	0	0	0	0	0	0	0	0	0	0	0	0	0	0	0
Pavir.1KG125577	0	0	0	0	0	0	0	0	0	0	0	0	0	0	0	0	0	0	0	0	0	0	0	0	0	0	0	0	0	0	0	0	0	0	0	0
Pavir.1KG125600	91	62	84	46	61	49	67	59	47	121	72	76	52	48	66	38	38	75	43	21	46	40	68	10	93	65	70	94	57	54	62	43	52	50	49	53
Pavir.1KG125700	0	0	0	1	0	1	0	1	0	0	0	1	0	2	0	1	0	0	0	0	0	0	0	0	0	0	0	0	0	0	0	0	3	0	1	1
Pavir.1KG125800	1025	706	1091	494	996	422	1400	1101	818	1166	806	507	755	478	805	509	281	470	392	697	732	446	473	166	1003	758	872	479	518	560	756	766	1124	328	345	371
Pavir.1KG125900	182	243	160	189	238	94	126	84	158	181	125	135	444	376	279	361	324	363	127	121	206	149	194	51	289	352	156	260	282	247	420	284	475	222	244	199
Pavir.1KG126000	0	0	0	0	0	0	0	0	0	0	0	0	1	0	0	0	2	2	2	0	2	4	1	0	0	0	0	0	0	0	0	0	0	0	1	0
Pavir.1KG126100	21	45	41	26	28	33	36	31	40	58	59	40	143	323	86	149	275	169	552	109	108	305	225	64	61	72	50	34	52	49	111	109	174	274	185	86
Pavir.1KG126300	21	35	20	22	19	8	19	2	12	15	16	19	65	82	48	25	71	73	27	18	26	20	22	18	18	31	25	13	38	31	25	33	56	25	35	40
Pavir.1KG126400	346	385	344	319	443	170	358	329	375	458	317	293	263	255	245	269	224	249	120	129	173	161	212	42	344	432	238	223	244	180	282	281	481	214	204	140
Pavir.1KG126500	155	203	242	231	239	110	5	5	43	0	0	0	33	14	30	8	17	26	0	0	0	0	0	0	93	89	72	56	72	42	0	0	0	2	0	0
Pavir.1KG126600	0	0	0	0	0	0	0	0	0	0	0	0	0	0	0	0	0	0	0	0	0	0	0	0	0	0	0	0	0	0	0	0	0	0	0	0
Pavir.1KG126677	0	0	0	0	0	0	0	0	0	1	3	0	0	0	0	0	0	0	1	0	3	0	0	0	0	0	0	0	0	0	0	1	0	2	1	0
Pavir.1KG126700	827	1063	906	814	887	520	598	554	568	858	585	473	391	253	143	268	231	374	68	46	61	127	147	37	448	816	263	165	286	158	328	323	810	195	320	173
Pavir.1KG126800	50	54	47	73	80	57	60	32	65	100	115	132	153	103	122	241	300	208	102	60	123	254	192	75	237	231	170	327	528	157	115	109	262	408	550	355
Pavir.1KG126900	160	147	152	116	149	64	119	94	132	110	145	119	203	230	207	206	214	279	76	80	100	73	103	29	127	231	116	139	208	132	211	173	242	101	154	117
Pavir.1KG127000	0	0	0	0	0	0	8	4	5	8	7	8	0	0	0	0	0	0	4	2	5	4	14	3	0	0	0	0	0	0	14	29	21	7	11	11
Pavir.1KG127054	0	0	0	0	0	0	0	0	0	0	0	0	0	0	2	0	0	0	0	0	0	0	0	0	2	0	0	0	1	0	0	0	0	0	0	0
Pavir.1KG127277	0	0	0	0	0	0	0	0	0	0	0	0	0	0	0	0	0	0	0	0	0	0	0	0	0	0	0	0	0	0	0	0	0	0	0	0
Pavir.1KG127400	0	0	0	0	0	0	0	0	0	0	0	0	0	0	0	0	0	0	0	0	0	0	0	0	0	0	1	0	0	0	0	0	0	0	0	0
Pavir.1KG127500	4	0	0	0	0	0	0	0	0	0	0	0	0	0	4	0	0	0	0	0	0	0	0	0	0	0	2	0	0	0	0	0	0	0	0	0
Pavir.1KG127600	0	0	0	0	0	0	0	0	0	0	0	0	0	0	0	0	0	0	0	0	0	0	0	0	0	0	0	0	0	0	0	0	0	0	0	0
Pavir.1KG127700	0	0	0	0	0	0	0	0	0	0	0	0	0	0	0	0	0	0	0	0	0	0	0	0	0	0	0	0	0	0	0	0	0	0	0	0
Pavir.1KG127877	6	6	6	3	0	0	0	0	0	0	0	0	1	1	8	1	0	30	0	0	0	0	0	0	1	11	13	14	3	8	0	0	1	0	1	0
Pavir.1KG127900	2	1	1	3	2	0	1	0	0	0	1	0	1	0	2	1	1	0	0	1	1	0	0	0	3	4	1	5	2	2	0	0	2	2	0	4
Pavir.1KG127977	0	0	0	0	0	0	0	0	0	0	0	0	0	0	0	0	0	0	0	0	0	0	0	0	0	0	0	0	0	0	0	0	0	0	0	0
Pavir.1KG131700	0	0	0	0	0	0	0	0	5	14	2	0	0	0	0	0	0	0	3	0	2	12	4	2	0	0	0	0	0	0	2	4	6	5	5	0
Pavir.1KG131800	93	116	113	86	78	63	14	30	58	39	33	24	134	116	99	91	71	117	25	9	14	28	51	6	68	162	112	106	85	119	33	36	59	33	57	24
Pavir.1KG131900	1	3	2	1	0	0	351	144	332	393	542	65	0	2	6	2	1	3	474	471	278	542	602	113	1	2	1	19	2	0	1876	858	1968	360	815	287
Pavir.1KG132077	61	66	112	58	69	34	83	73	60	115	56	76	51	51	65	51	35	59	44	75	50	76	77	15	142	53	83	83	72	76	51	39	41	92	72	44
Pavir.1KG132100	26	19	19	17	10	9	16	20	11	18	15	12	0	0	1	5	0	1	0	0	2	2	0	0	3	5	1	0	2	0	0	2	1	8	3	2
Pavir.1KG132177	0	0	0	0	0	0	0	0	0	0	0	0	0	0	0	0	0	0	0	0	0	0	0	0	0	0	0	0	0	0	0	0	0	0	0	0
Pavir.1KG132277	99	119	150	103	77	65	24	22	99	68	30	21	116	138	159	132	130	134	13	18	31	43	43	8	178	208	116	199	173	165	39	36	82	49	40	39
Pavir.1KG132477	0	0	0	0	0	0	0	0	0	0	0	0	0	0	0	0	0	0	0	0	0	0	0	0	0	0	0	0	0	0	0	0	0	0	0	0
Pavir.1KG132500	0	0	0	0	0	0	0	0	0	0	0	0	0	0	0	0	0	0	0	0	0	0	0	0	0	0	0	0	0	0	0	0	0	0	0	0
Pavir.1KG132554	678	856	905	782	940	374	674	464	630	712	622	488	761	692	871	673	614	681	380	413	455	487	537	179	943	1007	728	665	778	539	551	508	625	522	607	429
Pavir.1KG132654	0	0	0	0	0	0	0	0	0	0	0	0	0	0	0	0	0	0	0	0	0	0	0	0	0	0	0	0	0	0	0	0	0	0	0	0
Pavir.1KG132877	0	0	0	0	0	0	0	0	0	0	0	0	0	0	0	0	0	0	0	0	0	0	0	0	0	0	0	0	0	0	0	0	0	0	0	0
Pavir.1KG132931	57	80	83	56	42	41	61	43	45	71	58	47	2	1	8	5	6	5	1	0	3	1	2	2	12	8	5	8	11	5	7	3	11	10	10	4
Pavir.1KG137600	102	96	172	77	167	78	44	56	78	105	36	43	249	145	151	233	199	175	36	15	65	15	16	6	183	298	194	204	291	108	62	28	60	61	134	79
Pavir.1KG137700	0	0	0	0	0	0	0	0	0	0	0	0	0	0	0	0	0	0	0	0	2	0	0	0	1	1	3	0	0	0	1	0	1	1	0	0
Pavir.1KG137705	0	0	0	0	0	0	0	0	0	0	0	0	0	0	0	0	0	0	0	0	0	0	0	0	0	0	0	0	0	0	0	0	0	0	0	0
Pavir.1KG138000	253	198	319	100	188	136	156	415	186	881	614	425	256	214	182	288	271	256	187	760	506	461	637	288	382	380	199	335	340	192	820	637	915	1030	940	882
Pavir.1KG138005	273	245	251	240	246	170	292	317	234	385	247	296	209	232	216	179	133	214	106	112	233	132	160	47	230	346	171	182	301	153	131	175	252	131	192	133
Pavir.1KG138010	111	136	149	134	155	53	11	51	47	33	39	50	185	93	137	171	150	142	4	13	20	12	26	9	129	185	95	96	150	90	31	14	31	49	34	45
Pavir.1KG138015	1	3	3	1	0	0	0	0	0	0	0	0	2	2	1	2	1	0	0	0	0	0	0	0	0	4	0	1	2	3	0	0	0	1	0	0
Pavir.1KG138600	202	173	191	132	160	72	148	153	130	158	140	115	197	168	162	179	120	138	35	41	85	96	88	20	159	190	136	114	139	107	133	104	118	83	140	74
Pavir.1KG138605	0	0	0	0	0	0	0	0	0	0	0	0	0	0	0	0	0	0	0	0	0	0	0	0	0	0	0	0	0	0	0	0	0	0	0	0
Pavir.1KG138610	0	0	0	0	0	0	0	0	0	0	0	0	0	0	0	0	0	0	0	0	0	0	0	0	0	0	0	0	0	0	0	0	0	0	0	0
Pavir.1KG138700	27	30	21	25	32	11	21	6	19	16	26	19	45	33	41	45	28	30	13	25	20	9	30	5	46	35	46	51	36	30	16	30	22	16	18	23
Pavir.1KG138800	12	90	9	23	12	12	7	10	21	7	8	12	78	72	128	171	161	94	32	40	12	64	30	3	38	65	31	39	65	75	54	28	37	26	19	31
Pavir.1KG139000	1	0	0	0	0	2	1	0	0	0	0	0	0	0	0	0	0	0	0	0	0	0	0	0	0	0	0	0	0	0	0	0	0	0	2	0
Pavir.1KG139005	0	0	0	1	0	0	0	0	2	1	0	0	0	0	0	0	1	3	3	2	0	0	2	0	2	3	0	5	5	0	1	0	0	1	6	0
Pavir.1KG139010	2	2	1	1	14	0	0	0	0	2	0	0	14	9	11	13	16	6	2	0	0	0	1	0	0	21	10	14	40	5	3	2	2	1	6	1
Pavir.1KG139015	0	0	0	0	0	0	4	4	3	0	0	5	0	0	0	1	0	0	2	2	7	7	2	0	0	0	0	0	2	0	4	0	13	0	1	1
Pavir.1KG139020	0	1	0	0	0	0	0	0	0	0	0	0	0	0	0	0	0	0	0	0	0	0	0	0	0	0	0	0	0	0	0	0	0	0	0	0
Pavir.1KG139300	0	0	0	0	1	1	0	0	0	0	0	0	0	3	1	0	0	0	0	0	0	0	0	0	0	0	0	2	0	0	0	0	0	0	0	1
Pavir.1KG139400	0	0	0	0	0	0	0	0	0	0	0	0	0	0	0	0	0	0	0	0	0	0	0	0	0	0	0	0	0	0	0	0	0	0	0	0
Pavir.1KG139600	46	78	67	91	48	50	58	38	30	63	54	48	40	89	62	47	45	69	15	8	29	30	29	15	44	91	36	36	58	70	95	84	116	37	78	59
Pavir.1KG139700	57	27	36	36	47	16	24	63	34	118	61	64	9	17	4	7	5	11	12	16	18	18	15	4	19	28	12	10	20	30	39	57	28	49	26	38
Pavir.1KG139900	0	1	0	0	1	0	0	0	0	0	0	0	0	0	0	0	0	0	0	0	0	0	0	0	0	1	0	0	0	0	0	0	1	0	0	0
Pavir.1KG140000	3524	3984	4080	3024	3788	1621	3250	2993	3023	4276	2983	2715	5716	6289	5739	6375	6289	6727	4005	2399	4405	3339	4708	1311	2276	4747	1654	2165	3592	2508	5052	2949	5920	3766	4940	2703
Pavir.1KG140200	1	6	6	0	6	4	0	1	2	5	5	4	2	5	4	0	5	6	4	1	0	1	5	3	0	1	0	1	0	2	11	5	3	2	6	3
Pavir.1KG140300	11	18	13	15	17	10	17	12	11	25	13	20	15	17	11	18	24	13	8	2	4	8	22	0	15	19	12	17	24	30	20	3	20	15	14	13
Pavir.1KG140600	124	145	120	143	171	92	146	115	163	152	143	71	200	201	249	244	214	172	121	114	156	173	119	29	201	239	172	200	214	178	159	98	249	156	258	119
Pavir.1KG140700	47	49	40	92	101	48	22	14	28	43	20	24	124	117	110	94	135	100	29	10	15	44	39	12	142	104	141	80	168	130	117	55	161	56	202	58
Pavir.1KG140800	0	0	0	0	0	0	0	0	0	0	0	0	0	0	0	0	0	0	0	0	0	0	0	0	0	0	0	0	0	0	0	0	0	0	0	0
Pavir.1KG140805	214	218	213	228	227	116	145	174	181	211	131	181	248	255	277	247	226	256	92	100	105	130	116	38	236	401	140	139	248	177	231	181	311	155	189	151
Pavir.1KG140810	152	125	138	116	133	89	118	94	83	175	149	124	68	43	71	59	55	65	37	10	50	42	48	11	34	110	43	35	89	42	89	109	164	49	80	41
Pavir.1KG141077	5	5	5	6	17	5	2	0	4	0	1	0	20	17	16	13	21	11	0	0	0	2	4	2	9	25	7	5	20	9	2	4	6	1	6	0
Pavir.1KG141454	0	2	0	3	2	0	3	0	0	1	1	4	0	1	1	0	0	1	0	0	0	1	2	0	0	1	0	1	0	0	1	0	1	2	1	1
Pavir.1KG141831	1	0	3	0	0	0	0	0	5	0	0	7	2	0	0	1	0	0	0	0	0	0	2	0	0	0	3	0	1	0	0	0	0	3	1	0
Pavir.1KG142000	1	5	6	8	1	4	6	6	12	1	3	6	0	1	1	0	1	1	4	0	1	15	16	0	6	1	0	8	0	0	5	8	9	24	3	8
Pavir.1KG142208	0	0	0	0	0	0	0	0	0	0	2	0	0	2	1	0	1	0	0	0	1	0	0	0	0	0	0	0	1	0	2	0	2	0	0	0
Pavir.1KG142300	196	209	192	165	211	102	137	119	166	173	147	125	300	238	218	294	271	280	82	52	104	92	124	31	110	328	132	132	254	123	290	265	398	141	192	167
Pavir.1KG142400	3	2	0	0	1	0	3	4	2	7	4	0	1	1	6	2	2	1	0	1	0	3	8	0	1	1	0	2	0	1	0	3	2	0	0	1
Pavir.1KG142500	0	0	0	0	0	0	0	0	0	0	0	0	0	0	0	0	0	0	0	1	0	0	0	0	0	0	0	0	0	0	0	0	1	0	0	0
Pavir.1KG142800	59	57	94	149	225	67	1	16	44	0	0	0	281	231	226	335	465	425	0	0	0	0	0	0	256	270	190	221	399	281	1	1	0	1	1	0
Pavir.1KG142805	0	0	0	1	0	0	0	0	0	0	0	2	0	0	0	0	0	0	0	0	0	2	0	0	0	0	0	0	0	0	0	0	1	0	1	0
Pavir.1KG142810	0	2	1	0	0	0	0	0	0	4	0	0	1	0	1	0	0	0	0	0	0	0	0	0	1	1	0	0	0	0	0	0	0	1	0	0
Pavir.1KG143000	8	5	4	7	19	3	3	2	1	39	18	22	20	9	11	14	22	10	2	3	1	6	17	4	12	26	21	33	34	20	11	11	28	11	15	11
Pavir.1KG145100	1106	1088	1741	946	851	252	101	48	443	105	78	130	3318	755	959	2254	1797	2415	130	228	247	156	224	44	757	1232	529	1289	2265	1110	344	235	316	572	254	309
Pavir.1KG145105	6	0	3	0	5	0	1	0	5	2	4	13	7	10	5	4	8	0	7	2	1	7	4	2	2	25	15	3	1	5	27	16	37	12	11	15
Pavir.1KG145110	169	307	247	148	52	165	56	57	62	143	165	112	484	367	325	317	488	822	46	89	109	213	150	51	124	755	113	272	887	60	1257	407	1261	165	773	440
Pavir.1KG145115	3	0	2	2	7	0	14	8	1	10	6	19	0	9	11	11	0	3	26	12	25	14	20	8	8	9	2	0	0	4	31	12	20	0	11	12
Pavir.1KG145120	417	303	901	575	684	364	25	54	224	100	88	67	939	1176	814	869	998	1059	27	25	54	63	54	33	775	1209	1240	987	1014	838	145	89	175	55	203	96
Pavir.1KG146700	0	0	0	0	0	0	0	0	0	0	0	0	0	0	0	0	0	0	0	0	0	0	0	0	0	0	0	0	0	0	0	0	0	0	0	0
Pavir.1KG146800	5	17	0	0	0	5	0	0	0	0	1	0	0	9	41	0	12	20	0	0	0	0	0	0	0	44	22	19	1	9	0	0	0	0	0	0
Pavir.1KG146805	44	57	48	31	33	17	19	7	21	46	18	20	37	40	46	39	57	64	6	8	10	7	9	4	41	52	29	26	61	27	38	38	52	27	36	37
Pavir.1KG146810	208	537	442	188	167	175	271	267	107	655	198	177	163	121	56	120	98	110	31	11	62	13	19	10	200	91	119	124	208	118	117	124	170	136	174	131
Pavir.1KG147000	3	6	15	12	11	2	42	4	26	4	23	15	7	17	29	15	17	2	10	41	9	45	20	1	9	16	14	21	26	25	19	9	37	24	1	9
Pavir.1KG147300	209	116	101	172	272	41	86	54	34	112	161	167	525	180	446	260	184	223	97	63	77	116	171	26	176	258	184	238	299	140	245	318	249	177	237	283
Pavir.1KG147377	23	44	62	46	58	22	24	15	52	39	24	15	89	101	118	108	95	86	18	21	27	30	24	8	56	84	39	88	97	55	37	17	59	50	33	39
Pavir.1KG147400	1137	1260	859	1059	1468	534	551	266	524	641	625	647	2461	2156	2604	1700	1509	1853	438	594	710	373	644	173	972	1575	1356	1538	1337	1098	1075	1083	1092	581	786	826
Pavir.1KG147500	1	1	2	2	2	1	0	1	1	2	0	0	0	1	0	1	2	0	0	0	0	1	0	0	1	1	2	3	0	1	0	1	0	0	1	0
Pavir.1KG147600	49	18	18	14	45	22	82	72	32	83	42	49	38	29	30	43	26	43	22	33	32	9	16	5	19	47	33	31	47	34	23	60	22	14	26	10
Pavir.1KG147677	1	9	4	0	9	7	2	1	2	6	5	3	18	6	1	8	2	5	3	4	1	3	0	0	0	12	0	0	5	1	12	5	12	20	4	9
Pavir.1KG147700	0	0	0	2	1	0	0	0	0	0	0	0	0	0	0	0	0	0	1	0	0	0	0	0	0	0	0	0	0	0	0	0	0	1	0	0
Pavir.1KG147754	0	0	0	0	0	0	0	0	0	0	0	0	0	0	0	0	0	0	1	0	1	1	0	0	0	0	1	2	0	0	0	0	0	0	0	0
Pavir.1KG147800	0	0	0	0	0	0	0	0	0	0	0	0	0	0	0	0	0	0	0	0	0	0	0	0	0	0	0	0	0	0	0	0	0	0	0	0
Pavir.1KG147900	0	1	5	0	3	0	3	0	1	2	7	3	0	0	1	0	2	0	4	0	1	3	4	0	0	0	2	0	0	0	1	10	8	5	4	0
Pavir.1KG147905	0	0	2	0	2	0	10	7	3	10	11	6	0	0	1	3	1	0	7	6	2	10	10	7	0	2	0	4	2	2	7	3	3	1	8	2
Pavir.1KG147910	0	1	0	0	0	0	0	0	0	0	0	0	0	0	0	0	0	0	0	0	0	0	0	0	0	0	0	0	0	0	0	0	0	0	0	0
Pavir.1KG147915	0	0	0	0	0	0	0	0	0	0	0	0	0	0	0	0	0	0	0	0	0	0	0	0	0	0	0	0	0	0	0	0	0	0	0	0
Pavir.1KG148131	0	0	0	0	0	0	2	4	4	0	8	0	0	0	0	0	0	0	1	0	0	4	2	0	0	0	0	0	0	0	5	3	44	3	0	1
Pavir.1KG148200	345	82	160	256	244	83	307	241	64	1076	718	1196	74	20	62	60	38	71	123	106	190	292	345	261	78	48	92	113	87	95	141	539	351	1317	2259	1379
Pavir.1KG148300	0	0	1	0	0	0	0	0	0	0	0	2	0	1	0	1	0	0	0	0	0	0	0	0	3	0	0	0	0	0	0	0	0	0	0	0
Pavir.1KG148577	0	0	0	0	0	0	0	0	3	0	2	0	0	0	0	0	0	0	3	0	0	1	0	0	0	0	0	0	0	0	0	0	1	0	0	0
Pavir.1KG148600	1	10	2	9	3	7	3	3	4	0	4	0	0	0	1	0	0	1	0	0	4	0	0	4	0	0	0	0	0	0	1	0	0	7	0	12
Pavir.1KG148700	0	0	0	0	0	0	0	0	0	0	0	0	0	0	0	0	0	0	0	0	0	0	0	0	0	0	1	0	0	0	0	0	0	0	0	0
Pavir.1KG148800	0	0	0	0	0	0	0	1	0	0	0	0	0	0	0	0	0	0	0	0	0	0	0	0	0	0	0	0	0	0	0	0	0	0	0	0
Pavir.1KG148900	380	422	400	406	610	664	129	116	345	517	468	467	619	773	779	1153	1201	869	317	162	362	875	765	90	628	642	612	932	1329	875	624	515	495	744	988	695
Pavir.1KG148954	2578	1720	2031	2668	3917	1549	578	228	675	931	469	196	4972	4935	5529	3203	2260	3189	234	1313	370	389	438	42	2900	4657	3903	4229	4199	1954	620	433	1914	360	477	454
Pavir.1KG149000	12	15	16	15	22	5	28	22	19	33	19	14	14	7	14	13	20	22	8	18	13	10	17	1	21	10	18	12	13	14	19	13	13	25	21	17
Pavir.1KG149200	15	17	17	10	38	16	16	27	30	27	18	26	18	28	18	28	15	22	15	20	16	10	11	2	32	20	12	15	23	18	20	14	11	20	9	10
Pavir.1KG149400	58	59	88	189	162	35	68	18	20	189	179	250	195	70	90	327	359	232	42	19	84	263	288	80	142	223	130	392	501	204	164	239	326	431	714	816
Pavir.1KG149500	2	1	2	1	1	1	0	0	2	1	0	1	5	0	2	1	1	2	2	4	0	0	1	0	1	3	0	3	2	0	1	2	2	0	0	2
Pavir.1KG149600	0	0	0	0	0	0	0	0	0	0	0	0	0	0	0	0	0	0	0	0	0	0	0	0	0	0	0	0	0	0	0	0	0	0	0	0
Pavir.1KG149900	1466	1955	1943	2180	2247	747	2145	1344	1258	2393	1929	1848	3031	3694	4564	3651	2844	3058	2634	2726	4314	2855	3068	692	2280	3375	2460	2519	3164	2654	4279	3546	3637	1926	2246	2419
Pavir.1KG150000	0	1	0	0	0	0	2	0	0	1	3	2	0	2	0	0	0	3	0	0	0	0	0	0	0	2	5	0	5	3	0	1	0	0	0	0
Pavir.1KG150100	843	914	998	835	927	428	938	887	848	1141	737	904	1119	1529	1464	1278	1355	1730	853	820	1201	1077	1294	342	1109	1338	955	985	1225	846	733	782	887	1038	1021	633
Pavir.1KG150200	117	120	138	113	134	88	22	68	51	38	19	23	107	111	75	96	63	162	15	10	28	25	18	4	115	193	73	79	148	72	28	55	78	26	39	13
Pavir.1KG150400	76	106	137	123	96	87	57	35	84	30	41	79	233	286	318	178	176	217	61	84	61	79	79	7	126	342	298	185	241	199	70	128	67	23	37	37
Pavir.1KG150500	11	22	14	8	9	5	10	6	11	3	0	0	49	60	69	32	78	55	8	0	7	12	13	2	96	78	112	39	43	32	5	11	3	1	10	2
Pavir.1KG150600	0	0	0	0	0	0	0	0	0	0	0	0	0	0	0	0	0	0	0	0	0	0	0	0	0	0	0	0	0	0	0	0	0	0	0	2
Pavir.1KG150700	0	0	0	0	0	0	0	0	0	0	0	0	0	0	0	0	0	0	0	0	0	0	1	0	0	0	0	0	0	0	1	0	0	0	0	0
Pavir.1KG150800	14	26	3	6	4	0	0	1	88	1	0	0	167	125	292	102	182	118	0	0	5	0	0	2	94	62	46	57	63	71	6	0	2	4	21	0
Pavir.1KG150833	0	0	1	0	1	0	0	0	0	0	0	0	0	0	0	1	0	0	0	0	0	0	0	0	0	0	0	0	0	0	0	0	0	0	0	0
Pavir.1KG150933	21	9	11	5	2	7	3	2	10	1	5	3	26	29	21	47	38	56	0	0	1	1	1	0	4	43	11	14	25	19	17	10	18	5	12	5
Pavir.1KG151000	858	718	405	545	283	564	6008	3709	2915	4396	2843	2726	1070	1936	1479	2319	1763	2254	5270	12904	9632	9915	7542	2475	2040	880	1706	1613	1393	495	6501	2942	3701	4087	3587	3390
Pavir.1KG151100	5	9	5	13	15	6	11	4	8	9	15	37	30	22	24	39	66	19	8	19	11	10	77	8	10	51	16	57	127	39	9	12	68	101	82	100
Pavir.1KG151200	6	7	0	4	8	0	0	2	5	7	3	7	5	10	11	4	12	7	4	5	3	3	14	3	14	7	5	29	30	6	2	4	11	15	12	12
Pavir.1KG151300	141	151	164	125	156	96	105	80	120	157	116	120	103	74	86	101	77	100	27	33	51	45	65	16	165	192	102	84	124	105	66	120	154	74	93	68
Pavir.1KG151500	1	1	2	3	0	0	3	1	0	2	0	0	0	0	2	0	0	0	0	0	1	0	0	0	1	2	1	0	0	1	1	0	2	2	3	3
Pavir.1KG151900	600	670	1036	629	545	377	1066	743	955	1096	889	868	542	428	611	523	502	549	670	787	812	863	924	252	827	762	628	666	695	536	908	578	794	1188	948	699
Pavir.1KG152300	171	196	126	177	241	101	223	183	154	295	243	257	209	193	232	216	156	160	159	148	221	147	188	62	217	273	186	197	248	198	235	182	286	186	192	170
Pavir.1KG152400	205	277	335	224	250	157	265	196	172	298	198	139	171	166	249	174	163	185	161	126	172	153	157	39	198	200	125	180	186	250	211	120	210	190	223	173
Pavir.1KG152500	474	451	469	343	535	247	460	476	411	657	505	507	731	696	506	647	643	751	329	247	403	412	493	127	485	975	430	415	640	361	657	676	1098	528	712	475
Pavir.1KG152600	13	12	105	38	76	21	4	19	24	45	43	37	34	25	54	75	71	66	5	15	30	49	87	14	59	42	29	140	113	179	15	24	42	175	81	84
Pavir.1KG153800	124	154	148	102	184	85	58	82	125	242	181	150	156	196	230	269	312	237	146	125	166	237	302	68	96	265	116	266	374	320	453	281	381	552	730	435
Pavir.1KG154000	439	546	391	624	577	312	288	217	415	314	304	259	708	554	531	436	433	667	187	167	205	191	239	61	540	706	467	480	484	373	468	470	520	273	321	263
Pavir.1KG154500	30867	33775	21864	23089	24012	16435	30465	25704	34689	28804	28594	28109	25567	32625	41690	34734	25241	26936	20897	16800	29411	19189	24950	5961	15004	16540	21417	18729	18253	19002	19258	16318	18373	15411	18175	11932
Pavir.1KG154700	0	0	0	0	1	0	0	0	0	1	0	0	0	0	0	0	1	0	0	0	0	0	0	0	0	0	0	0	0	0	0	0	0	0	0	0
Pavir.1KG154705	22	25	22	18	19	10	9	19	17	13	18	8	9	8	7	14	12	9	2	2	4	2	5	2	2	14	2	3	8	3	6	5	6	1	4	2
Pavir.1KG154877	16	17	7	21	17	11	26	16	23	35	22	22	14	15	10	6	15	16	8	12	24	5	12	2	12	13	22	8	6	11	16	11	21	12	8	2
Pavir.1KG155254	7	1	6	6	5	3	3	1	4	7	4	5	5	7	6	6	5	4	1	5	2	1	3	2	2	10	1	4	4	3	5	9	12	3	3	4
Pavir.1KG155300	3	0	1	3	0	0	7	5	2	5	1	2	0	0	1	0	0	0	4	1	8	2	3	1	0	0	0	1	0	0	3	5	1	1	2	3
Pavir.1KG155500	0	0	0	0	0	0	0	0	0	1	0	0	0	0	0	0	0	0	0	0	0	0	0	0	0	0	0	0	0	0	0	0	0	0	0	0
Pavir.1KG155631	51	40	45	30	58	17	31	25	29	34	21	34	61	29	59	33	39	34	15	22	19	11	31	3	30	85	50	31	41	27	46	66	51	40	39	26
Pavir.1KG155677	0	0	0	0	0	0	0	0	0	0	0	0	0	0	0	0	0	0	0	0	0	0	0	0	0	0	0	0	0	0	0	0	0	0	2	0
Pavir.1KG155700	0	0	0	7	0	0	0	0	0	0	0	4	0	0	1	0	1	0	0	0	0	0	0	0	1	1	0	0	0	0	3	0	2	0	1	0
Pavir.1KG155705	1	1	2	8	10	0	0	0	1	3	3	3	19	4	11	13	12	9	3	0	3	1	1	1	2	8	3	1	10	4	6	9	8	6	4	4
Pavir.1KG155710	44	23	47	49	97	36	93	49	51	148	85	52	121	98	89	109	96	63	144	109	139	143	99	22	126	92	126	116	160	69	95	80	98	111	171	108
Pavir.1KG155715	2	2	0	3	6	0	7	6	5	47	3	9	0	1	6	3	0	2	8	16	15	3	1	0	1	5	0	1	2	0	3	3	11	5	32	13
Pavir.1KG155720	1	2	1	0	4	1	0	2	2	9	4	6	1	2	0	0	0	0	2	1	2	2	2	2	6	5	3	1	0	1	1	0	5	2	0	6
Pavir.1KG155725	0	0	0	0	0	3	0	0	0	0	0	0	0	0	3	0	0	0	0	0	0	0	0	0	0	2	0	0	1	1	1	0	0	0	0	0
Pavir.1KG156200	1	0	3	2	0	0	0	2	0	11	4	2	0	0	0	2	0	1	0	0	0	0	0	0	1	2	0	1	2	0	1	1	3	4	1	2
Pavir.1KG156205	61	245	108	199	291	145	5	3	0	0	3	0	118	31	201	71	61	126	0	0	0	0	0	0	67	51	35	104	126	81	0	0	0	0	0	0
Pavir.1KG156400	0	2	0	3	4	0	0	3	0	0	0	0	0	0	5	1	4	0	0	0	0	0	0	0	0	3	0	0	0	0	0	0	0	0	0	0
Pavir.1KG156600	60	49	22	27	28	28	3	0	29	0	0	0	19	18	49	40	52	52	0	0	0	0	0	0	10	50	24	17	28	63	0	0	1	0	0	0
Pavir.1KG157000	2	4	0	4	1	0	6	1	2	0	4	8	0	0	1	0	1	0	0	1	0	0	0	0	0	0	0	0	0	0	0	0	0	0	2	0
Pavir.1KG157005	0	0	0	0	0	0	0	0	0	0	0	0	0	0	0	0	0	0	1	0	0	0	0	0	0	0	0	0	0	0	0	1	0	0	0	0
Pavir.1KG157010	1	1	0	0	0	0	0	0	0	0	0	0	1	1	2	2	0	1	0	0	0	0	0	0	0	0	1	1	2	2	0	0	0	0	0	0
Pavir.1KG157400	5	1	0	1	1	0	1	0	0	1	0	0	0	0	0	0	0	0	0	0	0	0	0	0	1	0	0	0	0	0	0	0	1	0	1	0
Pavir.1KG157405	2	0	0	0	2	4	0	0	8	11	27	1	48	114	140	92	172	64	8	1	35	13	41	3	20	28	20	19	43	31	22	9	19	4	7	9
Pavir.1KG157410	0	4	3	1	2	0	0	0	2	1	2	0	0	2	1	2	0	1	0	0	0	0	4	0	0	3	1	0	1	1	0	0	0	1	0	0
Pavir.1KG157415	0	0	0	0	0	0	0	0	0	0	1	0	0	0	0	0	0	0	1	1	2	1	0	0	0	0	0	0	0	0	2	2	1	2	1	0
Pavir.1KG157700	39	37	38	36	41	20	15	25	23	13	6	20	1	4	2	1	2	3	0	0	0	1	2	0	17	11	8	11	3	5	3	5	4	2	5	3
Pavir.1KG157705	0	0	0	0	0	0	0	0	0	0	1	0	0	0	0	0	0	0	0	0	0	0	0	0	0	0	0	0	1	0	0	0	0	0	0	1
Pavir.1KG157800	0	0	0	0	0	0	2	12	0	0	0	0	0	0	0	0	1	0	1	0	0	0	0	0	0	0	0	0	0	0	1	0	0	0	0	0
Pavir.1KG158300	6	9	5	10	11	5	6	13	13	4	1	11	10	7	6	3	3	5	3	1	6	9	6	5	8	13	6	12	6	2	7	5	7	0	0	6
Pavir.1KG158400	25	38	41	23	28	18	23	2	20	29	25	25	16	8	4	22	12	9	4	1	4	13	10	2	4	24	8	5	15	3	22	16	33	24	25	12
Pavir.1KG158500	318	432	230	243	312	328	237	128	653	278	218	184	2719	3374	4032	3916	3306	3774	2210	1515	2089	1900	2032	602	722	1202	1075	1353	1665	1600	2517	1281	1893	1717	1631	991
Pavir.1KG158800	171	218	237	201	229	117	168	252	182	402	296	379	250	244	222	319	258	251	124	74	192	446	297	55	190	312	167	144	258	150	511	562	630	286	430	272
Pavir.1KG158805	0	0	0	0	0	0	0	0	0	0	0	0	0	0	0	0	0	0	0	0	0	0	0	0	0	0	0	0	0	0	0	0	0	0	0	0
Pavir.1KG158810	0	0	0	0	0	0	0	0	0	0	0	0	0	0	0	0	0	0	0	0	0	0	0	0	0	0	0	0	0	0	0	0	1	0	0	0
Pavir.1KG159000	0	0	0	0	1	0	0	0	0	0	0	0	0	0	1	1	0	0	0	0	0	0	0	0	0	0	0	0	0	0	0	0	0	0	0	0
Pavir.1KG159500	499	482	560	385	616	299	352	333	347	613	392	408	937	753	746	682	842	849	215	210	297	392	430	109	568	1230	471	490	1072	571	660	567	1054	574	880	634
Pavir.1KG159505	0	0	0	0	0	0	0	0	0	0	0	0	0	0	0	0	0	0	0	0	0	0	0	0	0	0	0	0	0	0	0	0	0	0	0	0
Pavir.1KG159510	0	0	0	0	0	0	0	0	0	0	0	0	0	0	0	0	0	0	0	0	0	0	1	0	0	0	0	0	0	0	0	0	0	0	0	0
Pavir.1KG159700	4	7	3	1	4	0	1	0	4	0	0	0	9	8	6	4	1	5	3	4	1	1	1	0	16	7	10	3	6	1	4	0	0	2	4	1
Pavir.1KG159800	15	15	8	44	24	19	40	21	32	30	44	29	10	19	14	11	3	9	21	11	8	9	6	7	19	15	15	2	5	7	14	25	23	8	16	16
Pavir.1KG159900	0	0	0	0	0	0	0	0	0	0	0	0	0	0	0	0	1	0	0	0	0	0	0	0	0	0	0	0	0	0	0	0	0	0	0	0
Pavir.1KG160000	0	0	0	0	0	0	0	0	0	0	0	0	0	0	0	0	0	0	0	0	0	0	0	0	0	0	0	1	0	0	0	0	0	0	0	0
Pavir.1KG160100	0	0	0	0	0	0	1	0	0	0	0	0	0	0	1	0	0	0	0	0	1	0	0	0	1	2	1	0	0	0	1	0	4	0	1	0
Pavir.1KG160105	0	0	0	0	0	0	0	0	0	0	1	1	0	0	0	0	0	0	1	0	2	0	0	0	0	0	0	0	0	0	7	17	6	2	0	3
Pavir.1KG160110	0	0	0	0	0	0	0	0	0	0	0	0	0	0	0	0	0	0	0	0	0	0	0	0	0	0	0	0	1	0	0	0	0	0	0	0
Pavir.1KG160177	59	49	58	57	43	38	15	15	26	71	27	22	33	25	30	15	19	47	5	2	12	3	2	2	12	41	25	15	22	19	13	21	33	8	6	2
Pavir.1KG160400	2	11	4	3	8	2	10	4	5	0	6	4	0	3	1	3	1	1	2	0	4	3	10	2	13	8	3	3	1	3	1	10	5	5	8	0
Pavir.1KG160405	0	0	0	0	0	0	0	0	0	0	0	0	0	0	0	0	0	0	0	0	0	0	0	0	0	0	0	0	0	0	0	0	0	0	0	0
Pavir.1KG160554	95	90	90	81	89	61	109	84	67	114	121	89	142	103	131	71	58	106	47	77	65	35	51	19	150	104	123	79	73	85	68	141	109	30	38	53
Pavir.1KG160600	28	74	104	99	109	23	30	6	70	43	24	19	52	85	62	52	46	68	16	37	17	18	23	8	188	103	78	128	49	92	16	7	6	21	26	18
Pavir.1KG160837	2787	2946	2746	1781	2538	1175	2890	3259	3201	2832	2166	2076	4249	5088	6968	4682	4727	5316	3646	2420	4819	3787	3642	949	2084	2439	2596	2388	2566	2623	3259	2585	2375	2618	3233	2016
Pavir.1KG160900	653	837	105	553	482	326	18	729	93	357	395	259	80	354	417	109	256	180	0	249	104	117	239	124	318	360	401	360	124	377	214	0	86	1	105	38
Pavir.1KG160905	0	0	0	0	0	0	3	0	4	4	7	0	0	0	0	0	0	0	0	2	0	4	3	0	0	0	0	0	0	0	4	8	2	0	1	1
Pavir.1KG160931	0	0	0	0	0	0	0	0	0	0	0	0	0	0	0	0	0	0	0	0	0	0	0	0	0	1	0	0	0	0	0	0	0	0	0	0
Pavir.1KG161100	13	24	16	19	27	5	19	32	11	40	27	30	20	24	31	15	26	21	7	10	8	11	15	4	21	34	20	27	17	8	34	17	40	16	51	21
Pavir.1KG161137	26	27	24	18	28	19	0	0	29	0	0	0	49	47	38	67	57	50	0	0	0	0	0	0	27	69	34	37	66	29	1	0	0	0	0	0
Pavir.1KG161300	0	1	1	2	0	0	0	0	0	0	0	0	0	0	0	0	0	0	0	0	0	0	0	0	1	0	0	0	0	0	0	0	0	0	0	0
Pavir.1KG161305	0	0	1	0	0	0	0	0	0	0	0	0	0	0	0	0	0	0	0	0	0	0	0	0	0	0	0	0	0	0	0	0	0	0	0	0
Pavir.1KG161308	2	1	0	2	2	1	0	0	0	0	0	0	3	4	3	3	1	1	0	0	0	0	0	0	1	1	4	2	1	7	0	0	0	0	0	0
Pavir.1KG161310	6	1	4	11	9	0	0	0	0	0	0	1	11	10	8	12	15	9	0	0	0	0	0	0	1	2	0	2	7	0	0	1	0	0	0	0
Pavir.1KG161315	0	0	0	0	0	0	0	0	0	0	0	0	0	0	0	0	0	1	0	0	0	0	0	0	0	0	0	0	0	0	0	0	0	0	0	0
Pavir.1KG161500	951	898	960	947	1332	526	926	865	903	1405	947	1103	1150	1198	1557	1091	1041	1154	805	708	1128	1102	1154	293	1235	1302	1056	973	1280	999	1088	1009	1447	1242	1374	1029
Pavir.1KG161505	0	0	0	0	0	0	0	0	0	0	0	0	0	0	0	0	0	0	0	0	0	0	0	0	0	0	0	0	0	0	0	0	0	0	0	0
Pavir.1KG161510	12	3	3	5	9	2	7	3	17	11	4	16	1	3	1	0	1	3	2	1	6	5	1	0	7	4	0	1	0	0	2	7	4	5	4	1
Pavir.1KG161537	0	0	0	1	1	0	12	20	6	15	7	17	0	0	0	3	2	1	3	4	6	3	6	1	0	0	0	2	0	0	16	4	17	10	15	14
Pavir.1KG161737	52	43	60	56	60	16	5	5	35	2	0	1	47	27	50	30	42	46	0	0	0	1	1	0	20	65	32	27	37	24	0	0	1	0	2	6
Pavir.1KG162300	127	132	111	65	137	102	86	46	124	68	66	58	180	193	233	220	147	199	103	61	89	151	100	10	153	298	186	140	147	168	110	107	133	105	87	59
Pavir.1KG162305	0	0	0	0	0	0	0	0	0	0	0	0	0	0	0	0	0	0	0	0	0	0	0	0	0	0	0	0	0	0	0	0	0	0	0	0
Pavir.1KG162310	0	0	3	1	3	0	0	0	0	0	0	0	0	0	0	3	1	0	0	0	0	0	0	0	0	0	0	1	0	0	0	0	0	0	0	0
Pavir.1KG162315	0	0	1	0	0	0	0	0	0	0	0	0	0	0	0	0	0	0	0	0	0	0	0	0	0	1	0	0	0	0	0	0	0	0	0	0
Pavir.1KG162320	0	1	0	0	0	0	0	0	0	0	0	0	0	0	0	0	0	0	0	0	0	0	0	0	0	0	0	1	0	0	0	0	0	0	0	0
Pavir.1KG162400	678	842	737	662	721	437	392	377	539	751	369	427	294	234	239	149	159	297	167	97	142	224	252	43	352	422	284	280	210	206	273	274	371	325	208	153
Pavir.1KG162500	2	0	0	0	0	0	0	0	0	0	0	0	0	0	0	0	1	0	0	0	0	0	0	0	0	0	0	1	1	0	2	0	2	1	0	1
Pavir.1KG162700	6	9	8	15	15	2	25	14	1	50	23	19	11	3	7	15	13	11	10	13	31	21	21	4	15	19	5	17	33	18	20	29	22	25	39	27
Pavir.1KG162800	0	0	0	1	0	0	0	0	0	1	0	0	0	0	0	0	0	0	0	0	0	0	0	0	0	0	0	0	0	0	0	0	0	0	1	0
Pavir.1KG162900	570	568	616	519	732	243	561	408	351	679	541	499	672	524	528	482	360	615	159	248	209	184	295	96	549	666	453	370	521	431	426	521	812	336	344	305
Pavir.1KG162905	0	0	0	0	0	0	0	0	0	0	0	0	0	0	0	0	0	0	0	0	0	0	0	0	0	0	0	0	0	0	0	0	0	0	0	0
Pavir.1KG163100	20	50	68	58	50	26	121	78	102	110	97	122	21	18	25	38	26	37	38	42	50	85	74	20	83	54	21	34	33	30	95	66	143	55	43	40
Pavir.1KG163200	329	310	332	292	403	155	335	288	276	447	327	395	435	268	306	269	207	292	115	124	177	170	174	49	331	422	277	248	324	224	235	249	359	205	242	163
Pavir.1KG163400	90	85	109	82	108	66	72	79	70	83	122	91	130	127	136	111	137	146	78	108	103	85	89	19	103	193	91	98	136	111	194	160	177	87	115	84
Pavir.1KG163600	512	531	594	451	674	256	464	464	487	662	522	495	674	705	733	680	705	833	273	348	392	485	502	112	566	887	484	517	868	495	682	588	922	553	685	551
Pavir.1KG163605	717	1040	1146	970	686	593	589	315	394	406	390	319	1223	1044	1631	837	1011	910	100	280	190	114	103	67	1817	2134	1820	1751	1004	936	219	198	428	133	267	226
Pavir.1KG163610	0	0	0	0	0	0	0	0	0	0	0	0	0	0	0	0	0	0	0	0	0	0	0	0	0	1	0	0	0	0	1	0	2	2	0	8
Pavir.1KG164100	1	1	2	0	3	1	1	2	3	10	0	0	0	2	1	1	0	2	1	0	2	4	2	1	1	1	0	0	1	1	2	1	2	6	1	1
Pavir.1KG164200	0	0	0	0	0	0	1	0	1	0	0	0	0	0	0	0	0	0	0	0	0	0	0	1	0	0	0	0	0	0	0	0	0	0	0	0
Pavir.1KG164300	1	0	0	0	2	0	0	0	0	0	0	0	1	0	4	1	0	0	0	0	0	0	0	0	0	0	0	0	1	0	2	0	0	0	0	0
Pavir.1KG164700	5	0	3	0	2	1	3	7	0	0	1	7	0	0	2	1	2	0	0	0	0	3	0	0	3	1	1	1	3	0	0	1	1	1	1	1
Pavir.1KG164800	643	644	694	566	661	351	695	841	478	746	507	436	181	191	274	197	186	234	286	220	340	263	252	76	205	232	186	189	188	169	280	211	268	213	272	187
Pavir.1KG164837	9	11	8	9	27	11	24	10	23	13	17	16	7	11	6	13	6	6	13	10	16	22	19	3	13	12	4	8	11	8	26	20	34	30	11	25
Pavir.1KG164900	0	0	0	0	3	0	0	0	0	0	0	0	0	0	1	0	1	0	0	0	1	2	0	0	2	1	0	0	0	0	0	0	1	0	0	0
Pavir.1KG164937	0	0	0	0	0	0	0	0	0	0	0	0	0	0	0	0	0	0	0	0	0	0	0	0	0	0	0	0	0	0	0	0	0	0	0	0
Pavir.1KG165300	108	218	192	218	146	95	19	24	64	67	18	13	47	156	69	34	62	130	18	8	4	9	17	3	205	143	120	141	89	181	22	26	27	25	33	34
Pavir.1KG167700	0	0	0	0	0	0	0	0	0	0	0	0	0	0	0	0	0	0	0	0	0	0	0	0	0	0	0	0	0	0	0	0	0	0	0	0
Pavir.1KG167705	0	0	0	0	0	0	0	0	0	0	0	0	0	0	0	0	0	0	0	0	0	0	0	0	0	0	0	0	0	0	0	0	0	0	0	0
Pavir.1KG167710	0	0	0	0	0	0	0	0	0	0	0	0	0	0	0	0	0	0	0	0	0	0	0	0	0	0	0	0	0	0	0	0	0	0	0	0
Pavir.1KG167715	0	0	0	0	0	0	0	0	0	0	0	0	0	0	0	0	0	0	0	0	0	0	0	0	0	0	0	0	0	0	0	0	0	0	0	0
Pavir.1KG167720	0	0	0	0	0	0	0	0	0	0	0	0	0	0	0	0	0	0	0	0	0	0	0	0	0	0	0	0	0	0	0	0	0	0	0	0
Pavir.1KG167725	0	0	0	0	0	0	0	0	0	0	0	0	0	0	0	0	0	0	0	0	0	0	0	0	0	0	0	0	0	0	0	0	0	0	0	0
Pavir.1KG167730	0	0	0	0	0	0	0	0	0	0	0	0	0	0	0	0	0	0	0	0	0	0	0	0	0	0	0	0	0	0	0	0	0	0	0	0
Pavir.1KG167735	0	0	0	0	0	0	0	0	0	0	0	0	0	0	0	0	0	0	0	0	0	0	0	0	0	0	0	0	0	0	0	0	0	0	0	0
Pavir.1KG167740	0	0	0	0	0	0	0	0	0	0	0	0	0	0	0	0	0	0	0	0	0	0	0	0	0	0	0	0	0	0	0	0	0	0	0	0
Pavir.1KG167745	0	0	0	0	0	0	0	0	0	0	0	0	0	0	0	0	0	0	0	0	0	0	0	0	0	0	0	0	0	0	0	0	0	0	0	0
Pavir.1KG167750	7	4	6	1	8	3	3	1	7	4	5	5	10	11	3	5	10	10	0	1	9	8	7	0	7	14	5	5	18	4	17	18	16	4	11	8
Pavir.1KG167755	4	3	0	3	6	0	0	0	1	0	0	0	0	0	1	0	0	0	0	0	0	0	0	0	4	0	2	0	0	0	0	0	0	0	0	0
Pavir.1KG167900	17	15	20	16	21	5	0	0	3	2	2	0	2	6	11	8	4	5	1	4	0	1	0	0	7	6	18	7	9	7	1	1	4	2	2	0
Pavir.1KG167905	0	0	0	0	0	0	0	0	0	0	0	1	0	0	0	0	0	0	0	1	0	0	0	0	0	0	0	0	0	0	0	0	0	0	0	0
Pavir.1KG167910	18	25	16	10	25	18	18	2	15	25	27	15	5	15	3	12	5	11	7	4	11	15	14	1	13	16	7	11	8	24	20	10	15	18	12	9
Pavir.1KG167915	0	0	0	0	0	0	0	0	0	0	0	0	0	0	0	0	0	0	0	0	0	0	0	0	0	0	0	0	0	0	0	0	0	0	0	0
Pavir.1KG167920	0	0	0	0	0	0	0	0	0	0	0	0	0	0	0	0	0	0	0	0	0	0	0	0	0	0	0	0	0	0	0	0	0	0	0	0
Pavir.1KG167925	0	0	0	0	0	0	0	0	0	0	0	0	0	0	0	0	0	0	0	0	0	0	0	0	0	0	0	0	0	0	0	0	1	0	0	0
Pavir.1KG167930	0	0	2	0	0	0	0	0	0	0	0	0	0	0	0	0	0	0	0	0	0	0	0	1	0	0	0	0	0	0	0	0	0	0	0	0
Pavir.1KG168100	0	0	0	0	0	0	0	0	0	0	0	0	0	0	0	0	0	0	0	0	2	0	2	0	0	1	1	0	1	1	0	0	0	0	0	0
Pavir.1KG168105	0	0	0	0	1	1	0	0	0	0	0	0	1	3	2	3	1	3	0	0	0	0	0	0	2	5	1	1	3	11	2	1	2	1	0	0
Pavir.1KG168110	6	8	1	2	16	14	0	0	7	1	0	0	1	7	0	10	6	18	0	0	0	0	2	0	12	24	18	14	18	63	2	2	7	7	1	0
Pavir.1KG168600	0	0	0	0	0	0	0	0	0	0	0	0	0	0	0	0	0	0	0	0	0	0	0	0	0	0	0	0	0	0	0	0	0	0	0	0
Pavir.1KG168700	0	0	0	0	0	0	0	0	0	0	0	0	0	0	0	0	0	0	0	0	0	0	0	0	0	0	0	0	0	0	0	0	0	0	0	0
Pavir.1KG168800	0	0	0	0	0	0	0	0	0	0	0	0	0	0	0	0	0	0	0	0	0	0	0	0	0	0	0	0	0	0	0	0	0	0	0	0
Pavir.1KG168900	352	480	656	330	435	224	496	376	461	556	446	425	661	555	420	586	442	625	221	352	356	428	426	125	812	661	418	457	468	407	689	616	984	512	489	448
Pavir.1KG168905	225	320	394	119	137	92	538	486	402	271	366	396	59	62	72	52	77	88	107	84	147	118	147	30	79	28	57	77	45	48	99	90	73	59	68	33
Pavir.1KG169300	30	113	50	42	30	25	42	35	37	23	110	23	19	26	33	30	27	35	8	5	22	7	7	1	6	18	9	15	29	9	14	8	26	4	13	3
Pavir.1KG169500	288	265	249	230	309	247	163	139	130	317	252	197	290	450	360	339	354	466	185	211	295	205	308	104	192	505	260	204	516	368	816	606	1033	350	559	437
Pavir.1KG169600	414	675	723	300	403	197	452	463	327	951	624	469	942	1442	957	1660	1780	1529	1340	631	1125	1699	1027	445	382	671	315	429	727	506	2150	1009	2160	1573	1951	1133
Pavir.1KG169700	379	391	390	366	471	183	467	285	368	628	411	505	472	451	442	418	324	445	235	302	314	429	443	89	450	608	356	334	457	327	364	431	681	348	412	308
Pavir.1KG170200	475	480	593	572	671	332	482	448	435	834	676	687	547	586	720	643	537	646	528	501	575	671	753	239	889	1018	580	734	884	538	659	679	1030	925	1109	872
Pavir.1KG170400	0	0	0	1	1	0	0	0	0	0	0	0	0	0	2	0	0	0	0	0	0	0	0	0	0	0	1	3	0	1	0	0	0	0	0	0
Pavir.1KG170600	47	64	56	49	105	22	9	32	7	18	23	22	40	33	32	32	39	40	14	3	17	10	13	5	27	40	21	30	53	38	50	22	74	18	20	17
Pavir.1KG170700	39	55	32	28	56	23	37	14	33	32	35	51	47	67	63	51	55	30	16	20	30	38	19	8	46	47	53	57	59	35	73	41	90	48	51	48
Pavir.1KG170800	3349	3399	3289	2454	3598	1823	1887	1881	2437	2838	2142	2075	3502	3926	4158	4627	3535	3737	1867	957	1896	1639	1913	513	1165	3217	1270	1373	2950	1741	2456	1896	2904	1748	2240	1406
Pavir.1KG171100	878	1035	763	1005	997	548	1251	1001	1035	1241	969	1297	820	585	581	623	569	862	213	329	306	446	596	165	808	994	717	672	731	471	396	525	658	486	503	424
Pavir.1KG171200	1	2	4	2	2	2	0	0	2	2	0	0	1	0	2	1	1	4	0	0	1	0	0	0	3	3	3	0	1	2	0	0	0	0	0	0
Pavir.1KG171400	139	231	294	128	153	70	85	71	74	73	49	73	204	129	269	143	133	145	21	27	27	47	41	17	411	238	254	354	164	188	41	41	46	46	27	36
Pavir.1KG171405	877	1056	1708	911	933	641	44	27	1044	12	10	10	982	903	1744	998	1147	1158	4	18	6	11	19	3	3036	875	1293	1237	1207	1390	54	34	47	25	40	31
Pavir.1KG171410	3	2	7	6	1	0	0	8	3	4	5	2	1	3	4	3	0	1	0	0	3	0	2	3	2	3	0	9	5	1	4	4	4	1	4	2
Pavir.1KG171415	64	84	74	57	105	50	42	42	29	50	30	35	44	37	70	53	35	44	21	17	35	19	39	5	88	71	48	59	50	41	14	39	24	34	26	8
Pavir.1KG171700	11	21	46	14	12	26	40	17	46	73	53	39	44	44	53	90	35	38	127	33	104	116	123	21	40	11	19	57	25	31	172	198	292	167	122	125
Pavir.1KG171705	0	0	0	0	0	0	0	0	0	0	0	0	0	0	0	0	0	0	0	0	0	0	0	0	0	0	0	0	0	0	0	0	0	0	0	0
Pavir.1KG171900	2	9	3	2	6	14	0	0	4	1	4	0	3	11	6	2	5	10	0	5	0	3	7	8	11	7	25	7	20	24	10	2	7	9	3	3
Pavir.1KG172000	220	283	247	180	300	172	231	190	318	249	217	170	378	556	809	728	547	595	839	435	796	968	606	255	354	384	301	335	413	314	509	286	418	679	539	344
Pavir.1KG172100	315	329	337	409	379	225	520	459	349	577	449	425	565	586	664	616	560	529	461	306	443	587	525	158	243	506	169	350	468	407	717	482	581	630	603	390
Pavir.1KG172300	0	0	0	0	0	0	0	0	0	0	0	0	0	0	0	0	0	0	0	0	0	0	0	0	0	0	0	0	0	0	0	0	0	0	0	0
Pavir.1KG172500	45	51	55	47	64	42	128	82	76	80	63	93	33	38	60	52	43	51	47	44	53	49	72	22	68	68	57	55	56	69	80	81	95	66	96	54
Pavir.1KG172800	225	233	221	182	207	132	240	156	214	322	176	162	245	203	283	250	194	317	141	130	181	179	162	35	268	362	227	168	233	189	180	181	264	213	210	135
Pavir.1KG172900	168	164	121	127	162	103	166	133	119	140	116	109	103	132	157	126	87	134	59	72	82	80	88	24	117	116	135	101	103	129	93	93	68	96	72	67
Pavir.1KG173000	0	0	0	0	0	0	0	0	0	1	0	1	0	0	0	0	0	0	0	0	0	0	1	0	0	0	0	0	0	0	0	0	0	0	0	0
Pavir.1KG173100	20	23	19	47	35	16	32	22	45	69	88	131	34	58	33	61	59	68	40	33	38	71	137	21	87	76	55	67	23	54	110	72	194	211	246	151
Pavir.1KG173300	164	140	63	174	175	51	528	439	277	671	301	461	120	68	112	77	85	90	80	182	229	184	179	62	232	166	197	123	71	58	219	199	237	185	191	155
Pavir.1KG173374	0	0	0	0	0	0	0	0	0	0	0	0	0	0	0	0	0	0	0	0	0	0	0	0	0	0	0	0	0	0	0	0	0	0	0	0
Pavir.1KG173677	0	0	0	0	0	0	0	0	0	0	0	0	0	0	0	0	0	0	0	0	0	0	0	0	0	0	0	0	0	0	0	0	0	2	0	0
Pavir.1KG173700	199	254	183	270	292	164	101	49	232	68	69	70	129	134	231	116	117	112	50	38	20	66	43	1	186	128	127	152	191	127	42	32	63	94	45	30
Pavir.1KG173900	4	0	0	0	0	0	0	0	6	0	0	0	8	4	5	6	5	10	0	0	0	0	0	0	2	1	0	0	0	0	0	0	0	0	0	0
Pavir.1KG174000	514	565	614	628	639	351	283	301	459	329	175	211	286	272	262	246	233	255	60	32	77	90	77	19	417	465	396	277	304	272	137	105	143	103	104	83
Pavir.1KG174054	0	0	0	0	0	0	0	0	0	0	0	0	0	0	0	0	0	0	0	0	0	0	0	0	0	0	0	0	0	0	0	0	0	0	0	0
Pavir.1KG174077	3	0	0	0	2	0	4	0	7	3	2	8	1	6	1	3	8	4	0	0	6	0	0	0	0	2	0	1	2	2	1	1	4	8	2	2
Pavir.1KG174100	2	3	2	5	4	0	2	0	4	2	0	0	0	3	4	3	2	0	3	1	0	0	1	1	0	1	2	1	2	1	1	2	0	2	0	0
Pavir.1KG174300	0	0	0	0	0	0	0	0	0	0	0	0	0	0	0	0	0	0	0	0	0	0	0	0	0	0	0	0	0	0	0	0	0	1	0	1
Pavir.1KG174400	1	0	0	4	0	0	0	0	0	1	1	0	0	0	0	0	0	0	0	0	1	0	0	2	0	0	0	0	0	0	0	1	0	0	0	1
Pavir.1KG174431	0	0	0	0	0	0	0	0	0	0	0	0	0	0	0	0	0	0	0	0	0	0	0	0	0	0	0	0	0	0	0	0	0	0	0	0
Pavir.1KG174454	0	0	0	0	0	0	0	0	0	0	0	0	0	0	0	0	0	0	0	2	0	0	0	0	0	0	0	0	0	0	0	0	0	0	0	0
Pavir.1KG174477	0	0	0	0	0	0	0	0	0	0	0	0	0	0	0	0	0	0	0	0	0	0	0	0	0	0	0	0	0	0	0	0	0	0	0	0
Pavir.1KG174600	1	0	3	0	0	0	1	0	1	0	0	1	0	4	0	2	1	1	8	0	3	2	0	0	0	1	0	0	0	2	6	2	2	3	1	4
Pavir.1KG174700	41	19	30	33	33	18	22	36	29	49	39	36	43	38	39	43	37	27	16	4	36	28	24	9	28	34	36	19	63	43	23	17	27	35	33	13
Pavir.1KG174800	184	236	178	148	173	87	64	81	96	92	63	78	185	156	154	124	163	165	15	14	32	16	32	10	65	177	68	90	138	103	87	75	56	72	48	35
Pavir.1KG174854	0	0	0	0	0	0	0	0	0	0	0	0	0	0	0	0	0	0	0	0	0	0	0	0	0	0	0	1	0	0	0	0	0	0	0	0
Pavir.1KG174977	0	0	0	0	0	0	0	0	0	0	0	0	0	0	0	0	0	0	0	0	0	0	0	0	0	0	0	0	0	0	0	0	0	0	0	0
Pavir.1KG175077	0	0	0	0	0	0	0	0	0	0	0	0	0	0	0	0	0	0	0	0	0	0	0	0	0	0	0	0	0	0	0	0	1	0	0	0
Pavir.1KG175200	113	191	99	174	237	72	245	157	158	285	323	310	202	354	279	299	497	299	396	193	193	688	622	104	115	269	157	201	218	167	454	258	552	494	447	341
Pavir.1KG175231	4	1	1	11	0	0	0	0	0	0	0	1	1	5	5	9	13	0	1	0	1	1	0	0	4	8	4	11	8	14	0	1	0	2	3	0
Pavir.1KG175400	1	1	0	0	1	0	0	0	0	0	3	1	0	3	0	0	1	0	0	0	0	1	0	0	1	1	1	1	1	3	1	0	0	1	0	0
Pavir.1KG175600	65	98	151	88	96	58	146	115	109	208	122	140	60	32	74	57	55	50	54	55	119	94	106	21	105	80	53	94	72	65	147	60	80	213	155	132
Pavir.1KG175608	0	0	0	0	0	0	0	0	0	0	0	0	0	0	0	0	0	0	0	0	0	0	0	0	0	0	0	0	0	0	0	0	0	0	0	0
Pavir.1KG175800	466	510	575	377	544	219	441	512	320	724	583	653	1032	590	575	506	481	737	426	529	609	340	570	203	588	838	593	664	765	567	530	914	770	484	840	620
Pavir.1KG175900	28	41	11	46	25	24	34	28	64	79	38	45	71	43	83	110	44	58	28	14	57	26	30	4	85	107	113	83	98	32	37	37	70	56	41	24
Pavir.1KG176000	558	498	570	516	851	300	618	530	434	759	547	631	633	670	691	558	450	455	358	355	478	379	424	118	769	999	669	534	669	484	446	547	722	529	532	437
Pavir.1KG176100	0	0	3	0	3	3	4	0	4	1	0	2	6	4	2	1	4	1	4	0	0	0	1	0	2	3	2	3	3	2	2	8	0	1	3	0
Pavir.1KG176177	0	0	0	0	0	0	12	7	1	7	9	4	0	1	0	0	0	0	5	3	8	0	9	0	0	0	0	0	0	0	7	5	2	5	10	1
Pavir.1KG176200	112	116	94	69	59	64	215	134	254	154	120	143	194	186	191	191	234	222	321	234	245	291	155	44	178	304	182	121	225	153	307	194	496	243	170	201
Pavir.1KG176300	1	1	2	0	2	0	0	0	0	1	1	0	2	0	0	0	1	1	0	0	3	0	4	0	5	3	0	0	0	1	5	0	1	0	0	1
Pavir.1KG176577	7	6	6	3	4	2	0	0	1	2	5	0	7	3	0	2	5	7	0	0	1	0	1	0	1	7	3	4	3	1	2	3	7	1	1	1
Pavir.1KG176800	0	1	1	6	2	9	2	0	0	1	4	11	2	0	1	10	11	5	5	0	0	16	6	1	2	4	10	8	16	5	6	1	8	10	23	5
Pavir.1KG176954	32	11	22	15	7	18	2	10	37	30	6	6	17	23	32	7	5	16	1	0	13	0	6	1	9	15	14	26	18	2	3	9	4	2	6	1
Pavir.1KG177100	0	0	0	0	0	0	0	0	0	0	0	0	0	0	0	0	0	0	0	0	0	0	0	0	1	0	0	0	0	0	0	0	0	0	0	0
Pavir.1KG177177	0	2	1	3	0	1	6	5	1	4	11	5	0	0	9	3	3	1	5	6	3	2	4	0	6	5	0	0	0	0	12	9	23	4	11	2
Pavir.1KG177200	0	0	0	0	0	0	0	0	0	0	0	0	0	0	0	0	0	0	0	0	0	0	0	0	0	0	0	0	0	0	0	0	0	0	0	0
Pavir.1KG177300	99	104	57	88	55	40	200	102	81	303	313	243	421	321	620	413	475	278	360	291	435	440	454	153	150	961	259	342	526	184	976	1101	1623	653	1478	1596
Pavir.1KG177500	0	2	0	0	0	1	2	0	4	2	1	5	0	0	0	1	3	2	2	0	0	0	12	2	2	0	2	0	3	6	5	2	0	4	5	0
Pavir.1KG177554	0	13	8	16	0	1	49	3	13	13	38	23	0	0	15	0	4	2	7	16	9	21	22	3	17	13	2	0	0	3	26	15	41	15	29	7
Pavir.1KG177577	0	0	0	0	0	0	0	0	0	0	0	0	0	0	0	0	0	0	0	0	0	0	0	0	0	0	0	0	0	0	0	0	0	0	0	0
Pavir.1KG177677	0	0	0	0	0	0	0	0	0	0	0	0	0	0	0	0	0	0	0	0	0	0	0	0	0	0	0	0	0	0	0	0	0	0	0	0
Pavir.1KG177700	40	31	41	29	19	16	78	72	48	95	51	74	5	16	20	18	10	11	34	33	45	31	44	24	15	8	7	6	9	21	31	15	9	39	34	18
Pavir.1KG177931	0	0	0	0	0	0	0	0	0	0	0	0	0	0	0	0	0	0	0	0	0	4	0	0	0	0	0	0	0	0	1	1	0	1	0	0
Pavir.1KG177954	1	0	0	0	0	0	2	0	0	0	6	0	0	0	0	0	1	0	0	0	0	1	3	2	0	0	0	0	0	0	14	0	6	0	2	1
Pavir.1KG178000	14	20	7	14	5	5	16	22	7	14	23	11	14	15	24	28	35	25	15	5	31	20	18	7	12	28	11	13	31	16	52	18	30	14	22	27
Pavir.1KG178100	1140	1174	1300	1075	1290	607	887	895	833	1204	932	965	1965	1860	1950	2133	1887	2094	756	839	1035	958	1171	356	1238	2277	1083	1231	2221	1362	1529	1254	1616	1149	1652	1069
Pavir.1KG178200	74	70	56	67	90	33	111	102	76	141	109	124	59	40	54	44	49	50	38	28	66	82	60	19	68	76	40	43	61	32	91	118	140	64	78	53
Pavir.1KG178300	6213	6544	6707	4984	6822	3047	7434	6651	8042	6347	4143	4405	3426	3571	4325	3590	2484	3098	2618	1916	3784	2300	2732	674	1764	2616	1543	1565	2036	1567	2384	2433	2169	1715	2499	1151
Pavir.1KG178400	85	93	59	86	69	66	92	56	78	84	48	24	48	69	72	43	40	53	24	57	72	12	21	9	104	75	79	90	55	34	38	33	24	15	14	15
Pavir.1KG178477	0	0	0	0	0	0	0	0	0	0	0	0	0	0	0	0	0	0	0	0	0	0	0	0	0	0	0	0	0	0	0	0	0	0	0	0
Pavir.1KG178500	4	4	7	1	2	2	1	1	4	1	1	1	2	3	3	1	0	2	0	0	1	2	4	3	6	1	7	10	2	5	0	1	2	0	0	0
Pavir.1KG178577	0	0	0	0	0	0	0	0	0	0	0	0	0	0	0	0	0	0	0	0	0	0	0	0	0	0	0	0	0	0	0	0	0	0	0	0
Pavir.1KG178700	0	0	0	0	0	0	1	0	0	0	0	0	0	0	0	2	0	0	0	0	2	2	0	0	1	1	1	3	1	0	0	0	2	2	3	1
Pavir.1KG178800	222	250	289	268	366	138	267	276	295	409	295	272	244	286	341	287	241	274	218	255	310	306	312	85	351	325	312	333	315	238	333	340	362	379	351	286
Pavir.1KG178854	0	0	0	0	0	0	0	0	0	0	0	0	0	0	0	0	0	0	0	0	0	0	0	0	0	0	0	0	0	0	0	0	0	0	0	0
Pavir.1KG179000	10	9	6	14	14	11	24	21	25	30	26	44	13	18	26	27	9	25	19	17	19	21	25	5	31	34	16	18	50	18	45	44	35	49	45	26
Pavir.1KG179077	0	1	0	0	0	0	2	1	2	0	0	0	1	1	0	0	0	2	0	1	0	0	0	0	0	1	5	0	0	0	0	1	0	0	0	0
Pavir.1KG179100	2227	2368	2065	1966	2176	1214	1962	1589	2427	2004	1515	1718	3758	4339	4556	4725	4635	4485	2366	1394	2210	2281	2412	558	1536	2841	1648	1723	2517	1905	3231	1889	2601	2724	2917	1757
Pavir.1KG179200	2	1	2	0	1	0	0	4	2	5	2	3	0	0	1	0	0	0	5	1	8	3	24	2	0	0	1	0	1	0	4	4	2	14	18	1
Pavir.1KG179377	22	31	47	47	28	17	24	7	21	30	27	17	42	56	33	56	46	41	11	3	27	18	26	8	18	75	29	16	49	33	84	60	87	24	33	45
Pavir.1KG179600	4	4	2	5	7	1	0	2	4	3	1	0	5	7	5	4	5	9	0	0	7	1	4	1	9	3	11	7	3	10	4	4	5	11	4	1
Pavir.1KG179700	0	0	0	0	3	0	5	2	0	4	4	13	1	0	0	0	0	0	2	4	4	2	3	2	0	3	0	0	1	0	9	5	10	0	2	1
Pavir.1KG179800	0	0	1	2	2	0	1	3	5	0	0	0	0	0	1	2	0	0	0	0	0	0	0	0	0	1	4	2	0	0	0	0	1	3	2	4
Pavir.1KG179900	300	407	358	251	363	198	272	210	278	362	211	194	628	595	467	446	364	485	80	71	136	75	151	31	364	732	366	377	484	231	169	161	278	134	149	98
Pavir.1KG179977	3	9	3	6	16	4	14	13	7	4	6	6	9	20	12	17	28	13	2	4	4	7	6	0	12	13	17	4	22	6	4	3	6	7	1	3
Pavir.1KG180000	0	0	0	0	0	1	1	0	0	0	0	0	3	3	1	0	0	0	0	0	0	0	0	0	0	3	1	0	1	0	1	4	6	0	0	0
Pavir.1KG180077	0	0	0	0	0	0	0	0	0	0	0	0	0	0	0	0	0	0	0	0	0	0	0	0	0	0	0	0	0	0	0	0	0	0	0	0
Pavir.1KG180200	16	44	31	23	28	19	7	5	13	13	15	5	33	38	41	31	28	52	17	16	12	17	17	4	25	39	17	27	43	11	23	35	24	14	22	6
Pavir.1KG180354	0	0	0	1	0	0	0	0	0	0	0	0	0	0	0	0	0	0	0	0	0	4	0	0	0	0	0	0	0	1	0	0	0	0	6	6
Pavir.1KG180377	0	0	0	0	0	0	1	3	0	1	0	2	0	0	0	0	0	0	0	0	0	0	0	0	0	1	2	0	0	0	0	0	0	1	0	1
Pavir.1KG180400	0	0	0	0	2	0	0	0	0	0	0	0	0	1	0	0	3	3	0	0	1	3	0	0	1	1	0	0	3	8	0	0	0	3	7	4
Pavir.1KG180600	69	94	82	83	110	42	0	8	46	7	4	5	83	94	97	81	60	53	6	4	6	0	2	0	69	122	65	108	133	82	7	0	8	9	6	6
Pavir.1KG180700	1	0	1	1	0	0	304	110	125	83	157	49	0	0	0	0	0	0	86	236	138	172	138	14	0	4	0	0	0	0	175	71	428	79	12	49
Pavir.1KG180731	64	67	73	72	78	49	83	63	77	99	122	63	64	77	101	46	64	81	62	41	104	81	108	14	92	44	95	107	88	91	98	90	83	130	128	128
Pavir.1KG180777	35	25	35	33	42	27	11	12	14	40	22	14	24	40	39	65	53	78	12	11	45	10	48	15	46	35	47	69	69	51	19	25	28	46	57	70
Pavir.1KG180977	0	0	0	0	0	0	0	0	0	0	0	0	0	0	0	0	0	0	0	0	0	0	0	0	0	0	0	0	0	0	1	0	0	0	2	0
Pavir.1KG181000	218	298	238	186	276	121	130	145	166	254	246	233	442	600	513	642	599	503	475	211	377	481	472	134	275	372	270	366	409	322	520	445	542	729	580	507
Pavir.1KG181100	74	86	79	51	59	53	21	25	50	64	41	47	78	59	62	67	78	58	18	21	43	37	34	11	61	100	67	54	65	48	31	48	40	70	38	38
Pavir.1KG181108	0	0	1	0	0	0	0	2	2	4	2	1	0	0	0	0	0	0	0	2	2	8	3	2	0	0	0	0	0	0	5	7	12	16	6	2
Pavir.1KG181154	18	14	7	19	31	14	9	9	9	27	6	6	32	42	20	29	24	34	5	0	23	17	13	2	18	30	31	31	52	31	12	23	24	17	31	43
Pavir.1KG181300	7	3	2	1	0	4	5	7	1	4	5	1	0	0	1	3	4	2	0	2	2	0	0	1	1	5	0	2	1	1	4	3	1	1	1	2
Pavir.1KG181354	0	0	0	0	0	0	0	0	0	1	0	0	0	0	0	0	0	0	0	0	0	0	0	0	0	0	0	0	0	0	0	0	0	0	0	0
Pavir.1KG181400	0	0	0	0	0	0	0	0	0	1	3	0	0	0	0	0	0	0	0	0	0	0	0	0	0	0	0	0	0	0	0	0	0	0	0	0
Pavir.1KG181485	1	0	0	0	0	0	0	0	0	0	0	0	0	0	0	0	0	0	0	0	0	0	0	0	0	0	0	0	0	0	0	0	0	0	0	0
Pavir.1KG181500	223	273	238	233	277	126	183	227	238	293	212	215	373	388	471	423	372	444	155	154	263	202	282	73	273	365	290	290	459	248	312	280	316	281	357	265
Pavir.1KG181600	16	29	26	95	67	49	19	23	20	114	84	190	46	44	32	65	88	61	16	18	30	130	135	28	52	143	44	92	144	65	102	81	214	178	228	191
Pavir.1KG181800	1289	1425	1277	1413	1351	606	1322	1087	999	1692	1195	1067	1418	1145	698	753	461	1017	448	500	810	447	586	79	1349	2178	1144	884	1171	851	1055	1147	1815	423	457	469
Pavir.1KG181862	503	483	363	497	572	249	260	258	325	703	507	632	675	753	698	758	1113	795	478	456	747	1020	1032	219	670	691	971	904	886	774	1069	1079	859	1361	1266	1391
Pavir.1KG182100	58	42	40	60	81	19	17	36	36	40	20	45	525	239	440	262	101	200	22	24	97	11	54	9	223	275	274	193	210	180	11	42	62	22	43	25
Pavir.1KG182239	182	236	138	219	150	136	349	283	249	398	268	293	213	236	307	327	401	259	344	263	418	487	566	151	274	291	217	331	309	228	407	328	318	499	460	327
Pavir.1KG182300	9	17	25	17	24	4	130	139	39	260	106	103	5	11	10	12	7	11	70	96	100	83	73	14	22	19	11	6	14	13	72	64	73	72	78	54
Pavir.1KG182400	362	369	321	313	432	165	291	309	321	480	313	294	537	660	601	697	691	505	259	274	425	281	428	100	248	720	305	356	566	342	689	489	592	356	479	319
Pavir.1KG182500	227	172	217	177	225	82	152	154	150	197	186	113	183	166	125	146	148	221	61	40	50	95	86	47	232	313	149	121	220	154	121	125	326	78	144	78
Pavir.1KG182600	535	503	397	462	545	263	391	214	384	313	344	276	225	176	207	155	121	163	83	89	149	131	144	43	384	327	340	223	215	233	150	206	269	137	194	116
Pavir.1KG182616	379	327	372	306	339	146	238	267	231	366	237	203	384	315	335	294	327	384	133	110	164	166	189	50	338	462	263	251	371	214	328	282	456	213	307	248
Pavir.1KG182800	841	656	1137	789	1124	437	1123	885	622	1868	1180	1289	1304	748	1285	1201	926	1026	793	834	1436	1244	1258	389	1346	1643	882	1074	1572	899	1322	1303	1867	2002	2203	1789
Pavir.1KG182805	143	192	140	255	331	42	19	17	23	13	26	11	298	277	326	256	285	192	28	23	4	33	36	8	113	506	133	124	295	91	19	20	26	39	26	30
Pavir.1KG182993	206	253	242	160	181	106	82	149	141	201	147	143	328	362	372	338	251	362	126	94	166	107	149	37	153	385	177	172	244	240	223	281	276	162	177	135
Pavir.1KG183000	0	0	0	0	0	0	0	0	0	0	0	0	0	0	0	0	0	0	0	0	0	0	0	0	0	1	0	0	0	0	0	0	0	0	0	0
Pavir.1KG183100	0	1	1	0	0	0	0	0	0	0	0	0	0	0	1	0	0	0	0	0	0	2	0	0	0	0	0	0	0	0	0	0	0	0	2	2
Pavir.1KG183200	69	54	39	61	51	49	51	73	60	131	38	42	11	21	29	17	27	25	7	3	35	0	7	4	42	18	37	27	31	43	36	16	19	19	18	6
Pavir.1KG183205	0	0	0	0	0	0	0	0	0	0	0	0	0	0	0	0	0	0	0	0	0	0	0	0	0	0	0	0	0	0	0	0	0	0	0	0
Pavir.1KG183210	0	0	0	0	0	0	2	0	1	0	0	0	0	0	1	0	0	0	0	0	0	0	2	0	0	0	1	0	0	0	0	0	1	0	0	0
Pavir.1KG183300	28	32	41	9	41	22	78	70	46	81	45	61	38	18	34	36	24	32	35	46	56	58	47	8	60	34	59	57	20	23	61	56	111	40	69	46
Pavir.1KG183305	0	0	0	0	0	0	0	0	0	0	0	0	0	0	0	0	0	0	0	0	4	0	0	0	0	0	0	0	1	0	0	0	1	0	0	0
Pavir.1KG183370	17	8	8	6	15	3	17	27	13	32	19	32	5	8	13	3	8	15	7	7	34	11	18	6	8	11	8	10	8	4	15	18	15	6	26	7
Pavir.1KG183500	18	29	32	24	14	14	5	7	21	21	16	9	33	28	28	22	33	22	6	5	7	16	15	1	22	33	31	40	35	22	34	23	36	29	18	23
Pavir.1KG183505	39	63	93	68	75	31	71	15	61	114	36	80	39	38	66	31	55	47	33	40	38	126	38	4	190	69	103	106	76	78	52	39	45	75	51	49
Pavir.1KG184100	940	1011	1173	790	1332	582	762	962	666	1249	1026	997	2675	2077	1930	2051	1880	2411	605	610	896	811	1100	233	1787	2676	1387	1271	2116	1425	1351	1655	2172	1161	1760	1489
Pavir.1KG184200	620	679	588	532	649	360	477	418	535	631	529	487	1052	929	803	897	775	1047	294	318	347	343	507	122	527	1360	442	447	871	496	863	626	1439	476	680	459
Pavir.1KG184300	123	127	114	812	1089	289	111	84	124	797	904	1076	1807	1073	619	3616	4441	2211	534	445	266	2188	1974	535	667	1535	537	2599	2660	1144	1277	492	1208	1306	1441	778
Pavir.1KG184477	10	2	3	0	2	1	22	17	4	25	50	97	1	0	3	0	5	4	29	38	21	56	80	19	1	11	5	0	2	8	45	32	31	20	45	12
Pavir.1KG184500	32	30	28	27	54	16	36	13	22	49	13	19	48	35	31	35	27	31	12	3	3	10	7	0	58	63	48	28	62	40	37	38	49	13	13	42
Pavir.1KG184600	7	6	2	3	2	1	11	10	5	19	18	19	9	4	2	6	9	7	5	2	2	4	14	1	7	11	1	4	8	4	38	43	58	17	20	21
Pavir.1KG184800	0	0	0	6	12	2	2	3	0	256	196	252	1	0	0	5	3	3	1	1	2	33	54	16	5	2	2	20	18	9	3	2	13	126	150	150
Pavir.1KG184877	5	2	2	6	13	6	6	15	7	4	11	4	4	5	6	9	4	5	3	1	4	1	1	0	12	8	6	10	5	2	1	1	7	0	5	5
Pavir.1KG184900	1	0	0	1	0	0	0	0	0	1	0	3	1	3	0	2	2	1	6	3	1	1	2	0	2	8	0	1	7	1	5	4	5	1	5	4
Pavir.1KG185000	1	0	0	1	0	0	0	0	1	0	1	3	0	0	0	0	1	0	7	1	2	4	1	1	0	1	0	6	4	3	0	3	2	3	4	2
Pavir.1KG185100	0	0	0	0	0	0	0	0	0	0	0	0	0	0	0	0	0	0	0	0	0	0	0	0	0	0	0	0	0	0	0	0	0	0	0	0
Pavir.1KG185177	0	0	0	0	0	0	0	0	0	0	0	0	0	0	0	0	0	0	0	0	0	0	0	0	0	0	0	0	0	0	0	0	0	0	1	1
Pavir.1KG185200	0	4	1	9	6	2	1	2	6	3	0	4	0	10	2	6	7	3	2	3	1	1	3	1	2	6	3	8	4	8	4	3	2	6	6	2
Pavir.1KG185277	0	0	0	0	0	0	0	0	0	0	0	0	0	0	0	0	0	0	0	0	0	0	0	0	0	0	0	0	0	0	0	0	0	0	0	0
Pavir.1KG185400	0	0	0	0	0	0	0	0	1	1	0	0	0	0	0	0	0	0	0	0	0	0	0	0	0	0	0	0	0	0	0	0	0	0	0	0
Pavir.1KG185600	0	0	0	0	0	0	0	0	0	0	0	0	0	0	0	0	0	0	0	0	0	0	0	0	0	0	0	0	0	0	1	0	0	0	1	0
Pavir.1KG185654	0	0	0	0	0	0	0	0	0	0	0	0	0	0	0	0	0	0	0	0	0	0	0	0	0	0	0	0	0	0	0	0	0	0	0	0
Pavir.1KG185700	209	265	297	254	315	166	180	108	240	277	197	182	264	280	288	302	272	280	132	86	205	157	152	40	275	328	216	258	311	230	216	202	304	260	283	202
Pavir.1KG185777	0	0	0	0	0	0	0	0	0	0	0	0	0	0	0	0	0	0	0	0	0	0	0	0	0	0	0	0	0	0	0	0	0	0	0	0
Pavir.1KG185800	28	32	31	28	15	24	51	45	29	78	46	46	10	7	10	12	5	5	7	13	15	24	24	10	34	19	6	16	9	4	16	22	16	40	32	13
Pavir.1KG185900	0	0	0	1	0	0	0	0	2	0	2	0	1	4	0	0	0	1	1	0	3	5	3	0	1	0	0	0	4	0	1	4	3	4	8	1
Pavir.1KG186000	9	1	1	3	4	1	8	7	7	4	8	0	22	23	14	9	21	26	69	8	22	13	10	1	36	15	15	4	13	7	15	9	19	6	9	3
Pavir.1KG186200	22	60	27	34	33	31	21	9	28	15	15	18	29	23	33	10	50	40	21	3	18	38	16	3	30	54	21	27	9	34	19	13	18	30	23	13
Pavir.1KG186300	225	232	128	308	234	95	132	165	248	259	208	239	112	197	119	227	352	203	155	61	74	260	316	48	96	187	63	101	217	178	117	74	122	253	258	122
Pavir.1KG186577	1	5	8	6	7	0	2	0	3	0	0	0	7	8	2	4	0	2	0	0	0	0	2	0	10	5	4	3	3	4	0	2	0	0	0	0
Pavir.1KG186700	471	502	572	362	617	212	404	449	327	368	468	353	287	194	227	256	196	220	93	130	120	211	239	65	264	457	242	244	343	202	201	232	353	238	316	185
Pavir.1KG186900	25	16	9	12	12	6	28	26	12	35	8	39	9	9	11	12	11	11	7	10	20	12	27	0	9	18	13	13	8	17	21	29	12	39	22	20
Pavir.1KG187077	6	0	3	3	2	0	1	0	0	2	1	4	9	4	13	8	1	3	2	1	0	5	13	8	15	1	19	16	3	6	1	1	0	20	16	15
Pavir.1KG187100	205	226	221	196	292	159	88	182	90	426	220	274	395	278	323	415	487	527	91	131	312	168	177	135	438	287	259	458	445	433	287	207	354	667	901	551
Pavir.1KG187200	0	0	0	0	0	0	0	0	0	1	0	0	0	0	0	0	1	0	0	0	0	0	1	0	0	0	0	0	0	0	0	0	0	0	0	0
Pavir.1KG187277	16	13	9	16	15	7	2	0	6	0	1	1	13	7	13	13	7	7	0	0	1	2	0	1	12	13	17	11	7	10	0	4	1	1	0	2
Pavir.1KG187300	0	0	0	0	0	0	0	0	0	0	0	0	0	0	0	0	0	0	0	0	0	0	0	0	0	0	0	0	0	0	0	0	0	0	0	0
Pavir.1KG187400	245	278	291	197	292	144	153	153	168	267	178	137	585	345	324	429	404	478	76	61	94	117	139	37	213	554	281	291	448	219	296	340	578	173	267	215
Pavir.1KG187454	0	3	1	0	0	1	0	1	1	0	0	0	2	1	2	7	0	1	0	1	0	0	0	0	0	3	0	0	6	0	0	0	0	0	0	0
Pavir.1KG187477	2	3	0	1	0	0	7	7	5	10	13	13	5	1	4	3	3	3	12	7	0	8	32	10	10	3	0	2	1	2	4	20	5	28	21	19
Pavir.1KG187500	33	32	35	57	58	31	40	35	29	81	50	57	89	44	49	63	31	62	34	29	43	40	44	11	56	103	51	65	84	51	60	52	80	70	74	73
Pavir.1KG187600	0	0	0	0	0	0	0	0	0	0	0	0	0	0	0	0	0	0	0	0	0	0	0	0	0	0	0	0	0	0	0	0	0	0	0	0
Pavir.1KG187831	0	0	0	0	0	0	0	0	0	0	0	0	0	0	0	0	0	0	0	0	0	0	0	0	0	0	0	0	0	0	0	0	0	0	0	0
Pavir.1KG188000	107	150	153	120	113	87	175	121	120	206	127	142	119	162	191	169	141	164	127	121	162	129	159	54	164	181	133	147	176	174	189	157	161	201	206	159
Pavir.1KG188100	0	4	0	2	2	5	0	0	7	3	0	0	6	22	5	32	24	18	46	10	3	15	11	4	3	11	8	8	11	4	13	5	12	42	14	14
Pavir.1KG188208	0	0	0	0	0	0	0	0	0	0	0	0	0	0	0	0	0	0	0	1	0	0	0	0	0	1	0	0	0	0	0	0	0	0	0	0
Pavir.1KG188377	64	87	77	54	71	16	5	16	60	15	29	23	54	49	64	34	36	61	11	17	2	28	28	1	88	97	53	57	46	59	25	39	12	52	2	29
Pavir.1KG188500	9	4	10	81	77	20	5	4	15	17	37	15	25	23	13	262	210	107	8	8	6	33	29	3	39	78	44	265	220	66	12	12	24	16	25	18
Pavir.1KG188800	1	1	1	3	0	0	0	0	0	3	6	2	1	0	0	0	3	1	2	0	3	4	5	1	0	1	0	6	8	2	3	3	8	1	5	2
Pavir.1KG188877	0	0	0	1	4	0	2	0	3	5	3	0	3	6	1	1	4	6	0	2	0	2	4	1	1	0	0	2	2	0	3	1	9	1	5	3
Pavir.1KG189000	3	6	4	2	8	2	0	2	4	17	8	14	15	23	16	38	31	13	28	14	36	21	44	9	25	16	20	46	52	25	52	39	53	54	57	39
Pavir.1KG189177	0	0	0	0	0	0	0	0	0	0	0	0	0	0	0	0	0	0	0	0	0	0	0	0	0	0	0	0	0	0	0	0	0	0	0	0
Pavir.1KG189200	194	190	232	165	298	75	130	169	104	375	236	222	119	173	167	242	230	163	139	141	161	269	297	77	83	214	84	213	310	117	341	210	288	440	584	306
Pavir.1KG189400	359	301	404	368	464	157	253	267	282	423	315	393	344	281	374	358	333	322	128	118	194	284	295	32	362	466	322	248	404	238	193	223	353	420	283	320
Pavir.1KG189500	1398	1528	1651	1218	1269	683	1740	1593	1142	1955	1649	1326	1429	1095	1334	939	1024	1243	806	1132	1099	1081	1349	309	1940	1903	1808	1557	1219	1435	1750	1554	2176	1144	1333	1100
Pavir.1KG189600	1	0	0	0	0	0	0	1	0	2	0	1	0	0	0	0	0	0	1	2	2	0	1	0	0	0	0	0	0	0	0	0	1	3	2	0
Pavir.1KG189700	566	611	672	430	829	258	827	817	488	1052	893	902	532	420	626	599	563	667	582	510	627	594	736	190	660	822	588	443	646	667	799	709	1065	824	936	674
Pavir.1KG189800	482	456	499	489	545	264	764	799	494	1048	677	597	483	444	445	384	386	474	353	545	449	539	612	161	716	568	504	442	529	437	723	570	810	671	743	536
Pavir.1KG190200	1003	967	956	1005	1077	647	810	1275	880	1093	930	980	955	908	1089	940	942	820	680	646	702	616	698	214	1238	1229	972	901	888	746	728	750	717	737	742	584
Pavir.1KG190400	14	16	27	54	37	19	2	0	7	0	0	0	67	38	36	49	34	39	0	0	0	0	0	2	78	50	43	55	24	73	4	0	0	0	0	1
Pavir.1KG190500	0	9	125	92	42	22	0	9	11	0	0	0	74	35	88	75	42	29	5	12	3	0	0	0	38	44	24	90	74	52	0	7	6	10	17	25
Pavir.1KG190577	22	29	27	16	40	14	1	0	17	0	1	2	26	23	27	18	21	29	0	0	0	0	0	0	27	38	23	15	21	19	0	0	0	0	0	0
Pavir.1KG190800	0	0	0	0	2	0	0	0	0	0	1	1	0	0	0	0	0	0	0	0	0	1	0	0	0	0	0	0	1	0	0	0	0	0	3	1
Pavir.1KG190900	319	422	285	282	227	184	173	108	451	110	114	152	85	337	132	241	171	223	166	29	86	137	126	34	152	118	106	121	190	103	143	114	74	157	110	163
Pavir.1KG190954	455	323	363	432	475	380	417	513	436	853	742	653	687	539	544	591	543	596	364	424	521	320	556	159	749	651	735	674	758	630	520	710	856	427	685	633
Pavir.1KG191000	167	117	135	92	155	84	154	118	127	246	174	182	86	103	96	105	91	126	78	135	162	100	100	27	148	137	119	96	142	82	141	118	165	126	178	100
Pavir.1KG191100	29	10	5	41	53	23	19	170	31	182	110	81	1	2	58	0	4	0	0	5	151	71	46	15	4	31	117	1	8	67	87	43	45	5	49	70
Pavir.1KG191177	2	1	20	17	26	7	1	1	4	2	2	1	31	35	38	23	24	8	1	3	2	0	4	1	21	55	16	48	38	8	2	7	1	2	1	1
Pavir.1KG191200	16	8	2	8	19	3	4	20	6	18	14	10	0	1	12	0	4	1	0	0	5	5	1	0	0	8	30	0	3	5	20	13	18	0	10	13
Pavir.1KG191300	894	878	858	850	894	512	970	824	830	1081	728	688	1078	862	1015	855	750	853	505	568	658	606	820	198	952	1116	902	791	869	800	854	754	951	682	793	613
Pavir.1KG191500	0	0	0	0	0	0	0	0	2	1	1	0	0	0	0	1	0	0	0	0	1	0	0	1	0	0	0	0	0	0	0	0	0	1	1	0
Pavir.1KG191554	0	0	0	1	5	1	0	4	0	0	0	0	5	4	4	6	5	1	2	1	0	0	0	0	2	6	2	6	3	0	0	0	2	0	0	0
Pavir.1KG191600	0	0	0	0	0	0	0	0	0	0	1	0	5	2	0	0	0	0	0	1	0	2	8	0	0	0	0	1	0	0	0	1	1	3	1	0
Pavir.1KG191900	27	12	4	16	35	4	26	25	18	27	32	33	9	8	18	12	58	16	8	8	15	15	17	15	11	13	15	20	23	49	18	20	17	35	53	20
Pavir.1KG192000	17	9	1	16	7	7	2	2	2	6	1	2	6	8	13	10	3	3	5	5	10	0	2	0	5	8	18	15	17	8	1	1	0	4	2	0
Pavir.1KG192100	1	10	0	2	1	1	9	2	0	0	1	1	2	9	28	11	11	2	8	0	16	6	6	5	5	2	10	8	1	8	0	5	1	14	5	6
Pavir.1KG192200	0	3	0	0	0	0	0	0	0	0	0	0	3	1	4	1	0	3	0	0	0	0	0	0	2	1	0	2	1	7	0	0	1	0	0	0
Pavir.1KG192300	0	0	0	0	0	0	0	0	0	0	0	0	0	0	0	0	0	1	0	0	0	0	0	0	0	0	0	0	0	0	0	0	0	0	0	0
Pavir.1KG192400	169	224	239	220	197	93	317	268	203	360	185	222	258	210	343	227	185	291	196	236	197	272	326	119	448	299	310	291	233	207	207	172	235	254	277	166
Pavir.1KG192500	73	75	105	94	63	47	52	61	54	74	57	57	209	144	131	160	160	220	28	27	35	25	68	26	82	277	80	58	154	86	122	97	203	65	125	60
Pavir.1KG192600	1939	1903	2012	1769	2183	904	1812	1867	1507	2642	1991	1864	1218	996	888	1058	748	1156	545	582	850	894	1013	293	1501	1816	1202	1026	1465	1048	1318	1344	1965	1544	1650	1042
Pavir.1KG192800	285	247	231	212	278	198	169	262	278	156	210	143	132	191	126	165	93	139	135	85	119	74	95	20	193	265	212	240	216	183	208	199	216	85	104	57
Pavir.1KG192900	0	0	0	0	0	0	0	0	0	0	0	0	0	0	0	0	0	0	0	0	0	0	0	0	0	0	0	0	0	0	0	1	0	0	0	0
Pavir.1KG192977	628	754	764	564	734	356	374	343	490	703	601	458	2342	2087	1690	1947	1962	2240	503	378	667	677	943	148	792	2092	877	980	1587	1000	1922	1421	2814	909	1175	969
Pavir.1KG193000	351	312	373	368	551	181	140	234	110	485	253	378	159	243	245	278	221	271	67	59	48	247	394	74	259	425	231	242	284	222	128	219	338	322	277	268
Pavir.1KG193100	31	46	26	41	24	25	45	85	55	47	43	49	5	29	31	22	25	19	26	80	42	39	36	16	101	39	47	43	42	70	43	31	43	44	76	38
Pavir.1KG193200	188	195	217	161	218	92	239	221	215	330	257	228	173	151	250	155	155	188	104	130	171	156	175	61	202	253	205	173	173	170	224	203	331	225	241	178
Pavir.1KG193300	54	51	50	75	62	37	29	43	57	26	29	22	42	74	48	62	16	77	2	6	12	0	13	0	61	37	27	27	20	21	10	13	16	1	3	8
Pavir.1KG193377	0	0	0	0	0	0	0	0	0	0	0	0	0	0	0	0	0	0	0	0	0	0	0	0	0	0	0	0	0	0	0	0	0	0	0	0
Pavir.1KG193400	0	0	0	0	0	0	0	0	0	0	0	0	0	1	0	1	0	0	1	0	0	2	0	0	0	0	0	0	1	0	0	0	0	0	0	0
Pavir.1KG193500	0	0	0	0	0	0	0	1	0	0	0	0	0	0	3	0	0	0	0	0	0	0	0	0	0	0	0	0	0	0	0	0	0	0	1	0
Pavir.1KG193600	0	0	0	0	3	0	0	0	0	0	0	2	0	0	0	0	1	0	0	0	0	0	0	0	0	0	0	0	0	0	0	0	0	0	0	0
Pavir.1KG193700	0	1	0	0	1	3	6	3	0	1	2	0	1	1	3	0	4	1	0	0	0	3	0	0	1	5	0	0	1	1	2	0	1	0	1	1
Pavir.1KG194000	24	30	25	15	26	12	8	11	11	31	13	4	39	72	58	100	66	74	58	35	75	48	55	11	44	31	25	36	31	40	82	45	69	57	87	46
Pavir.1KG194200	1129	979	1669	1089	1786	686	772	637	832	727	811	544	2297	1237	1451	1557	1132	1837	259	355	299	478	510	130	1666	2200	1549	1001	1583	982	1000	839	1668	461	808	679
Pavir.1KG194400	13	7	2	2	10	4	5	5	6	2	1	4	2	3	5	1	3	6	1	2	1	0	1	1	7	4	7	1	4	1	0	0	1	3	0	1
Pavir.1KG194500	1	2	1	0	5	0	0	0	2	4	0	0	0	0	0	3	4	3	2	0	0	0	1	0	0	0	0	3	0	2	1	1	2	2	1	0
Pavir.1KG194577	0	0	0	0	0	0	1	0	0	0	0	0	0	0	0	1	0	0	0	0	0	0	0	0	0	0	0	0	0	0	0	0	2	0	0	0
Pavir.1KG194600	103	126	121	86	130	49	133	107	77	147	91	137	101	74	100	71	65	89	31	75	74	48	58	20	92	132	76	65	78	98	81	65	77	58	60	61
Pavir.1KG194700	526	574	603	488	727	226	536	444	513	725	482	527	632	578	829	510	561	619	416	409	514	448	624	131	660	675	521	577	631	608	539	501	567	680	678	474
Pavir.1KG194777	0	0	0	0	0	0	0	0	0	0	0	0	0	0	0	0	0	0	0	0	0	0	0	0	0	0	0	0	0	0	0	0	0	0	0	0
Pavir.1KG194800	129	142	137	137	140	88	195	131	149	206	188	129	99	81	120	106	70	88	74	176	103	118	113	24	165	164	102	101	118	117	160	136	271	73	88	121
Pavir.1KG194877	366	422	380	304	520	181	111	137	181	120	138	134	360	199	227	164	210	252	18	52	55	42	67	17	276	519	190	182	276	200	84	79	149	68	68	35
Pavir.1KG194900	0	0	1	6	11	0	1	3	0	26	0	4	0	0	3	0	11	3	0	0	2	4	2	0	0	1	3	11	10	9	3	2	4	25	19	27
Pavir.1KG194954	0	0	0	0	1	0	0	0	0	0	0	0	0	1	0	1	1	0	0	0	0	1	0	0	0	1	0	2	0	0	0	1	1	0	0	0
Pavir.1KG195000	50	7	2	29	35	16	56	24	82	102	180	63	0	3	2	22	32	49	33	78	5	224	164	18	25	0	9	19	21	26	208	77	405	106	343	252
Pavir.1KG195100	0	1	0	9	4	1	5	0	3	9	11	5	1	0	0	0	3	1	1	1	1	11	8	2	0	0	0	1	8	2	6	3	18	11	18	21
Pavir.1KG195331	0	0	0	0	0	0	0	0	0	1	0	0	0	2	0	0	1	0	0	0	0	0	0	0	0	0	0	0	0	0	1	1	0	0	0	0
Pavir.1KG195900	0	0	0	0	0	0	0	0	0	0	0	0	0	0	0	0	0	0	0	0	0	0	0	0	0	0	0	0	0	0	0	0	0	0	0	0
Pavir.1KG195905	0	0	0	0	0	0	0	0	0	0	0	0	0	0	0	0	0	0	0	0	0	0	0	0	0	0	0	0	0	0	0	0	0	0	0	0
Pavir.1KG196100	0	0	0	0	0	0	0	0	0	0	0	0	0	0	0	0	0	1	0	0	0	0	0	0	0	0	0	0	0	0	0	0	1	0	0	0
Pavir.1KG196105	2	0	7	1	3	3	20	9	8	13	14	30	0	4	4	3	3	8	17	13	28	30	16	10	0	8	2	7	1	3	26	42	35	19	30	35
Pavir.1KG196200	0	4	3	2	2	3	0	0	2	0	0	0	0	1	0	1	2	1	0	0	0	0	0	0	1	1	2	2	1	4	1	0	0	1	1	0
Pavir.1KG196400	3	1	0	0	0	0	1	4	1	8	9	6	0	0	1	1	2	1	0	1	0	0	0	0	0	0	0	0	0	0	5	0	1	0	1	1
Pavir.1KG196500	8	16	11	1	10	1	0	4	0	0	0	0	0	1	7	7	12	5	0	0	0	0	0	0	2	8	2	0	1	0	0	0	0	0	0	0
Pavir.1KG196600	619	644	593	594	710	298	545	728	435	773	520	438	88	87	109	96	61	78	42	27	61	79	65	20	97	131	103	84	109	85	105	79	147	63	81	64
Pavir.1KG196800	2	3	6	1	0	0	0	0	0	0	0	0	0	0	4	0	0	1	0	0	0	0	0	0	4	1	1	1	0	2	0	1	0	0	0	0
Pavir.1KG196805	0	0	1	0	0	0	0	4	0	0	1	2	0	0	0	0	0	0	0	0	0	0	0	0	0	0	0	1	0	1	0	0	0	0	0	0
Pavir.1KG196900	10	19	8	22	13	14	12	34	10	31	22	21	0	2	2	4	3	8	7	4	3	2	9	2	13	6	18	7	7	3	3	8	7	12	6	3
Pavir.1KG197200	434	272	350	303	506	142	155	166	218	359	232	271	383	240	287	370	374	346	233	176	217	359	271	77	250	442	257	228	396	151	476	339	537	372	581	340
Pavir.1KG197205	145	120	112	106	98	53	78	77	69	59	59	50	93	61	43	58	62	82	17	12	28	22	13	10	23	85	30	29	30	25	48	29	45	10	19	22
Pavir.1KG197800	380	376	444	455	481	193	228	258	154	276	324	351	273	224	166	257	229	269	58	73	50	179	222	49	186	427	192	205	368	200	109	163	260	132	218	176
Pavir.1KG197805	0	0	0	0	0	0	0	0	0	0	0	0	0	0	0	0	0	0	0	0	0	0	0	0	0	0	0	0	0	0	0	0	0	0	0	0
Pavir.1KG197810	0	0	0	0	0	2	1	6	0	0	0	0	0	0	0	0	0	0	0	0	1	0	0	0	0	0	0	0	0	0	0	0	0	1	1	0
Pavir.1KG197815	0	0	0	0	0	0	0	0	0	0	0	0	0	0	0	0	0	0	0	0	0	0	0	0	0	0	0	0	0	0	0	0	0	0	0	0
Pavir.1KG197820	0	0	0	0	0	0	0	0	0	0	0	0	0	0	0	0	0	0	0	0	1	0	0	0	0	0	0	0	1	0	0	0	0	0	0	0
Pavir.1KG197825	0	0	0	0	0	0	0	0	0	0	0	0	0	0	0	0	0	0	0	0	0	0	0	0	0	0	0	0	0	0	0	0	0	0	0	0
Pavir.1KG197900	173	191	232	205	212	97	131	111	98	263	172	211	193	205	184	174	185	185	96	88	96	127	178	26	197	313	118	154	187	197	192	172	256	140	166	120
Pavir.1KG198000	63	68	47	58	76	46	77	101	77	147	85	88	55	53	90	46	67	37	55	52	83	95	107	19	81	68	70	76	71	62	79	95	60	156	106	87
Pavir.1KG198100	0	2	2	3	11	5	2	1	0	4	6	15	8	4	2	13	14	3	37	17	12	12	25	13	10	4	5	5	9	20	23	10	13	23	29	19
Pavir.1KG198300	7	3	13	14	18	3	0	3	2	19	14	25	16	14	16	19	31	18	3	8	4	31	33	21	17	8	14	29	23	22	31	15	29	28	75	56
Pavir.1KG198700	2	0	1	0	2	1	3	3	0	1	0	1	1	0	0	0	1	1	0	0	0	1	0	1	5	0	0	2	0	2	5	2	2	0	1	3
Pavir.1KG198800	15	22	19	32	11	6	81	32	33	44	50	37	4	11	15	6	5	11	34	12	35	53	40	11	12	12	13	23	19	6	68	37	64	54	43	41
Pavir.1KG198805	0	2	0	0	3	0	0	0	1	0	4	0	0	0	1	0	0	0	3	0	2	2	0	0	0	0	0	0	0	0	4	7	10	0	0	2
Pavir.1KG199000	247	299	274	264	184	101	378	344	281	426	272	275	65	54	67	90	113	96	60	80	76	126	156	30	243	181	124	107	127	69	112	142	224	183	220	134
Pavir.1KG199300	0	0	0	0	0	0	0	0	2	6	3	1	0	0	0	0	1	1	0	0	0	0	0	0	0	0	1	0	1	0	0	0	0	2	0	0
Pavir.1KG199305	63	49	101	81	74	10	7	3	4	15	13	46	101	55	68	94	75	72	9	9	4	29	23	7	29	58	28	137	169	38	5	2	25	14	25	19
Pavir.1KG199310	0	1	0	0	0	0	1	3	3	3	0	2	0	3	1	0	0	1	0	0	0	1	3	0	0	1	0	0	3	1	1	1	3	0	2	3
Pavir.1KG199315	0	0	0	0	0	0	0	0	0	0	0	0	0	0	0	0	0	0	0	0	0	0	0	0	0	0	0	0	0	0	0	0	0	0	0	0
Pavir.1KG199320	0	0	0	0	0	0	0	0	0	0	0	0	0	0	0	0	0	0	0	0	0	0	0	0	0	0	2	0	0	0	0	0	0	0	0	0
Pavir.1KG199325	0	0	0	0	0	0	0	0	0	0	0	0	0	0	0	0	0	0	0	0	0	0	0	0	0	0	0	0	0	0	0	0	0	0	0	0
Pavir.1KG199330	0	0	0	0	0	0	0	0	0	1	0	1	0	0	0	0	0	0	0	0	0	0	0	0	0	0	0	1	0	0	0	0	1	0	0	1
Pavir.1KG199600	200	151	159	105	168	81	273	241	451	339	219	245	325	385	501	544	383	330	644	327	969	787	623	215	97	124	64	106	227	183	732	295	211	522	481	398
Pavir.1KG199605	10	2	3	7	1	1	1	2	3	3	4	3	15	15	35	22	17	11	13	8	21	4	22	1	2	4	0	3	4	14	19	2	5	6	8	6
Pavir.1KG199700	2	0	0	0	0	1	0	4	0	0	0	0	0	2	7	3	5	1	5	0	11	0	1	0	1	1	0	0	0	0	0	0	0	1	1	1
Pavir.1KG199900	75	70	103	53	115	29	110	113	92	189	117	117	89	100	81	84	68	87	78	142	103	158	154	38	77	150	85	103	100	77	139	114	164	150	159	110
Pavir.1KG200100	26	71	103	61	52	68	64	59	41	61	39	41	0	0	5	0	4	10	2	2	5	10	13	1	11	14	18	8	3	24	1	11	2	14	10	4
Pavir.1KG200105	0	0	0	0	0	0	0	0	0	2	0	0	0	0	0	2	0	0	0	0	0	0	0	1	0	0	0	1	1	0	0	0	0	2	4	2
Pavir.1KG200110	0	0	0	1	0	0	0	0	1	0	0	0	1	0	0	0	0	0	0	0	0	0	0	0	0	0	2	0	0	1	0	0	0	1	0	0
Pavir.1KG200115	73	122	88	51	95	15	56	72	66	33	22	28	30	15	37	30	16	40	16	10	18	22	15	6	21	20	50	29	15	15	11	3	14	6	3	5
Pavir.1KG200120	0	0	0	0	0	0	0	0	0	2	0	1	0	1	1	0	0	0	1	0	2	0	0	0	0	0	0	0	0	0	0	0	1	0	1	1
Pavir.1KG200200	0	0	0	0	0	0	0	0	0	0	0	0	0	0	0	0	0	0	0	0	0	0	0	0	0	0	0	0	0	0	0	0	0	0	0	0
Pavir.1KG200300	0	0	0	0	0	0	0	1	0	0	0	0	0	0	0	0	0	0	0	0	5	0	0	0	0	0	0	0	0	0	0	1	0	0	0	0
Pavir.1KG200400	601	603	683	535	625	280	631	540	478	723	542	564	738	750	883	723	673	688	534	400	727	601	568	171	621	820	544	456	649	562	803	619	863	646	673	419
Pavir.1KG200500	0	0	0	0	0	0	0	0	0	0	0	0	0	0	0	0	0	0	0	0	0	0	0	0	0	0	0	0	0	0	0	0	0	0	0	0
Pavir.1KG200505	381	439	464	397	538	270	595	619	382	924	584	729	415	371	466	426	338	432	425	400	733	707	750	198	829	486	518	600	543	458	542	559	634	697	730	629
Pavir.1KG200600	15	13	4	6	10	14	12	7	10	18	7	9	9	12	15	22	9	13	3	7	13	7	7	7	6	11	12	18	10	4	9	4	8	13	24	20
Pavir.1KG201000	0	0	0	0	0	0	0	0	0	0	0	0	0	0	0	0	0	0	0	0	0	0	0	0	0	0	0	0	0	0	0	0	0	0	0	0
Pavir.1KG201005	0	0	0	0	0	1	0	0	0	0	0	0	0	0	0	0	0	0	0	0	0	0	0	0	0	0	0	0	0	0	0	0	0	0	0	0
Pavir.1KG201010	0	0	0	0	0	0	0	0	0	0	0	0	0	0	0	0	0	0	0	0	0	0	0	0	0	0	0	0	0	0	0	0	0	0	0	0
Pavir.1KG201015	0	0	0	0	0	0	0	0	0	0	0	0	0	0	0	0	0	0	0	0	0	0	0	0	0	0	0	0	0	0	0	0	0	0	0	0
Pavir.1KG201020	16	32	7	24	18	22	0	0	23	0	0	0	9	8	13	10	26	17	0	0	0	0	0	0	7	35	17	14	22	20	0	0	0	0	0	0
Pavir.1KG201025	8	4	0	6	0	3	0	0	0	0	0	0	1	0	3	0	4	4	0	0	0	0	0	0	0	20	0	1	0	5	0	0	0	0	0	0
Pavir.1KG201030	0	0	0	0	0	0	0	0	0	0	0	0	0	0	0	0	0	0	0	0	0	0	0	0	0	0	0	0	0	0	0	0	0	0	0	0
Pavir.1KG201035	0	0	0	0	0	0	0	0	0	0	0	0	0	0	0	0	0	0	0	0	0	0	0	0	0	0	0	0	0	0	0	0	0	0	0	0
Pavir.1KG201040	5	12	13	17	11	4	12	14	24	9	12	4	10	16	18	8	10	12	3	4	8	6	11	1	49	33	22	16	5	17	10	7	7	15	7	11
Pavir.1KG201045	0	0	0	0	0	0	0	0	0	0	0	0	0	0	0	0	0	0	0	0	0	0	0	0	0	0	0	0	0	0	0	0	0	0	0	0
Pavir.1KG201050	0	4	1	3	4	0	2	2	4	3	8	3	0	2	1	1	1	0	0	2	4	0	2	0	2	3	4	2	0	0	2	2	0	1	0	0
Pavir.1KG201100	6	11	7	9	6	24	2	0	12	3	4	1	6	11	11	6	13	24	1	0	0	6	2	1	13	22	7	25	19	61	2	1	7	6	3	2
Pavir.1KG201200	0	0	0	0	0	0	0	0	0	0	0	0	0	1	1	0	0	0	0	0	0	0	0	0	0	0	0	0	0	0	0	0	1	0	1	0
Pavir.1KG201205	0	0	0	0	0	0	14	0	11	1	12	0	0	1	2	0	0	0	2	0	1	6	2	0	1	0	2	0	0	0	2	1	0	2	0	0
Pavir.1KG201300	4	3	0	0	3	0	11	1	4	16	12	9	2	0	0	0	1	0	3	0	0	3	9	2	0	0	3	2	1	0	4	8	3	3	9	1
Pavir.1KG201400	0	0	0	0	0	0	0	0	0	0	0	0	0	0	0	0	0	0	2	2	1	1	2	1	0	0	0	4	0	0	0	1	2	19	8	26
Pavir.1KG201500	369	443	510	371	389	217	440	363	414	556	391	315	479	439	467	392	382	574	199	220	261	298	251	88	491	774	510	358	457	322	457	396	591	291	341	235
Pavir.1KG201600	0	0	0	0	0	0	0	0	0	0	0	0	0	0	0	0	0	0	0	0	0	0	0	0	0	0	0	0	0	0	0	0	0	0	0	0
Pavir.1KG201605	0	0	0	0	0	0	0	0	0	0	0	0	0	0	0	0	0	0	0	0	0	0	0	0	0	0	0	0	0	0	0	0	0	0	0	0
Pavir.1KG201800	0	0	0	0	0	0	0	0	0	0	0	0	0	0	0	0	0	0	0	0	0	0	0	0	0	0	0	1	1	0	0	2	1	0	1	0
Pavir.1KG202300	44	64	61	56	88	25	107	67	62	95	50	67	49	31	29	31	32	37	33	11	36	50	50	15	54	68	41	37	43	51	32	45	45	41	64	42
Pavir.1KG202600	57	47	45	54	64	28	48	50	58	72	49	58	44	52	41	49	43	52	47	47	46	50	48	16	59	65	57	49	46	32	71	65	45	61	67	37
Pavir.1KG202605	2	0	0	0	3	0	2	0	0	0	0	0	0	0	0	0	0	0	0	0	0	0	0	0	0	0	0	0	0	0	0	0	0	0	0	1
Pavir.1KG203100	0	0	0	0	0	0	0	0	0	0	0	0	0	0	0	0	0	0	0	0	0	0	0	0	0	0	0	0	0	0	0	0	0	0	0	0
Pavir.1KG203105	0	0	0	0	0	0	0	0	0	0	0	0	0	0	0	0	0	0	0	0	0	0	0	0	0	0	0	0	0	0	0	0	0	0	0	0
Pavir.1KG203110	0	0	0	0	0	0	0	0	0	0	0	0	0	0	0	0	0	0	0	0	0	0	0	0	0	0	0	0	0	0	0	0	0	0	0	0
Pavir.1KG203300	6	19	11	14	10	4	18	19	17	25	21	12	2	13	16	4	7	4	23	35	28	45	23	8	8	6	21	17	10	20	34	25	4	35	36	13
Pavir.1KG203305	69	47	22	39	72	24	36	70	47	103	35	47	64	71	50	58	45	44	24	13	43	16	19	10	80	140	63	59	95	39	34	33	41	27	29	29
Pavir.1KG203500	1850	2763	2097	2113	1672	1471	1053	841	1516	1044	963	1082	1619	1587	1695	1623	1333	1909	839	635	1082	961	1483	272	1468	2041	1152	1196	1326	1370	1306	1694	1561	1003	1213	903
Pavir.1KG203600	199	192	251	213	200	109	278	271	177	300	253	240	52	92	75	66	70	96	101	91	143	148	134	32	148	127	96	113	123	100	162	175	203	192	203	127
Pavir.1KG203800	492	714	723	609	672	321	418	293	341	527	432	408	671	848	807	760	769	806	472	393	472	606	605	142	504	1049	523	529	825	635	746	696	922	612	629	434
Pavir.1KG203900	1838	1447	1455	1431	1971	815	1819	2373	1501	2062	1552	1463	389	445	648	394	291	377	318	296	482	292	325	117	354	496	335	309	403	292	484	573	580	316	380	259
Pavir.1KG204200	566	717	615	502	629	298	374	404	512	620	486	425	1467	1160	1366	1234	1113	1295	342	426	599	399	377	103	643	1530	852	837	1214	743	1083	814	860	495	619	514
Pavir.1KG204300	0	0	0	0	0	0	0	0	0	10	7	7	0	0	0	8	7	7	2	0	1	39	41	2	0	0	0	3	4	0	1	1	0	67	19	60
Pavir.1KG204400	421	483	383	424	365	243	566	464	503	820	548	507	849	818	713	684	680	859	529	465	680	536	487	178	457	561	422	439	433	390	774	579	733	866	716	512
Pavir.1KG204600	975	996	563	299	245	534	249	231	155	481	116	260	265	219	301	111	250	483	121	73	67	174	45	45	376	342	606	505	419	175	214	39	104	167	200	49
Pavir.1KG204700	40	12	19	22	11	28	150	53	70	25	74	25	15	47	14	14	47	33	44	72	88	99	48	1	22	14	34	18	13	37	83	35	79	21	76	12
Pavir.1KG205100	81	69	70	64	111	24	97	106	60	93	85	56	13	46	37	32	43	43	18	31	24	30	29	10	32	26	37	17	31	38	28	12	37	23	25	12
Pavir.1KG205300	3	4	5	3	6	2	0	0	6	4	1	0	4	6	0	3	0	7	3	0	3	0	1	0	6	15	5	5	2	0	4	3	1	0	2	0
Pavir.1KG205400	19	16	22	43	38	13	12	9	23	26	20	6	33	25	33	37	19	37	22	14	45	27	22	8	25	37	32	39	37	25	35	43	26	26	21	19
Pavir.1KG205600	0	0	0	0	0	0	0	0	0	0	0	0	0	0	0	0	0	0	0	0	0	0	0	0	0	0	0	0	0	0	0	0	1	0	0	0
Pavir.1KG205800	0	0	0	1	0	0	0	0	0	1	0	0	3	4	2	0	1	1	0	0	11	0	0	0	0	3	0	0	0	0	1	0	0	2	1	0
Pavir.1KG205977	17	17	12	33	47	1	33	20	9	161	39	89	29	21	49	43	24	24	42	25	17	69	92	54	37	26	22	23	45	44	37	46	66	128	246	46
Pavir.1KG206177	5	5	9	8	11	3	9	3	4	9	8	9	22	33	20	27	30	28	2	0	6	1	3	4	3	28	12	12	35	5	24	11	27	6	19	8
Pavir.1KG207200	8	8	16	4	7	1	4	13	5	14	13	17	1	2	7	0	2	0	4	0	4	0	0	2	1	8	2	1	6	2	3	10	2	12	1	1
Pavir.1KG207300	18	63	33	43	83	43	0	0	11	0	0	0	119	161	96	121	135	111	0	0	0	0	0	0	53	132	56	104	207	83	2	1	1	0	0	0
Pavir.1KG207677	0	0	0	0	0	0	0	0	0	0	0	0	1	0	0	0	0	0	0	0	0	0	0	0	0	0	0	0	1	0	0	0	0	0	0	0
Pavir.1KG207900	16	50	121	292	208	80	6	10	29	70	53	102	151	102	149	194	255	259	8	7	1	58	48	64	106	181	91	235	259	217	26	7	65	56	377	267
Pavir.1KG208054	0	0	0	0	0	0	0	0	0	0	0	0	0	0	0	0	0	0	0	0	0	0	0	0	0	0	0	0	0	0	0	0	0	0	0	0
Pavir.1KG208300	7	0	2	0	0	0	150	110	33	154	97	72	0	0	0	0	0	0	36	34	51	42	42	8	0	2	0	1	0	0	35	47	70	40	58	33
Pavir.1KG208313	51	65	75	64	100	41	40	24	45	96	58	99	166	115	143	182	267	221	68	56	103	203	309	60	77	130	62	229	347	120	185	90	161	614	667	819
Pavir.1KG208326	0	0	0	0	0	0	0	0	0	0	0	0	0	0	0	0	0	0	0	0	0	0	0	0	0	0	0	0	0	0	0	0	0	0	0	0
Pavir.1KG208339	14	12	17	16	37	1	2	4	11	23	16	39	28	29	23	42	60	39	23	14	15	22	37	6	42	39	33	75	60	40	29	20	38	26	42	37
Pavir.1KG208352	1155	1151	1086	941	1200	534	495	648	675	611	549	582	1332	1077	857	1097	1061	1400	295	196	315	345	315	68	607	1642	522	527	1022	494	609	407	867	375	537	373
Pavir.1KG208365	1	1	3	0	0	4	1	1	0	1	0	0	3	0	5	0	0	4	0	0	0	0	0	0	2	2	4	2	0	0	1	0	1	2	1	0
Pavir.1KG208378	86	89	108	94	166	76	0	2	35	0	2	0	78	114	126	114	85	79	0	1	1	1	0	0	141	205	133	164	157	159	3	2	0	3	0	3
Pavir.1KG208391	324	395	389	328	500	267	473	485	380	765	659	451	962	1038	1052	1193	849	965	893	866	1381	1244	1123	311	817	1059	826	933	957	758	830	821	1296	1405	1431	953
Pavir.1KG208400	191	180	176	177	190	92	136	118	135	180	155	129	256	228	195	231	190	218	70	108	103	118	105	50	166	298	138	177	222	158	243	160	308	164	169	149
Pavir.1KG208404	213	182	293	228	278	156	247	205	152	369	280	262	280	265	204	337	306	341	152	120	175	330	311	91	288	432	173	233	413	187	457	291	607	494	572	398
Pavir.1KG208417	0	0	0	0	0	0	0	0	0	0	0	0	0	0	0	0	0	0	0	0	0	0	0	0	0	0	0	0	0	0	0	0	0	0	0	0
Pavir.1KG208430	10	0	10	0	10	2	12	8	25	96	27	80	64	2	11	114	135	151	8	12	37	403	482	161	15	45	7	355	265	75	74	135	232	1640	1972	2984
Pavir.1KG208431	117	126	110	105	149	118	0	4	149	14	22	55	111	253	85	173	121	119	34	48	0	41	116	0	66	55	74	81	115	156	44	92	0	151	3	86
Pavir.1KG208443	0	0	0	0	0	0	0	0	0	0	0	0	0	0	0	0	0	0	0	0	0	0	0	0	0	0	0	0	0	0	0	0	0	0	1	0
Pavir.1KG208456	0	0	0	0	0	0	2	0	0	0	0	0	0	0	0	0	0	0	0	0	0	0	1	0	0	3	0	0	0	0	0	1	1	0	0	1
Pavir.1KG208469	0	0	0	0	0	0	0	0	0	0	0	0	0	0	0	0	0	0	0	0	0	3	0	0	0	5	2	3	3	6	0	0	0	0	0	0
Pavir.1KG208482	257	252	228	164	246	120	199	333	337	322	242	214	70	96	158	109	90	138	44	65	104	87	79	15	177	109	133	87	104	151	109	153	161	112	155	82
Pavir.1KG208495	131	120	158	144	127	77	82	62	97	107	97	114	90	82	71	45	53	89	38	95	70	66	58	8	112	123	127	93	74	99	107	106	113	50	60	69
Pavir.1KG208508	141	188	170	138	240	50	170	154	120	207	184	208	103	61	110	83	101	124	50	22	69	49	94	23	74	102	101	70	82	90	138	88	150	88	113	85
Pavir.1KG208521	7783	7939	6614	5556	6731	3636	5414	4904	6912	4600	5310	3492	4125	5485	8386	5331	5161	5397	6314	3892	7769	6611	6306	1637	2669	2838	3702	4133	2649	3740	4315	3713	2659	4145	4054	2427
Pavir.1KG208534	983	804	898	788	1046	409	675	720	740	756	556	583	186	157	248	170	164	237	100	124	234	123	207	48	244	305	259	204	202	192	251	183	227	139	175	116
Pavir.1KG208547	139	192	241	152	158	66	312	278	146	366	276	303	185	151	157	136	104	159	113	150	201	197	221	68	166	204	190	147	139	167	345	310	400	215	284	175
Pavir.1KG208560	405	424	496	444	632	250	312	258	387	429	311	382	722	730	843	690	551	687	315	287	424	424	451	141	703	974	494	583	1002	576	460	397	661	622	608	568
Pavir.1KG208573	0	0	0	0	0	0	0	0	0	0	0	0	0	0	0	0	0	0	0	0	0	0	0	0	0	0	0	0	0	0	0	0	0	0	1	0
Pavir.1KG208586	0	0	0	0	0	2	0	0	0	2	4	2	0	0	2	3	0	0	0	1	4	3	2	1	0	1	1	0	3	0	2	0	0	0	1	1
Pavir.1KG208599	26	40	18	39	11	8	7	18	22	6	12	7	12	19	22	9	20	16	5	0	14	5	3	1	15	15	2	14	23	22	7	15	4	11	15	7
Pavir.1KG208612	0	0	0	0	0	0	0	0	0	0	0	0	0	0	0	0	0	0	0	0	0	0	0	0	0	0	0	0	0	0	0	0	0	0	0	0
Pavir.1KG208625	22	39	25	42	38	18	14	25	31	37	52	62	27	22	33	26	30	28	25	19	39	62	102	10	50	50	62	57	66	31	38	23	30	64	56	47
Pavir.1KG208638	6739	6352	6385	4920	6812	3285	4328	4830	4225	4878	3878	3569	4525	5261	6180	4479	3524	4874	1933	1847	2792	1759	2142	615	3396	4325	3726	3125	3758	3399	2803	2915	2421	1649	1809	1518
Pavir.1KG208651	28	39	37	43	64	18	37	10	39	87	58	55	45	45	48	73	91	60	29	16	25	62	60	30	66	66	35	55	81	44	69	50	94	89	134	93
Pavir.1KG208664	2	0	0	0	1	0	18	14	7	5	5	6	1	1	1	1	0	0	9	21	8	3	1	0	0	0	0	0	0	0	7	2	8	1	2	2
Pavir.1KG208677	159	149	213	103	163	60	95	130	103	132	107	111	259	332	280	316	257	347	125	94	127	74	113	40	199	533	233	235	293	214	172	200	239	130	193	95
Pavir.1KG208690	3	2	0	3	1	0	0	0	0	0	0	0	0	5	3	2	1	5	0	0	0	0	0	0	0	7	2	3	4	0	2	0	1	1	0	0
Pavir.1KG208703	9	8	5	8	16	3	4	1	3	14	16	12	13	42	20	43	36	30	10	7	24	23	29	5	11	32	17	13	30	18	63	19	30	54	43	36
Pavir.1KG208716	11	23	13	6	15	8	17	6	7	12	8	26	16	5	7	27	7	26	22	17	15	7	27	5	12	29	8	12	5	10	25	20	24	24	31	27
Pavir.1KG208808	0	0	0	0	1	1	0	0	1	15	7	1	2	7	2	1	3	1	0	5	5	7	4	0	0	6	0	0	1	1	6	8	4	2	7	0
Pavir.1KG209185	0	0	0	0	0	0	0	0	0	0	0	0	0	0	0	0	0	0	0	0	0	0	0	0	0	0	0	0	0	0	0	0	0	0	0	0
Pavir.1KG212100	19	18	17	7	19	8	24	9	20	22	7	21	10	6	12	2	14	8	12	3	11	10	15	0	6	3	16	6	12	32	18	29	22	16	20	6
Pavir.1KG212105	0	0	0	0	0	0	1	0	0	0	0	0	0	0	0	0	0	0	0	0	0	0	0	0	0	0	0	0	0	0	0	0	0	0	0	0
Pavir.1KG212110	57	68	43	39	84	50	2	16	33	23	15	12	68	66	62	75	83	73	0	2	11	0	6	0	62	68	50	45	66	42	11	4	5	10	6	6
Pavir.1KG212115	0	0	0	0	0	0	0	0	0	0	0	0	0	0	0	0	0	0	0	0	0	0	0	0	0	0	0	0	0	0	0	0	0	0	0	0
Pavir.1KG212120	430	565	343	561	398	544	562	445	871	651	839	911	684	769	721	717	768	693	1921	700	861	1257	1350	368	1059	683	869	853	892	885	853	811	889	1981	1614	1297
Pavir.1KG212300	206	255	223	138	145	95	56	70	142	150	109	137	345	149	235	226	129	209	53	99	90	103	92	23	258	392	214	275	200	139	144	118	186	115	137	97
Pavir.1KG212400	196	204	222	191	222	98	555	352	292	395	290	272	176	150	135	166	185	182	162	208	228	256	265	66	139	279	115	112	157	101	275	235	374	260	322	200
Pavir.1KG212405	5	2	0	0	1	0	28	9	18	14	12	5	20	2	4	4	3	2	30	31	32	33	25	2	6	6	27	6	5	0	18	19	45	14	36	10
Pavir.1KG212410	1	5	0	3	0	2	3	15	5	23	18	10	1	2	0	0	0	0	14	7	13	5	14	5	1	0	0	0	0	0	44	40	42	6	23	26
Pavir.1KG213000	6	0	0	1	0	0	7	17	4	14	11	15	2	2	1	0	1	3	5	10	4	10	12	4	1	2	1	0	0	1	8	6	11	12	7	7
Pavir.1KG213005	45	24	35	38	63	19	8	23	42	27	20	23	32	15	16	13	29	24	0	10	7	3	19	9	20	18	12	9	14	3	14	11	20	9	30	6
Pavir.1KG213010	6	5	1	1	8	8	0	0	5	0	0	0	6	12	2	2	12	10	0	0	0	0	0	0	8	4	14	2	12	3	0	0	1	0	0	2
Pavir.1KG213400	0	0	0	0	0	0	6	4	6	22	7	14	0	0	0	0	0	0	3	0	3	12	2	2	0	0	0	0	0	0	4	3	6	6	7	0
Pavir.1KG213405	0	0	0	0	0	2	0	0	0	0	0	0	1	0	1	0	0	1	0	0	0	0	0	0	0	0	0	0	0	2	0	3	0	0	2	1
Pavir.1KG213410	5	5	0	4	6	1	1	3	1	0	0	0	0	0	2	0	2	0	1	0	0	0	6	0	0	1	0	0	0	1	0	1	0	0	1	0
Pavir.1KG213415	6	12	11	19	10	3	10	18	7	21	12	8	2	4	6	12	5	7	3	4	7	7	18	2	2	12	12	2	14	16	39	39	44	20	31	15
Pavir.1KG214400	1	0	0	0	0	0	4	0	2	3	0	6	0	0	0	0	0	0	0	3	1	1	1	0	0	0	0	0	0	0	1	1	1	1	1	0
Pavir.1KG214600	43	27	59	18	30	15	32	42	50	20	18	19	2	5	8	7	1	10	1	12	10	23	3	2	6	1	6	2	6	2	2	3	7	14	5	2
Pavir.1KG214605	0	0	0	0	0	0	0	0	0	0	0	0	0	0	0	0	0	0	0	0	0	0	0	0	0	0	0	0	0	0	0	0	0	0	0	0
Pavir.1KG214900	6	42	36	111	87	5	4	0	16	6	1	11	63	9	31	54	14	51	12	14	8	51	37	1	60	1	24	62	57	60	27	26	83	210	133	234
Pavir.1KG215200	83	94	123	97	128	33	12	10	18	25	18	35	339	238	220	426	366	260	25	33	30	46	53	16	130	375	135	136	348	90	98	64	122	50	85	60
Pavir.1KG215205	15	6	58	76	155	14	7	8	10	1	18	1	20	83	86	34	28	48	5	0	4	0	0	0	102	39	224	20	6	78	5	5	6	3	1	2
Pavir.1KG215210	0	0	0	0	0	0	0	0	0	0	0	0	0	0	0	0	0	0	0	0	0	0	0	0	0	0	0	0	0	0	2	0	0	0	0	0
Pavir.1KG215215	4	3	0	2	31	0	2	2	0	1	0	1	6	3	3	2	8	0	0	0	0	3	0	2	2	0	3	0	0	7	0	0	0	0	1	2
Pavir.1KG215220	376	116	656	658	1054	97	33	26	17	14	26	27	524	2067	994	1622	905	1010	99	67	17	52	52	0	271	2423	517	117	102	468	545	318	677	236	54	337
Pavir.1KG215225	0	0	0	0	0	0	0	0	0	0	0	0	0	0	0	0	0	0	0	0	0	0	0	0	0	0	0	0	0	0	0	0	0	0	0	0
Pavir.1KG215230	0	0	1	0	0	0	0	0	0	0	0	0	1	0	0	0	3	0	0	0	0	0	2	0	0	1	0	0	0	0	2	0	4	0	2	0
Pavir.1KG215235	0	0	0	0	0	0	0	0	1	1	2	0	0	0	4	0	1	0	0	0	0	0	0	0	0	0	8	2	12	7	4	0	0	0	6	1
Pavir.1KG215240	51	53	47	60	75	26	34	28	39	45	21	33	81	93	49	95	114	72	39	16	27	41	38	14	67	117	40	66	143	74	72	51	62	40	46	25
Pavir.1KG215400	0	0	1	1	0	0	0	0	0	1	0	0	0	0	1	1	0	0	0	0	0	0	1	0	0	0	0	1	0	0	0	0	0	0	1	0
Pavir.1KG215405	47	29	31	66	0	6	1	9	0	3	10	0	247	161	161	264	147	29	35	48	1	21	2	0	40	873	127	77	102	25	78	33	71	41	9	41
Pavir.1KG215410	24	21	64	62	14	6	0	21	12	12	144	1	161	197	409	183	124	35	140	256	0	341	77	1	375	858	127	552	107	64	101	73	47	439	93	137
Pavir.1KG215415	48	30	42	50	15	2	0	6	0	0	3	0	57	41	108	68	24	31	1	0	0	0	1	0	43	107	33	55	32	28	2	2	6	4	2	5
Pavir.1KG215420	105	104	273	125	0	0	3	2	0	0	2	0	385	137	194	100	170	15	1	0	0	1	1	0	118	235	73	192	159	33	1	2	0	0	0	1
Pavir.1KG217400	67	83	70	102	113	24	31	17	47	37	25	34	87	59	37	51	70	78	25	15	16	27	34	19	164	166	113	61	132	61	24	22	36	34	36	21
Pavir.1KG217500	0	0	0	0	0	0	0	0	0	3	4	1	0	0	0	0	0	0	0	1	7	0	0	0	0	0	0	0	0	0	1	3	2	0	1	1
Pavir.1KG217700	254	189	263	210	305	84	311	363	163	285	165	154	87	88	119	66	34	77	41	27	61	44	56	12	59	115	129	59	55	42	49	43	59	44	38	22
Pavir.1KG218000	210	182	215	151	223	95	132	144	158	203	197	152	253	253	180	246	259	284	104	79	83	112	131	46	136	362	162	168	205	126	295	224	347	188	250	145
Pavir.1KG218005	0	0	0	0	0	0	0	0	0	0	0	0	0	0	0	0	0	0	0	0	0	0	0	0	0	0	0	0	0	0	0	0	0	0	0	0
Pavir.1KG218010	0	0	0	0	1	0	0	0	0	0	0	0	0	0	0	0	0	0	0	0	0	0	0	0	0	0	0	0	0	0	0	0	0	0	0	0
Pavir.1KG219100	186	182	173	201	233	97	219	257	239	350	256	319	181	167	199	196	201	200	188	152	257	586	384	62	195	159	237	243	171	219	329	372	249	452	558	448
Pavir.1KG219200	507	541	603	619	909	339	263	277	286	475	474	477	895	697	576	689	762	975	188	171	283	447	403	113	671	850	571	844	1218	770	622	485	735	711	1000	757
Pavir.1KG219300	0	0	0	0	0	0	0	0	2	0	1	0	0	0	0	0	0	0	0	0	1	0	0	0	0	1	0	0	1	0	0	0	3	0	2	0
Pavir.1KG219400	1	3	5	0	5	2	0	0	1	6	1	2	13	10	11	15	19	29	2	2	8	2	17	1	4	9	0	9	12	5	1	1	2	10	11	6
Pavir.1KG219405	0	0	0	0	0	0	0	0	0	0	0	0	0	0	0	0	0	0	0	0	0	0	0	0	0	0	0	0	0	0	0	0	0	0	0	0
Pavir.1KG219600	0	0	0	0	1	0	0	0	0	6	3	4	0	0	0	1	1	0	0	0	0	1	7	0	0	1	0	2	0	2	1	0	0	5	5	2
Pavir.1KG219605	4	21	17	23	14	8	28	20	10	0	9	2	4	8	3	8	4	2	9	0	6	3	1	3	4	7	7	3	2	5	5	9	3	3	1	3
Pavir.1KG219610	0	0	0	0	0	0	0	0	0	0	0	0	0	0	0	0	0	0	0	0	0	0	0	0	0	0	0	0	0	0	0	0	0	0	0	0
Pavir.1KG219615	81	63	116	62	40	41	159	136	95	130	168	155	17	17	26	11	18	67	59	102	127	90	58	21	14	59	30	75	33	30	67	86	119	76	105	73
Pavir.1KG219620	8	16	5	7	8	1	3	13	5	6	3	13	6	2	4	7	10	2	1	0	6	3	9	1	0	8	2	3	1	2	12	14	12	10	11	6
Pavir.1KG219700	637	624	667	578	981	307	519	717	338	615	611	649	291	253	248	200	201	298	188	201	280	317	453	109	659	481	493	328	368	434	317	420	530	457	464	285
Pavir.1KG219900	599	493	550	461	566	320	498	462	509	601	373	408	279	168	146	140	178	269	93	76	104	126	164	41	478	467	382	227	325	286	159	228	322	190	200	114
Pavir.1KG219905	315	414	510	396	565	200	685	642	500	847	589	605	214	160	212	178	161	222	284	190	350	358	342	79	368	339	287	304	216	208	234	290	425	537	499	337
Pavir.1KG220000	0	0	0	0	0	0	0	0	0	0	0	0	0	0	0	0	0	0	0	0	0	0	0	0	0	0	0	0	0	0	0	0	0	0	0	0
Pavir.1KG220100	0	0	15	0	0	7	0	0	0	0	0	0	18	4	0	27	0	4	0	0	0	0	0	0	0	0	0	31	1	6	1	0	0	0	0	0
Pavir.1KG220105	0	0	0	0	0	0	0	0	0	0	0	0	0	0	0	0	0	0	0	0	0	0	0	0	0	0	0	0	0	0	0	0	0	0	0	0
Pavir.1KG220400	770	736	703	632	736	537	595	518	627	940	552	588	1074	715	789	705	592	895	158	387	319	274	498	83	980	1031	702	794	641	570	595	697	796	303	431	368
Pavir.1KG220500	865	819	821	881	916	396	679	652	698	884	666	793	350	275	376	244	185	332	132	168	213	147	279	33	389	353	344	395	289	277	290	493	359	168	235	136
Pavir.1KG220700	0	0	0	0	0	0	0	0	0	0	0	0	0	0	0	0	0	0	0	0	2	0	0	1	0	1	0	0	3	0	5	0	1	1	1	0
Pavir.1KG220705	44	36	35	30	23	51	18	49	32	17	12	29	9	12	5	4	20	20	6	18	23	6	10	6	27	33	30	16	29	17	22	13	19	0	13	11
Pavir.1KG221500	37	28	13	26	35	26	3	0	23	0	0	0	6	14	15	4	5	4	0	0	0	0	0	0	17	12	9	8	12	8	0	1	0	0	0	1
Pavir.1KG221505	0	0	0	0	0	0	0	0	0	0	0	0	0	0	0	0	0	0	0	0	0	0	0	0	0	0	0	0	0	0	0	0	0	0	0	0
Pavir.1KG221900	1	11	8	3	3	7	6	6	2	7	2	2	3	1	3	5	5	5	0	0	3	3	0	0	4	7	3	7	3	12	2	0	0	3	2	6
Pavir.1KG222000	193	178	209	178	229	105	371	354	182	537	301	313	141	125	135	79	98	114	168	149	229	225	217	62	231	180	139	127	149	113	197	244	231	205	199	170
Pavir.1KG222100	355	390	366	322	344	169	303	333	333	393	296	289	263	282	359	246	259	322	152	181	206	255	217	77	357	321	304	278	235	259	345	229	312	274	299	191
Pavir.1KG222600	223	248	301	267	317	130	314	277	208	500	407	416	260	229	280	298	240	313	151	209	348	318	445	90	325	401	230	458	415	238	372	441	476	457	510	466
Pavir.1KG222700	334	371	402	333	466	210	255	255	313	467	392	406	550	430	359	405	479	551	193	134	246	360	362	83	357	610	228	296	470	277	539	403	796	430	589	402
Pavir.1KG222800	257	271	263	291	308	191	234	149	281	318	367	340	420	293	263	333	372	420	192	155	219	241	306	75	297	474	325	315	444	265	507	410	802	340	515	366
Pavir.1KG223000	0	0	0	0	0	0	0	0	0	0	0	0	0	0	0	0	0	0	0	0	0	6	1	0	0	0	0	0	0	0	0	0	1	5	8	12
Pavir.1KG223300	146	237	193	164	228	89	169	173	173	161	112	138	88	100	82	92	94	123	62	68	71	100	90	30	82	88	47	55	88	95	120	119	98	72	97	65
Pavir.1KG223800	745	820	868	695	1015	349	495	539	410	868	688	655	1106	1167	1177	1059	974	951	507	433	821	558	752	222	939	1532	810	1113	1430	864	1433	977	1153	834	1100	855
Pavir.1KG224100	71	67	81	60	95	55	44	42	71	55	26	25	50	55	44	39	68	88	25	7	28	41	30	8	35	61	32	40	62	73	44	39	39	57	54	30
Pavir.1KG224105	672	779	660	479	549	284	276	288	410	460	343	358	1069	772	771	764	980	974	126	159	236	279	294	97	761	1195	621	516	734	475	649	519	1168	452	550	464
Pavir.1KG224110	9	0	1	1	5	0	12	4	16	15	12	11	1	3	7	5	4	0	1	4	7	5	3	2	0	5	0	3	2	0	2	8	0	5	4	3
Pavir.1KG224500	612	660	701	523	622	336	402	355	434	422	377	293	693	642	721	900	815	914	307	143	322	476	319	105	350	708	406	319	518	319	499	299	540	397	487	322
Pavir.1KG224700	6750	6861	5551	8801	12112	5857	4569	3990	4950	7151	7278	9226	3633	2928	2750	3723	3385	3748	906	918	1261	3828	4398	912	3459	4370	2640	4468	6098	2731	2769	3457	4656	4327	5096	4641
Pavir.1KG225000	208	246	241	191	222	87	333	418	209	410	279	288	60	65	79	70	71	83	85	89	93	87	133	30	46	61	49	48	66	70	160	101	119	131	131	78
Pavir.1KG225005	0	0	0	0	0	0	0	0	0	0	0	0	0	0	0	0	0	0	0	0	1	0	0	0	0	0	0	0	0	0	2	0	2	1	0	0
Pavir.1KG225100	122	108	160	160	106	77	51	58	134	54	54	76	61	47	67	77	47	66	30	10	23	50	28	4	71	72	41	52	72	51	25	19	17	10	23	24
Pavir.1KG225105	1	2	0	0	0	0	0	6	1	1	3	2	2	0	2	0	0	0	0	0	0	1	1	1	0	3	0	2	3	0	1	1	7	0	7	2
Pavir.1KG225200	0	0	0	0	0	0	0	0	0	0	0	0	0	0	0	0	0	0	0	0	0	0	0	0	0	0	0	0	1	1	0	0	0	0	0	0
Pavir.1KG225300	63	63	58	66	41	34	39	41	34	35	35	18	15	13	22	14	14	11	10	11	9	4	11	6	3	8	7	5	7	7	11	13	9	18	13	9
Pavir.1KG225500	0	0	0	0	0	0	0	0	0	0	0	0	0	0	0	0	0	0	0	0	0	0	0	0	0	0	0	0	0	0	0	0	0	0	0	0
Pavir.1KG225700	172	222	183	167	257	117	193	139	163	213	179	201	197	208	286	240	160	249	95	140	136	135	170	66	427	297	298	292	256	253	179	206	222	151	200	137
Pavir.1KG225705	704	689	801	651	772	340	575	589	580	888	627	673	994	629	612	665	620	815	211	290	366	429	483	124	688	1301	566	474	678	498	618	602	1112	559	739	498
Pavir.1KG225900	37	43	41	36	38	24	22	29	18	23	33	20	10	9	12	12	12	19	6	4	1	9	12	2	6	24	14	7	17	6	18	10	29	11	9	8
Pavir.1KG226000	0	0	0	0	0	0	0	0	0	0	0	0	0	0	0	0	0	0	0	0	0	0	0	0	0	0	0	0	0	0	0	0	0	0	0	0
Pavir.1KG226200	2	5	4	3	12	4	4	3	48	11	4	3	69	42	30	30	21	47	0	7	2	5	2	0	59	40	47	15	30	26	3	6	19	29	16	1
Pavir.1KG226600	0	0	0	0	0	0	0	0	0	0	0	0	0	0	0	0	0	0	0	0	0	0	0	0	0	0	0	0	0	0	0	0	0	0	0	0
Pavir.1KG226700	0	0	0	0	0	0	0	0	0	0	0	0	0	3	0	0	1	0	0	0	0	0	0	0	0	0	1	0	0	0	0	0	1	0	0	0
Pavir.1KG226900	0	0	0	0	0	0	0	0	0	0	0	0	0	0	0	0	0	0	0	0	0	0	0	0	0	0	0	0	0	0	0	0	0	0	0	0
Pavir.1KG226905	0	0	0	0	1	0	0	0	0	0	0	0	0	0	1	0	0	1	0	0	0	0	0	0	0	3	1	0	0	0	0	0	0	0	0	0
Pavir.1KG227000	0	0	0	0	0	0	0	0	0	1	2	2	0	0	1	0	0	0	4	4	9	6	6	0	0	0	0	0	1	0	3	2	11	3	1	1
Pavir.1KG227005	293	180	184	229	214	82	4	14	74	0	0	0	97	84	181	78	76	92	0	0	0	0	1	2	274	209	173	106	121	118	0	0	0	2	2	2
Pavir.1KG227100	151	178	130	135	162	86	127	147	130	208	138	157	51	26	31	30	31	50	12	17	31	46	42	21	61	58	47	49	45	48	60	56	80	66	91	59
Pavir.1KG227200	246	288	447	321	653	210	202	156	223	437	436	606	440	402	447	502	725	418	187	195	255	385	663	137	426	705	314	1374	1520	645	404	336	807	904	941	980
Pavir.1KG227205	0	0	0	0	0	0	0	0	0	0	0	0	0	0	0	0	0	0	0	0	0	0	0	0	0	0	0	0	0	0	0	0	0	0	0	0
Pavir.1KG232400	550	558	580	480	541	239	532	470	496	735	441	456	741	516	428	521	486	676	286	262	272	386	336	89	380	1102	381	277	543	284	845	511	1148	387	597	443
Pavir.1KG232500	14	16	19	18	24	5	8	3	11	9	3	6	21	8	19	16	7	12	2	0	2	0	1	0	17	17	17	11	7	6	1	5	5	2	5	2
Pavir.1KG232600	321	370	387	320	494	194	286	186	292	405	297	287	445	438	447	481	394	456	173	230	292	383	362	86	385	646	336	399	507	332	414	355	557	421	517	334
Pavir.1KG232605	19	23	17	24	36	8	10	5	23	1	4	3	22	22	33	24	17	10	0	0	8	1	0	1	29	23	30	21	19	9	7	4	7	1	0	2
Pavir.1KG238400	250	265	331	218	323	127	302	285	250	318	260	283	291	222	278	266	215	250	153	121	223	246	202	60	395	383	291	332	321	223	193	228	328	259	281	209
Pavir.1KG238500	1490	1855	1988	1468	2145	912	697	819	805	1633	1071	1091	3460	2725	2337	2380	2204	2997	430	517	737	1074	1202	324	1670	2794	1597	1965	2893	1639	1284	1371	2076	1858	2224	1989
Pavir.1KG241200	380	421	510	478	529	203	448	490	305	590	519	452	152	169	211	123	162	183	164	185	265	293	276	72	527	323	337	296	255	321	217	225	346	395	382	228
Pavir.1KG241300	2	1	0	1	3	2	1	3	5	12	3	4	1	1	1	2	1	2	1	0	0	3	1	2	3	1	5	2	4	3	0	3	1	11	6	6
Pavir.1KG241600	140	157	145	167	169	71	165	226	132	261	167	163	172	144	189	110	126	167	163	165	158	178	220	54	231	178	237	167	161	168	213	210	218	180	237	168
Pavir.1KG241700	4	3	1	7	7	1	0	2	6	9	0	7	6	3	18	4	1	6	0	4	1	3	2	1	6	7	6	5	2	8	2	9	5	10	6	7
Pavir.1KG241800	127	116	176	156	79	95	96	65	164	137	131	116	237	213	237	239	168	258	50	60	120	79	151	22	75	188	146	105	264	137	229	193	282	95	132	110
Pavir.1KG241805	0	0	1	0	0	0	0	0	1	0	0	0	0	0	1	0	0	0	0	0	0	0	0	0	0	0	0	0	0	1	1	0	0	0	0	0
Pavir.1KG241810	0	0	0	0	0	0	0	0	0	0	0	0	0	0	0	0	0	0	0	0	0	0	0	0	0	0	0	0	0	0	0	0	0	0	0	0
Pavir.1KG241815	0	0	0	0	0	0	0	0	0	0	0	0	0	0	0	0	0	0	0	0	0	0	0	0	0	0	0	0	0	0	0	0	0	0	0	0
Pavir.1KG241820	0	0	0	0	0	0	0	0	0	0	0	0	0	0	0	0	0	0	0	0	0	0	0	0	0	0	0	0	0	0	0	0	0	0	0	0
Pavir.1KG241825	5	2	3	0	0	1	0	0	0	0	0	1	0	0	2	0	1	0	3	0	0	0	0	0	1	1	3	2	0	1	0	0	3	0	2	0
Pavir.1KG241830	0	0	0	0	0	0	0	0	0	0	0	0	0	0	0	0	0	0	0	0	0	0	0	0	0	0	0	0	0	0	0	0	0	0	0	0
Pavir.1KG241835	0	0	0	0	0	0	0	0	0	0	0	0	0	0	0	0	0	0	0	0	0	0	0	0	0	0	0	0	0	0	0	0	0	0	0	0
Pavir.1KG242000	0	0	0	0	0	0	0	0	0	0	0	0	0	0	0	0	0	0	0	0	0	0	0	0	0	0	0	0	0	0	0	0	0	0	0	0
Pavir.1KG242005	1	0	0	0	0	0	0	0	0	0	0	0	0	0	0	0	0	0	0	0	0	0	0	0	0	0	0	0	0	0	0	0	1	0	0	0
Pavir.1KG242100	65	143	50	64	134	60	1	23	41	6	14	12	28	20	40	35	28	19	3	11	4	18	6	0	51	46	30	23	39	16	13	10	3	9	12	8
Pavir.1KG242200	1004	982	854	823	738	463	1265	1232	902	1149	760	790	339	475	641	389	413	441	409	273	461	502	436	116	429	316	423	367	276	366	462	355	374	418	441	264
Pavir.1KG242400	95	118	123	60	85	57	31	32	62	40	30	33	180	190	185	227	187	218	52	31	64	88	69	18	54	171	97	113	268	99	164	118	223	111	220	109
Pavir.1KG242600	123	133	106	106	146	76	81	86	129	135	109	110	109	177	179	123	155	166	115	105	132	184	130	31	113	136	149	178	146	149	179	153	144	195	217	132
Pavir.1KG242605	0	0	0	0	0	0	0	0	0	0	0	0	0	0	0	0	0	0	0	0	0	0	0	0	0	0	0	0	0	0	0	0	0	0	0	0
Pavir.1KG242610	0	1	0	0	0	4	1	0	1	2	0	2	2	4	3	1	0	3	0	1	1	0	0	0	0	1	0	0	3	0	0	1	2	0	3	3
Pavir.1KG242700	62	110	113	111	117	71	127	120	113	228	201	178	267	330	319	352	387	343	455	286	452	467	551	137	299	390	249	354	529	310	609	413	539	577	636	419
Pavir.1KG242900	370	354	379	356	350	184	229	167	242	324	229	249	98	33	34	41	42	57	9	11	6	48	60	21	160	243	98	56	77	38	79	96	216	34	43	31
Pavir.1KG242905	0	0	0	0	0	0	0	0	0	0	0	0	0	0	0	0	0	0	0	0	0	0	0	0	0	0	0	0	0	0	0	0	0	0	0	0
Pavir.1KG242910	0	0	1	0	0	0	0	0	1	3	0	0	1	0	1	2	5	1	1	0	0	1	1	0	0	7	2	0	2	0	17	6	14	2	1	5
Pavir.1KG243000	1	1	0	0	1	0	0	0	2	3	2	0	3	2	4	1	2	0	0	0	0	3	0	1	1	1	0	1	4	0	0	1	6	0	3	4
Pavir.1KG243700	77	82	53	125	108	61	5	4	52	0	0	0	29	46	36	22	22	48	0	0	0	0	0	0	39	60	42	41	39	38	0	1	0	1	0	0
Pavir.1KG243800	39	54	51	52	42	24	40	15	26	72	40	55	48	30	33	27	24	43	27	14	19	27	40	13	33	71	41	26	60	18	33	44	83	53	58	43
Pavir.1KG244100	172	161	233	167	162	62	115	173	115	202	181	153	178	208	155	151	202	232	92	55	117	115	143	39	190	430	163	143	240	181	232	173	392	254	228	204
Pavir.1KG244300	43	43	45	41	66	26	58	47	59	84	66	71	45	57	82	46	50	59	20	44	50	60	63	9	79	67	64	54	65	43	58	56	73	52	71	62
Pavir.1KG244400	3	3	0	2	1	0	12	13	21	18	18	28	0	11	0	0	0	0	13	9	8	11	8	7	3	1	1	0	2	0	27	33	40	20	17	13
Pavir.1KG245100	191	164	122	156	238	69	156	116	159	242	181	244	144	129	156	116	117	131	99	112	145	182	143	50	182	143	197	131	172	133	190	151	206	204	223	142
Pavir.1KG245500	10	12	2	0	0	0	32	58	9	47	33	46	0	2	0	1	17	2	62	68	56	96	46	10	16	2	0	8	8	3	72	50	30	117	42	62
Pavir.1KG245505	0	5	0	0	0	0	2	0	0	2	0	0	0	0	0	0	0	0	0	0	0	0	0	0	0	0	0	0	0	0	1	0	0	0	0	0
Pavir.1KG246700	192	375	264	99	104	123	4	2	46	0	0	0	45	49	93	88	75	107	0	0	0	0	0	0	95	190	114	90	121	63	0	0	2	0	0	1
Pavir.1KG246705	0	0	0	0	0	0	0	0	0	0	0	0	0	2	0	0	0	0	0	0	0	0	0	1	0	0	0	2	0	0	0	0	0	0	0	0
Pavir.1KG246733	0	0	0	0	0	0	0	0	0	0	0	0	0	0	0	0	0	0	0	0	0	0	0	0	0	0	0	0	0	0	0	2	0	2	0	0
Pavir.1KG246800	53	79	79	68	51	47	15	5	32	8	3	8	58	55	89	97	73	123	7	7	17	11	16	4	42	79	61	87	81	54	20	34	19	17	23	16
Pavir.1KG246900	11	11	10	11	12	4	3	10	3	4	4	3	33	13	18	22	31	21	1	1	0	1	5	1	14	87	17	7	60	21	20	16	25	7	3	5
Pavir.1KG247000	231	184	297	182	352	74	127	204	84	120	168	90	440	309	465	337	380	230	104	95	127	115	97	38	944	923	515	362	830	688	210	175	247	122	159	86
Pavir.1KG247033	14	5	10	5	3	6	3	12	8	0	7	2	1	6	0	3	6	6	5	0	9	8	7	1	17	3	2	1	2	3	9	5	4	0	2	1
Pavir.1KG247100	2	4	3	0	6	6	4	5	5	16	8	12	0	1	3	6	6	8	4	9	12	8	11	5	1	0	1	13	6	3	22	17	22	7	9	17
Pavir.1KG247105	0	0	0	0	0	0	0	0	0	1	0	1	0	0	0	0	0	0	1	0	1	0	0	0	0	0	0	0	1	0	0	1	0	0	0	0
Pavir.1KG247300	1	0	3	0	0	0	26	9	6	20	9	1	0	1	2	0	0	0	0	1	0	4	1	0	0	0	0	0	2	0	1	5	3	8	3	1
[truncated: 78,281 more rows]
