# Supplementary material for: Differential Defense Responses of Upland and Lowland Switchgrass Cultivars to a Cereal Aphid Pest
Source: Int J Mol Sci. 2020 Oct 27;21(21):7966. doi: 10.3390/ijms21217966 (PMC7672581; doi:10.3390/ijms21217966)
Supplement: Supplementary file 1 [file ijms-21-07966-s001.zip › Supplemental_table_3.xlsx]

## Sheet: DEG-3FC
Supplemental Table 3: Contrast Summary
geneID	Athaliana	short_description	TAIR_Curator_summary	function_TAIR	location_tair	TF	ME	sum-up	sum-down	kan-up	kan-down	5D-up	10D-up	15D-up	5D-down	10D-down	15D-down	Kan.D5.Con.YSA	Kan.D10.Con.YSA	Kan.D15.Con.YSA	Kan.D5.YSA	Kan.D10.YSA	Kan.D15.YSA	Sum.D5.Con.YSA	Sum.D10.Con.YSA	Sum.D15.Con.YSA	Sum.D5.YSA	Sum.D10.YSA	Sum.D15.YSA	sumExp
Pavir.5KG152200	AT3G26740	CCR-like	transcripts are differentially regulated at the level of mRNA stability at different times of day controlled by the circadian clock. mRNAs are targets of the mRNA degradation pathway mediated by the downstream (DST) instability determinant.	involved-circadian rhythm, chloroplast, responsive to calcium (Kaplan 2006)		no	Module1	#N/A	sum.D15.down	#N/A	#N/A	#N/A	#N/A	#N/A	#N/A	#N/A	Sum.D15.down	67062	17588	21938	79281	10105	11848	54526	3780	12908	55209	2599	1839	338683
Pavir.9KG022700	AT5G24490	30S ribosomal protein, putative		negative regulation of transcriptional elongation, primary metabolic process, chloroplast, plastid, encodes for a protein that is a constituent of the 30S ribosomal subunit and is involved in translation and in primary metabolic processes		no	Module1	#N/A	sum.D15.down	#N/A	#N/A	#N/A	#N/A	#N/A	#N/A	#N/A	Sum.D15.down	27931	18157	25766	26352	11240	14862	33345	22592	16264	26123	11152	5185	238969
Pavir.4KG345900	AT5G54770	thiazole biosynthetic enzyme, chloroplast (ARA6) (THI1) (THI4)	Encodes a thiamine biosynthetic gene that has a dual function in thiamine biosynthesis and mitochondrial DNA damage tolerance. It appears to be involved in producing the thiazole portion of thiamine (vitamin B1). A crystal structure of the protein reveals that it forms a 2-ring homo-octamer.	encodes thiamine biosynthetic gene: function in thiamin biosynthesis and mitochondrial DNA damage tolerance	chloroplast, plastid, thylakoid	no	Module1	#N/A	sum.D15.down	#N/A	#N/A	#N/A	#N/A	#N/A	#N/A	#N/A	Sum.D15.down	24065	5685	5493	28748	2926	3067	39555	4225	6183	29892	3964	1002	154805
Pavir.5NG155100	AT3G26740	CCR-like	transcripts are differentially regulated at the level of mRNA stability at different times of day controlled by the circadian clock. mRNAs are targets of the mRNA degradation pathway mediated by the downstream (DST) instability determinant.	involved-circadian rhythm, chloroplast, responsive to calcium (Kaplan 2006)		no	Module1	#N/A	sum.D15.down	#N/A	#N/A	#N/A	#N/A	#N/A	#N/A	#N/A	Sum.D15.down	30130	2785	6448	39620	1678	2664	28145	791	1827	23520	494	339	138441
Pavir.9KG050400	AT2G29630	thiaminC	Encodes a protein involved in thiamine biosynthesis. The protein is an iron-sulfur cluster protein predicted to catalyze the conversion of 5-aminoimidazole ribonucleotide (AIR) to hydroxymethylpyrimidine phosphate (HMP-P). A severe reduction of THIC levels in plants decreases vitamin B1 (thiamin diphosphate (TPP)) levels and also leads to changes in the levels of numerous other metabolites since …	encodes thiamin biosynthesis. Catalyzes conversion AIR to HMP.		no	Module1	#N/A	sum.D15.down	#N/A	#N/A	#N/A	#N/A	#N/A	#N/A	#N/A	Sum.D15.down	29611	2532	2706	30732	1784	1041	32570	359	1089	20959	395	240	124018
Pavir.9NG015900	AT5G24490	30S ribosomal protein, putative		negative regulation of transcriptional elongation, primary metabolic process, chloroplast, plastid, encodes for a protein that is a constituent of the 30S ribosomal subunit and is involved in translation and in primary metabolic processes		no	Module1	#N/A	sum.D15.down	#N/A	#N/A	#N/A	#N/A	#N/A	#N/A	#N/A	Sum.D15.down	14917	10376	12860	13145	5959	7929	19890	6574	6971	14485	3373	1256	117735
Pavir.4NG251200	AT5G54770	thiazole biosynthetic enzyme, chloroplast (ARA6) (THI1) (THI4)	Encodes a thiamine biosynthetic gene that has a dual function in thiamine biosynthesis and mitochondrial DNA damage tolerance. It appears to be involved in producing the thiazole portion of thiamine (vitamin B1). A crystal structure of the protein reveals that it forms a 2-ring homo-octamer.	encodes thiamine biosynthetic gene: function in thiamin biosynthesis and mitochondrial DNA damage tolerance		no	Module1	#N/A	sum.D15.down	#N/A	#N/A	#N/A	#N/A	#N/A	#N/A	#N/A	Sum.D15.down	21239	4981	4887	26565	2370	2195	31196	1766	2095	18540	1117	281	117232
Pavir.1NG121088	AT4G35770	Rhodanese/Cell cycle control phosphatase superfamily protein	Senescence-associated gene that is strongly induced by phosphate starvation. Transcripts are differentially regulated at the level of mRNA stability at different times of day. mRNAs are targets of the mRNA degradation pathway mediated by the downstream (DST) instability determinant.	SEN1. Senescence associated gene associated with phosphate starvation. Aging, reponse to JA, reponse to oxidative stress, response to wounding.	Chloroplast, nucleus	no	Module1	#N/A	sum.D15.down	#N/A	#N/A	#N/A	#N/A	#N/A	#N/A	#N/A	Sum.D15.down	10360	14206	13751	9402	9453	8911	12849	9378	8088	12334	4739	2302	115773
Pavir.9KG468800	AT3G15840	post-illumination chlorophyll fluorescence increase	Encodes a chloroplast-targeted protein localized in the stroma that is a novel component essential for NDH-mediated non-photochemical reduction of the plastoquinone pool in chlororespiratory electron transport.	Encodes a chloroplast-targeted protein localized in the stoma. Chlororespiration	Chloroplast, thylakoid	no	Module1	#N/A	sum.D15.down	#N/A	#N/A	#N/A	#N/A	#N/A	#N/A	#N/A	Sum.D15.down	23964	4427	6691	22284	3187	4166	19309	2124	4400	19681	2224	1151	113608
Pavir.7KG171700	AT1G26230	TCP-1/cpn60 chaperonin family protein	Encodes a subunit of chloroplasts chaperonins that are involved in mediating the folding of newly synthesized, translocated, or stress-denatured proteins. Cpn60 subunits are: Cpn60alpha1 (At2g28000), AtCpn60alpha2 (At5g18820), AtCpn60beta1 (At1g55490), AtCpn60beta2 (At3g13470), AtCpn60beta3 (At5g56500), AtCpn60beta4 (At1g26230).	Encodes a subunit of chloroplast chaperonins, involved in mediating the floding of newly synthesized, translocated or stress-denatured proteins.	Chloroplast, cytoplasm.	no	Module1	#N/A	sum.D15.down	#N/A	#N/A	#N/A	#N/A	#N/A	#N/A	#N/A	Sum.D15.down	21782	9904	10019	17491	7463	6182	12251	3915	5263	10161	2301	1251	107983
Pavir.9NG222600	AT3G15840	post-illumination chlorophyll fluorescence increase	Encodes a chloroplast-targeted protein localized in the stroma that is a novel component essential for NDH-mediated non-photochemical reduction of the plastoquinone pool in chlororespiratory electron transport.	Encodes a chloroplast-targeted protein localized in the stoma. Chlororespiration		no	Module1	#N/A	sum.D15.down	#N/A	#N/A	#N/A	#N/A	#N/A	#N/A	#N/A	Sum.D15.down	16826	3449	4370	18351	2474	2873	11986	1398	3329	11417	1218	836	78527
Pavir.9NG091900	AT2G29630	thiaminC	Encodes a protein involved in thiamine biosynthesis. The protein is an iron-sulfur cluster protein predicted to catalyze the conversion of 5-aminoimidazole ribonucleotide (AIR) to hydroxymethylpyrimidine phosphate (HMP-P). A severe reduction of THIC levels in plants decreases vitamin B1 (thiamin diphosphate (TPP)) levels and also leads to changes in the levels of numerous other metabolites since …	encodes thiamin biosynthesis. Catalyzes conversion AIR to HMP.		no	Module1	#N/A	sum.D15.down	#N/A	#N/A	#N/A	#N/A	#N/A	#N/A	#N/A	Sum.D15.down	16492	889	955	15642	577	362	17192	268	683	10239	209	126	63634
Pavir.1NG356400	AT2G37040	PHE ammonia lyase 1	Encodes PAL1, a phenylalanine ammonia-lyase. Arabidopsis has four PALs: AT2G37040 (PAL1), AT3G53260 (PAL2), AT5G04230 (PAL3) and AT3G10340 (PAL4).	Encodes PAL1, a phenylalanine ammonia-lyase. L-phenylalanine catabolic process.	Cytoplasm	no	Module1	sum.D5.up	#N/A	#N/A	#N/A	Sum.D5.up	#N/A	#N/A	#N/A	#N/A	#N/A	402	5488	2516	900	8810	5938	314	7930	4194	1367	10435	8177	56471
Pavir.9KG467348	AT3G13460	evolutionarily conserved C-terminal region 2	Physically interacts with CIPK1.	mRNA destabilization. Physically interact with CIPK1.	Cytoplasm, cytosol, nucleus	no	Module1	#N/A	sum.D15.down	#N/A	#N/A	#N/A	#N/A	#N/A		#N/A	Sum.D15.down	5761	6109	6449	5727	3868	4101	4558	2294	3978	3876	1646	939	49306
Pavir.5KG450100	AT5G42800	dihydroflavonol 4-reductase	dihydroflavonol reductase. Catalyzes the conversion of dihydroquercetin to leucocyanidin in the biosynthesis of anthocyanins. Not expressed in roots (qRT-PCR).	catalyzes the conversion of dihydroquercetin to leutocyanidin in the biosythesis of anthocyanins.	Extrinsic component of endoplasmic reticulum membrane	no	Module1	sum.D5.up	#N/A	Kan.D5.up	#N/A	Kan.D5.up Sum.D5.up	#N/A	#N/A	#N/A	#N/A	#N/A	300	3848	3943	3154	7438	9479	380	1501	3163	2365	6750	3436	45757
Pavir.3NG181561	0	#N/A				no	Module1	#N/A	sum.D15.down	#N/A	#N/A	#N/A	#N/A	#N/A	#N/A	#N/A	Sum.D15.down	11810	1352	1547	10064	844	879	7489	424	745	5777	323	195	41449
Pavir.5NG012647	AT4G13850	glycine-rich RNA-binding protein 2	Encodes a glycine-rich RNA-binding protein. Gene expression is induced by cold.	Encodes a glycine-rich RNA-binding protein. Gene expression induced by cold.	Golgi apparatus	no	Module1	#N/A	sum.D15.down	#N/A	#N/A	#N/A	#N/A	#N/A	#N/A	#N/A	Sum.D15.down	9337	935	1352	9148	476	556	9323	189	581	7680	207	168	39952
Pavir.1NG125900	AT1G78570	rhamnose biosynthesis 1	Encodes a UDP-L-Rhamnose synthase involved in the biosynthesis of rhamnose, a major monosaccharide component of pectin. Catalyzes the conversion of UDP-D-Glc to UDP-L-Rha. The dehydrogenase domain of RHM1 was shown to catalyze the conversion of UDP-D-Glc to the reaction intermediate UDP-4-keto-6-deoxy-D-Glc using recombinant protein assay but the activity of the full-length protein was not determ…	Encodes UDP-L-Rhamnose synthase involved in the biosynthesis of rhamnose, a major monosaccharide component of pectin.	plasmodesma	no	Module1	sum.D5.up	#N/A	#N/A	#N/A	Sum.D5.up	#N/A	#N/A	#N/A	#N/A	#N/A	319	2535	2141	1343	5344	4615	346	2459	3498	1913	8192	4877	37582
Pavir.6KG035500	AT1G11430	plastid developmental protein DAG, putative	Encodes a protein involved in RNA editing in chloroplasts.	Encodes a protein involved in RNA editing in chloroplasts. mRNA cell-to-cell mobile.	chloroplast	no	Module1	#N/A	sum.D15.down	#N/A	#N/A	#N/A	#N/A	#N/A	#N/A	#N/A	Sum.D15.down	6775	1180	1592	7179	820	826	10151	557	821	6586	575	256	37318
Pavir.8KG261900	AT5G13930	Chalcone and stilbene synthase family protein	Encodes chalcone synthase (CHS), a key enzyme involved in the biosynthesis of flavonoids. Required for the accumulation of purple anthocyanins in leaves and stems. Also involved in the regulation of auxin transport and the modulation of root gravitropism.	Encodes chalcone synthase (CHS), key enzyme involved in the biosynthesis of flavonoid. Required for the accumulation of purple anthocyanins in leaves and stem. Involved in regulation of auxin transport. mRNA cell-to-cell mobile.	cytoplasm, ER, nucleus, plant-type vacuole membrane	no	Module1	sum.D10.up sum.D5.up	#N/A	Kan.D5.up	#N/A	Kan.D5.up Sum.D5.up	Sum.D10.up	#N/A	#N/A	#N/A	#N/A	131	1508	1138	1574	4172	4351	219	1936	1518	3159	12974	4036	36716
Pavir.6NG034500	AT1G11430	plastid developmental protein DAG, putative	Encodes a protein involved in RNA editing in chloroplasts.	Encodes a protein involved in RNA editing in chloroplasts. mRNA cell-to-cell mobile.		no	Module1	#N/A	sum.D15.down	#N/A	#N/A	#N/A	#N/A	#N/A	#N/A	#N/A	Sum.D15.down	7060	1533	1897	6477	1074	1371	8101	636	932	6096	597	298	36072
Pavir.8NG107400	AT5G13930	Chalcone and stilbene synthase family protein	Encodes chalcone synthase (CHS), a key enzyme involved in the biosynthesis of flavonoids. Required for the accumulation of purple anthocyanins in leaves and stems. Also involved in the regulation of auxin transport and the modulation of root gravitropism.	Encodes chalcone synthase (CHS), key enzyme involved in the biosynthesis of flavonoid. Required for the accumulation of purple anthocyanins in leaves and stem. Involved in regulation of auxin transport. mRNA cell-to-cell mobile.		no	Module1	sum.D10.up sum.D5.up	#N/A	Kan.D15.up Kan.D5.up	#N/A	Kan.D5.up Sum.D5.up	Sum.D10.up	Kan.D15.up	#N/A	#N/A	#N/A	93	1100	760	1354	3824	3688	284	2096	1838	2693	10914	3774	32418
Pavir.4NG115400	AT1G18270	ketose-bisphosphate aldolase class-II family protein		carbohydrate metabolic process, oxidation-reduction process	nucleus	no	Module1	#N/A	sum.D15.down	#N/A	#N/A	#N/A	#N/A	#N/A	#N/A	#N/A	Sum.D15.down	2878	3407	3338	2090	2758	1895	3182	2104	3121	2951	1384	919	30027
Pavir.5KG067200	AT1G11960	ERD (early-responsive to dehydration stress) family protein		calcium activated cation channel activity	extracellular region, plasma membrane	no	Module1	#N/A	sum.D15.down	#N/A	#N/A	#N/A	#N/A	#N/A	#N/A	#N/A	Sum.D15.down	3592	2707	1833	3886	1535	1901	4548	1540	2000	4260	1275	511	29588
Pavir.3KG306900	0	#N/A				no	Module1	#N/A	sum.D15.down	#N/A	#N/A	#N/A	#N/A	#N/A	#N/A	#N/A	Sum.D15.down	5929	826	836	4678	352	444	5983	280	526	5540	262	128	25784
Pavir.5NG553300	AT2G40890	cytochrome P450, family 98, subfamily A, polypeptide 3	encodes coumarate 3-hydroxylase (C3H), a P450-dependent monooxygenase. Involved in lignin biosynthesis and flavonoid biosynthesis. Also affects the biosynthesis of coumarins such as scopoletin and scopolin as a branching-out-pathway from the phenylpropanoid acid level.	Encodes C3H, P450 dependant monooxygenase. Involved in lignin biosynthesis and flavonoid biosynthesis.	cytosol, ER, plasma membrane	no	Module1	sum.D5.up	#N/A	#N/A	#N/A	Sum.D5.up	#N/A	#N/A	#N/A	#N/A	#N/A	135	1357	727	206	2368	2054	123	3086	2817	735	5609	6484	25701
Pavir.5KG460500	AT4G01070	UDP-Glycosyltransferase superfamily protein	the glycosyltransferase (UGT72B1) is involved in metabolizing xenobiotica (chloroaniline and chlorophenole). Comparison between wild type and knock-out mutant demonstrates the central role of this gene for metabolizing chloroaniline but significantly less for chlorophenole. The glucosyltransferase preferred UDP-xylose over UDP-glucose indicating its (additional) functioning as a xylosyltransferas…			no	Module1	sum.D5.up	#N/A	Kan.D5.up	#N/A	Kan.D5.up Sum.D5.up	#N/A	#N/A	#N/A	#N/A	#N/A	31	776	792	1124	2826	3537	188	1533	2190	1449	7386	2582	24414
Pavir.4NG215610	AT3G13750	beta galactosidase 1	beta-galactosidase, glycosyl hydrolase family 35			no	Module1	#N/A	sum.D15.down	#N/A	#N/A	#N/A	#N/A	#N/A	#N/A	#N/A	Sum.D15.down	4101	1662	2059	2458	1603	946	3408	1177	2017	3477	656	538	24102
Pavir.4KG290400	AT3G13750	beta galactosidase 1	beta-galactosidase, glycosyl hydrolase family 35			no	Module1	#N/A	sum.D15.down	#N/A	#N/A	#N/A	#N/A	#N/A	#N/A	#N/A	Sum.D15.down	2506	2329	1872	1989	2038	887	3119	1734	2293	2712	1076	725	23280
Pavir.2KG434400	AT4G21990	APS reductase 3	Encodes a protein disulfide isomerase-like (PDIL) protein, a member of a multigene family within the thioredoxin (TRX) superfamily. This protein also belongs to the adenosine 5'-phosphosulfate reductase-like (APRL) group.			no	Module1	sum.D15.up	#N/A	#N/A	#N/A	#N/A	#N/A	Sum.D15.up	#N/A	#N/A	#N/A	558	1525	525	573	1767	519	1326	5991	992	686	4784	3009	22255
Pavir.3NG047000	AT3G52320	F-box and associated interaction domains-containing protein				no	Module1	#N/A	sum.D15.down	#N/A	#N/A	#N/A	#N/A	#N/A	#N/A	#N/A	Sum.D15.down	1771	28	32	2186	21	26	8349	39	102	9293	41	27	21915
Pavir.5NG412200	AT1G51100	0				no	Module1	#N/A	sum.D15.down	#N/A	#N/A	#N/A	#N/A	#N/A	#N/A	#N/A	Sum.D15.down	2985	1642	1408	3138	1267	1190	3559	1628	1314	2417	889	418	21855
Pavir.2NG620800	AT4G21770	Pseudouridine synthase family protein				no	Module1	#N/A	sum.D15.down	#N/A	#N/A	#N/A	#N/A	#N/A	#N/A	#N/A	Sum.D15.down	2796	1992	2094	2594	1315	1328	3172	1021	1660	2668	702	484	21826
Pavir.3KG209400	AT1G27680	ADPGLC-PPase large subunit	ADP-glucose pyrophosphorylase catalyzes the first, rate limiting step in starch biosynthesis. The large subunit plays a regulatory role whereas the small subunit (ApS) is the catalytic isoform. Four isoforms of the large subunit (ApL1-4) have been described.Mutational analysis of APS1 suggests that APL1 and APL2 can compensate for loss of APS1 catalytic activity,suggesting both have catalytic as …			no	Module1	sum.D10.up	#N/A	#N/A	#N/A	#N/A	Sum.D10.up	#N/A	#N/A	#N/A	#N/A	840	960	1235	1300	2322	1860	1044	1121	1602	1589	4601	2935	21409
Pavir.3NG157302	AT2G30490	cinnamate-4-hydroxylase	Encodes a cinnamate-4-hydroxylase. Mutations in this gene impact phenylpropanoid metabolism, growth and development.			no	Module1	sum.D5.up	#N/A	Kan.D15.up	#N/A	Sum.D5.up	#N/A	Kan.D15.up	#N/A	#N/A	#N/A	128	760	304	303	1465	961	266	3333	1875	931	6151	4637	21114
Pavir.8KG265700	AT4G35160	O-methyltransferase family protein				no	Module1	sum.D5.up	#N/A	#N/A	#N/A	Sum.D5.up	#N/A	#N/A	#N/A	#N/A	#N/A	296	2433	1181	642	3269	3062	270	1718	2183	1332	2491	1784	20661
Pavir.3NG146350	AT1G50732	0				no	Module1	#N/A	sum.D15.down	#N/A	#N/A	#N/A	#N/A	#N/A	#N/A	#N/A	Sum.D15.down	4332	747	981	4062	475	651	3983	545	670	3131	421	232	20230
Pavir.6NG088400	AT3G59040	Tetratricopeptide repeat (TPR)-like superfamily protein				no	Module1	#N/A	sum.D15.down	#N/A	#N/A	#N/A	#N/A	#N/A	#N/A	#N/A	Sum.D15.down	3346	2287	2204	3022	1804	1183	2067	433	880	1708	368	302	19604
Pavir.7KG237800	AT2G37040	PHE ammonia lyase 1	Encodes PAL1, a phenylalanine ammonia-lyase. Arabidopsis has four PALs: AT2G37040 (PAL1), AT3G53260 (PAL2), AT5G04230 (PAL3) and AT3G10340 (PAL4).			no	Module1	sum.D5.up	#N/A	#N/A	#N/A	Sum.D5.up	#N/A	#N/A	#N/A	#N/A	#N/A	147	837	798	211	912	1314	162	3422	2642	649	3794	4044	18932
Pavir.3KG265800	AT2G30490	cinnamate-4-hydroxylase	Encodes a cinnamate-4-hydroxylase. Mutations in this gene impact phenylpropanoid metabolism, growth and development.			no	Module1	sum.D15.up	#N/A	#N/A	#N/A	#N/A	#N/A	Sum.D15.up	#N/A	#N/A	#N/A	833	959	619	916	1683	1746	537	1484	1028	1197	4162	3252	18416
Pavir.6NG135600	AT5G23960	terpene synthase 21	Encodes a sesquiterpene synthase involved in generating all of the group A sesquiterpenes found in the Arabidopsis floral volatile blend. Strongly expressed in the stigma.			no	Module1	sum.D5.up	#N/A	Kan.D15.up Kan.D5.up	#N/A	Kan.D5.up Sum.D5.up	#N/A	Kan.D15.up	#N/A	#N/A	#N/A	23	2341	536	110	3819	2845	18	1066	2330	86	2504	2634	18312
Pavir.6NG060501	AT5G54160	O-methyltransferase 1	A caffeic acid/5-hydroxyferulic acid O-methyltransferase. Interacts with 14-4-3 proteins in yeast 2 hybrid assay. AtOMT1 (At5g54160) encodes a flavonol 3?-O-methyltransferase that is highly active towards quercetin and myricetin. The substrate specificity identifies the enzyme as flavonol 3?-methyltransferase which replaces the former annotation of the gene to encode a caffeic acid/5-hydroxyferul…			no	Module1	sum.D5.up	#N/A	#N/A	#N/A	Sum.D5.up	#N/A	#N/A	#N/A	#N/A	#N/A	677	1195	1436	1305	1552	2647	492	1347	1377	1505	1978	2790	18301
Pavir.3NG178548	AT3G53920	RNApolymerase sigma-subunit C	Encodes a sigma-like transcription factor, Sigma 3 (SIG3 or SIGC). As a subunit of chloroplast RNA polymerase, SIG3 confers the ability to recognize promoter sequences on the core enzyme. SIG3 transcribes specifically the psbN gene in plastids.			no	Module1	#N/A	sum.D15.down	#N/A	#N/A	#N/A	#N/A	#N/A	#N/A	#N/A	Sum.D15.down	3801	331	421	3993	280	255	4104	247	526	3820	213	133	18124
Pavir.2KG096800	AT3G10420	P-loop containing nucleoside triphosphate hydrolases superfamily protein				no	Module1	sum.D15.up	#N/A	#N/A	#N/A	#N/A	#N/A	Sum.D15.up	#N/A	#N/A	#N/A	394	2264	938	414	2496	1591	457	1812	1081	448	2309	3779	17983
Pavir.9KG390224	AT3G55120	Chalcone-flavanone isomerase family protein	Catalyzes the conversion of chalcones into flavanones. Required for the accumulation of purple anthocyanins in leaves and stems. Co-expressed with CHS.			no	Module1	sum.D5.up	#N/A	Kan.D5.up	#N/A	Kan.D5.up Sum.D5.up	#N/A	#N/A	#N/A	#N/A	#N/A	123	969	699	766	2152	1721	198	1188	1283	2246	4304	2124	17773
Pavir.1KG111021	AT2G15620	nitrite reductase 1	Involved in the second step of nitrate assimilation. Its expression is induced by nitrate.			no	Module1	sum.D15.up	#N/A	#N/A	#N/A	#N/A	#N/A	Sum.D15.up	#N/A	#N/A	#N/A	536	2197	197	457	2447	462	837	3146	533	739	4168	1626	17345
Pavir.6KG089500	AT3G59040	Tetratricopeptide repeat (TPR)-like superfamily protein				no	Module1	#N/A	sum.D15.down	#N/A	#N/A	#N/A	#N/A	#N/A	#N/A	#N/A	Sum.D15.down	3159	932	989	2840	617	519	2857	435	1091	2472	441	342	16694
Pavir.4KG349300	AT5G24910	cytochrome P450, family 714, subfamily A, polypeptide 1	Member of CYP714A. Encodes one of the two tandemly duplicated gene pair ELA1 (CYP714A1) and ELA2 (CYP714A2), homologs of the rice cytochrome P450 monooxygenase gene EUI1. Double mutation of ELA1 and ELA2 results in increased biomass and enlarged organs.			no	Module1	#N/A	sum.D15.down	#N/A	#N/A	#N/A	#N/A	#N/A	#N/A	#N/A	Sum.D15.down	2364	2037	2125	1799	1955	1116	1324	807	1012	1056	555	329	16479
Pavir.7NG402000	AT5G45030	Trypsin family protein				no	Module1	#N/A	sum.D15.down	#N/A	#N/A	#N/A	#N/A	#N/A	#N/A	#N/A	Sum.D15.down	2205	1202	1020	2179	843	438	2770	899	1177	2819	489	379	16420
Pavir.5KG718400	AT4G13850	glycine-rich RNA-binding protein 2	Encodes a glycine-rich RNA-binding protein. Gene expression is induced by cold.			no	Module1	#N/A	#N/A	#N/A	Kan.D15.down	#N/A	#N/A	#N/A	#N/A	#N/A	Kan.D15.down	3129	618	816	3341	279	280	3500	133	360	3027	169	145	15797
Pavir.1KG184300	AT1G78570	rhamnose biosynthesis 1	Encodes a UDP-L-Rhamnose synthase involved in the biosynthesis of rhamnose, a major monosaccharide component of pectin. Catalyzes the conversion of UDP-D-Glc to UDP-L-Rha. The dehydrogenase domain of RHM1 was shown to catalyze the conversion of UDP-D-Glc to the reaction intermediate UDP-4-keto-6-deoxy-D-Glc using recombinant protein assay but the activity of the full-length protein was not determ…			no	Module1	sum.D5.up	#N/A	Kan.D5.up	#N/A	Kan.D5.up Sum.D5.up	#N/A	#N/A	#N/A	#N/A	#N/A	158	1210	884	896	3612	2391	152	750	930	967	2501	1273	15724
Pavir.1KG461400	AT1G65060	4-coumarate:CoA ligase 3	encodes an isoform of 4-coumarate:CoA ligase (4CL), which is involved in the last step of the general phenylpropanoid pathway. mRNA levels are not induced in response to wounding or to fungal infection by P. parasitica. mRNA is expressed in flowers, to a lesser degree in mature leaves and siliques and marginally in seedling roots and bolting stems of mature plants. The catalytic efficiency was in…			no	Module1	sum.D5.up	#N/A	#N/A	#N/A	Sum.D5.up	#N/A	#N/A	#N/A	#N/A	#N/A	174	1292	735	424	1760	1701	212	1319	1628	716	2527	2570	15058
Pavir.9KG558100	AT3G06980	DEA(D/H)-box RNA helicase family protein				no	Module1	#N/A	sum.D15.down	#N/A	#N/A	#N/A	#N/A	#N/A	#N/A	#N/A	Sum.D15.down	3543	791	1099	2850	705	692	1900	311	842	1623	266	272	14894
Pavir.1KG111125	AT5G08640	flavonol synthase 1	Encodes a flavonol synthase that catalyzes formation of flavonols from dihydroflavonols. Co-expressed with CHI and CHS (qRT-PCR).			no	Module1	sum.D5.up	#N/A	Kan.D5.up	#N/A	Kan.D5.up Sum.D5.up	#N/A	#N/A	#N/A	#N/A	#N/A	78	882	383	933	2646	2016	80	775	613	1053	3803	1606	14868
Pavir.2NG021400	AT3G06390	Uncharacterised protein family (UPF0497)				no	Module1	sum.D5.up	#N/A	#N/A	#N/A	Sum.D5.up	#N/A	#N/A	#N/A	#N/A	#N/A	242	425	1182	448	929	2025	161	1294	1030	622	2924	3308	14590
Pavir.9NG141046	AT1G18170	FKBP-like peptidyl-prolyl cis-trans isomerase family protein				no	Module1	#N/A	sum.D15.down	#N/A	#N/A	#N/A	#N/A	#N/A	#N/A	#N/A	Sum.D15.down	2719	216	355	3122	166	212	3269	347	340	2940	184	79	13949
Pavir.3KG373435	0	#N/A				no	Module1	sum.D15.up	#N/A	#N/A	#N/A	#N/A	#N/A	Sum.D15.up	#N/A	#N/A	#N/A	532	1129	1434	397	781	1576	732	1832	678	698	1919	2113	13821
Pavir.2KG270900	AT2G45580	cytochrome P450, family 76, subfamily C, polypeptide 3	member of CYP76C			no	Module1	sum.D5.up	#N/A	Kan.D5.up	#N/A	Kan.D5.up Sum.D5.up	#N/A	#N/A	#N/A	#N/A	#N/A	143	593	573	635	996	861	431	1158	1719	1551	1655	3469	13784
Pavir.9KG383455	AT1G74850	plastid transcriptionally active 2	Present in transcriptionally active plastid chromosomes. Involved in plastid gene expression.			no	Module1	#N/A	sum.D15.down	#N/A	#N/A	#N/A	#N/A	#N/A	#N/A	#N/A	Sum.D15.down	1656	1330	1321	1583	1027	883	1549	704	1314	1308	515	435	13625
Pavir.2NG156200	AT5G25120	ytochrome p450, family 71, subfamily B, polypeptide 11	putative cytochrome P450			no	Module1	sum.D10.up sum.D15.up sum.D5.up	#N/A	#N/A	#N/A	Sum.D5.up	Sum.D10.up	Sum.D15.up	#N/A	#N/A	#N/A	320	472	529	656	1133	1568	357	336	1093	1102	1556	4252	13374
Pavir.7KG238255	AT2G37040	PHE ammonia lyase 1	Encodes PAL1, a phenylalanine ammonia-lyase. Arabidopsis has four PALs: AT2G37040 (PAL1), AT3G53260 (PAL2), AT5G04230 (PAL3) and AT3G10340 (PAL4).			no	Module1	sum.D5.up	#N/A	#N/A	#N/A	Sum.D5.up	#N/A	#N/A	#N/A	#N/A	#N/A	243	864	769	584	1143	1028	267	1596	1109	977	2415	2322	13317
Pavir.4KG200200	AT5G37820	NOD26-like intrinsic protein 4;2				no	Module1	sum.D15.up	#N/A	#N/A	#N/A	#N/A	#N/A	Sum.D15.up	#N/A	#N/A	#N/A	453	1160	1037	407	1166	1493	372	1623	730	372	2232	2157	13202
Pavir.2NG515700	AT1G61800	glucose-6-phosphate/phosphate translocator 2	glucose6-Phosphate/phosphate transporter 2. Expression is upregulated in the shoot of cax1/cax3 mutant.			no	Module1	sum.D10.up sum.D15.up sum.D5.up	#N/A	#N/A	#N/A	Sum.D5.up	Sum.D10.up	Sum.D15.up	#N/A	#N/A	#N/A	113	2247	496	238	1870	1196	220	394	198	918	3410	1679	12979
Pavir.7NG355800	AT2G37040	PHE ammonia lyase 1	Encodes PAL1, a phenylalanine ammonia-lyase. Arabidopsis has four PALs: AT2G37040 (PAL1), AT3G53260 (PAL2), AT5G04230 (PAL3) and AT3G10340 (PAL4).			no	Module1	sum.D5.up	#N/A	Kan.D5.up	#N/A	Kan.D5.up Sum.D5.up	#N/A	#N/A	#N/A	#N/A	#N/A	48	208	176	231	680	690	72	1336	1541	570	3711	3125	12388
Pavir.9KG224123	AT5G67450	zinc-finger protein 1	Encodes zinc-finger protein. mRNA levels are elevated in response to low temperature, cold temperatures and high salt. The protein is localized to the nucleus and acts as a transcriptional repressor.			C2H2	Module1	sum.D5.up	#N/A	Kan.D15.up	#N/A	Sum.D5.up	#N/A	Kan.D15.up	#N/A	#N/A	#N/A	221	430	613	430	950	2547	230	801	993	859	1407	2795	12276
Pavir.7KG295306	AT1G34540	cytochrome P450, family 94, subfamily D, polypeptide 1	member of CYP94D			no	Module1	sum.D5.up	#N/A	#N/A	#N/A	Sum.D5.up	#N/A	#N/A	#N/A	#N/A	#N/A	330	538	670	563	912	955	379	910	1217	1395	2204	2163	12236
Pavir.6KG071170	AT5G54160	O-methyltransferase 1	A caffeic acid/5-hydroxyferulic acid O-methyltransferase. Interacts with 14-4-3 proteins in yeast 2 hybrid assay. AtOMT1 (At5g54160) encodes a flavonol 3?-O-methyltransferase that is highly active towards quercetin and myricetin. The substrate specificity identifies the enzyme as flavonol 3?-methyltransferase which replaces the former annotation of the gene to encode a caffeic acid/5-hydroxyferul…			no	Module1	sum.D5.up	#N/A	#N/A	#N/A	Sum.D5.up	#N/A	#N/A	#N/A	#N/A	#N/A	418	645	773	695	916	1344	359	1023	1180	1217	1525	2046	12141
Pavir.2NG460500	AT1G19250	flavin-dependent monooxygenase 1	FMO1 is required for full expression of TIR-NB-LRR-conditioned resistance to avirulent pathogens and for basal resistance to invasive virulent pathogens. Functions in an EDS1-regulated but SA-independent mechanism that promotes resistance and cell death at pathogen infection sites.			no	Module1	#N/A	sum.D15.down	#N/A	#N/A	#N/A	#N/A	#N/A	#N/A	#N/A	Sum.D15.down	1841	998	1083	2665	873	992	1687	208	408	1037	163	142	12097
Pavir.7KG376300	AT5G23240	DNAJ heat shock N-terminal domain-containing protein				no	Module1	#N/A	sum.D15.down	#N/A	#N/A	#N/A	#N/A	#N/A	#N/A	#N/A	Sum.D15.down	3150	177	387	2840	144	261	2362	70	136	2405	85	43	12060
Pavir.4KG127615	AT1G70820	phosphoglucomutase, putative / glucose phosphomutase, putative				no	Module1	#N/A	sum.D15.down	#N/A	#N/A	#N/A	#N/A	#N/A	#N/A	#N/A	Sum.D15.down	2948	733	522	3830	367	258	1999	78	94	1105	61	30	12025
Pavir.9KG480900	AT1G07890	ascorbate peroxidase 1	Encodes a cytosolic ascorbate peroxidase APX1. Ascorbate peroxidases are enzymes that scavenge hydrogen peroxide in plant cells. Eight types of APX have been described for Arabidopsis: three cytosolic (APX1, APX2, APX6), two chloroplastic types (stromal sAPX, thylakoid tAPX), and three microsomal (APX3, APX4, APX5) isoforms. At least part of the induction of heat shock proteins during light stres…			no	Module1	sum.D10.up sum.D15.up	#N/A	#N/A	#N/A	#N/A	Sum.D10.up	Sum.D15.up	#N/A	#N/A	#N/A	394	456	606	693	703	1012	918	576	486	1796	2181	1740	11561
Pavir.2KG576400	AT4G21770	Pseudouridine synthase family protein				no	Module1	#N/A	sum.D15.down	#N/A	#N/A	#N/A	#N/A	#N/A	#N/A	#N/A	Sum.D15.down	1839	707	1181	1790	595	741	1743	335	721	1234	358	236	11480
Pavir.8KG167000	AT1G77120	alcohol dehydrogenase 1	Catalyzes the reduction of acetaldehyde using NADH as reductant. Requires zinc for activity. Dimer. Anaerobic response polypeptide (ANP). Fermentation. The protein undergoes thiolation following treatment with the oxidant tert-butylhydroperoxide.			no	Module1	sum.D15.up sum.D5.up	#N/A	Kan.D15.up	#N/A	Sum.D5.up	#N/A	Kan.D15.up Sum.D15.up	#N/A	#N/A	#N/A	218	1361	282	286	2286	1687	181	558	450	564	1631	1957	11461
Pavir.9KG312500	AT5G24530	2-oxoglutarate (2OG) and Fe(II)-dependent oxygenase superfamily protein	Encodes a putative 2OG-Fe(II) oxygenase that is defense-associated but required for susceptibility to downy mildew.			no	Module1	sum.D15.up	#N/A	#N/A	#N/A	#N/A	#N/A	Sum.D15.up	#N/A	#N/A	#N/A	429	677	598	785	926	1442	428	906	628	833	1173	2584	11409
Pavir.7KG050327	0	#N/A				no	Module1	#N/A	sum.D15.down	#N/A	#N/A	#N/A	#N/A	#N/A	#N/A	#N/A	Sum.D15.down	3035	466	832	2684	398	372	1757	174	183	1293	99	49	11342
Pavir.5NG624600	AT3G57240	beta-1,3-glucanase 3	encodes a member of glycosyl hydrolase family 17			no	Module1	sum.D10.up sum.D15.up	#N/A	#N/A	#N/A	#N/A	Sum.D10.up	Sum.D15.up	#N/A	#N/A	#N/A	232	836	402	540	1436	1532	102	180	333	342	1069	4244	11248
Pavir.3NG211100	AT1G79460	Terpenoid cyclases/Protein prenyltransferases superfamily protein	Encodes for a protein with ent-kaurene synthase B activity which catalyzes the second step in the cyclization of GGPP to ent-kaurene in the gibberellins biosynthetic pathway.			no	Module1	sum.D10.up sum.D15.up sum.D5.up	#N/A	#N/A	#N/A	Sum.D5.up	Sum.D10.up	Sum.D15.up	#N/A	#N/A	#N/A	27	306	262	98	985	830	77	293	376	290	2037	5448	11029
Pavir.7KG238600	AT1G21230	wall associated kinase 5	encodes a wall-associated kinase			no	Module1	sum.D5.up	#N/A	#N/A	#N/A	Sum.D5.up	#N/A	#N/A	#N/A	#N/A	#N/A	520	831	820	625	999	1092	338	702	1273	965	1078	1471	10714
Pavir.9KG475100	AT5G06460	ubiquitin activating enzyme 2	Encodes a ubiquitin-activating enzyme (E1), involved in the first step in conjugating multiple ubiquitins to proteins targeted for degradation. Gene is expressed in most tissues examined.			no	Module1	#N/A	sum.D15.down	#N/A	#N/A	#N/A	#N/A	#N/A	#N/A	#N/A	Sum.D15.down	766	1150	907	705	733	392	2128	586	854	1865	362	233	10681
Pavir.9NG015400	AT5G46580	pentatricopeptide (PPR) repeat-containing protein				no	Module1	#N/A	sum.D15.down	#N/A	#N/A	#N/A	#N/A	#N/A	#N/A	#N/A	Sum.D15.down	1789	754	547	1750	558	539	1713	468	636	1318	350	226	10648
Pavir.1NG374600	AT5G53560	cytochrome B5 isoform E	Encodes a cytochrome b5 isoform that can be reduced by AtCBR, a cytochrome b5 reductase.			no	Module1	sum.D15.up sum.D5.up	#N/A	#N/A	#N/A	Sum.D5.up	#N/A	Sum.D15.up	#N/A	#N/A	#N/A	116	286	554	384	834	1504	189	491	708	768	1675	2819	10328
Pavir.3NG179657	AT1G27680	ADPGLC-PPase large subunit	ADP-glucose pyrophosphorylase catalyzes the first, rate limiting step in starch biosynthesis. The large subunit plays a regulatory role whereas the small subunit (ApS) is the catalytic isoform. Four isoforms of the large subunit (ApL1-4) have been described.Mutational analysis of APS1 suggests that APL1 and APL2 can compensate for loss of APS1 catalytic activity,suggesting both have catalytic as …			no	Module1	sum.D10.up sum.D15.up	#N/A	Kan.D10.up	#N/A	#N/A	Kan.D10.up Sum.D10.up	Sum.D15.up	#N/A	#N/A	#N/A	158	255	349	264	1110	613	330	521	498	678	3265	2285	10326
Pavir.9NG488000	AT5G24530	2-oxoglutarate (2OG) and Fe(II)-dependent oxygenase superfamily protein	Encodes a putative 2OG-Fe(II) oxygenase that is defense-associated but required for susceptibility to downy mildew.			no	Module1	sum.D15.up	#N/A	#N/A	#N/A	#N/A	#N/A	Sum.D15.up	#N/A	#N/A	#N/A	230	594	608	450	784	1316	211	608	675	623	1237	2710	10046
Pavir.6KG099335	AT1G56130	Leucine-rich repeat transmembrane protein kinase				no	Module1	sum.D5.up	#N/A	#N/A	#N/A	Sum.D5.up	#N/A	#N/A	#N/A	#N/A	#N/A	221	352	695	520	569	1290	258	654	1295	755	881	2526	10016
Pavir.4NG116100	AT1G73540	nudix hydrolase homolog 21				no	Module1	#N/A	#N/A	Kan.D15.up	#N/A	#N/A	#N/A	Kan.D15.up	#N/A	#N/A	#N/A	273	519	527	694	1063	1709	400	793	937	900	878	1219	9912
Pavir.8KG391200	AT1G09430	ATP-citrate lyase A-3	Encodes subunit A of the heteromeric enzyme ATP citrate lyase (ACL). In animals, ACL is encoded by a single gene; ACL in Arabidopsis is composed of two polypeptides, ACLA (encoded by 3 genes) and ACLB (encoded by 2 genes). The holoenzyme has an A(4)B(4)stoichiometry. Expression of both ACLA and ACLB but not of either of the subunits alone results in ACL activity.			no	Module1	sum.D10.up sum.D5.up	#N/A	#N/A	#N/A	Sum.D5.up	Sum.D10.up	#N/A	#N/A	#N/A	#N/A	273	514	591	483	1061	1047	187	504	807	592	2108	1644	9811
Pavir.5KG083200	0	#N/A				no	Module1	sum.D10.up sum.D15.up sum.D5.up	#N/A	Kan.D10.up Kan.D15.up Kan.D5.up	#N/A	Kan.D5.up Sum.D5.up	Kan.D10.up Sum.D10.up	Kan.D15.up Sum.D15.up	#N/A	#N/A	#N/A	21	61	145	677	865	1252	174	88	69	2574	2260	1467	9653
Pavir.7NG241000	AT5G48290	Heavy metal transport/detoxification superfamily protein				no	Module1	sum.D15.up	#N/A	#N/A	#N/A	#N/A	#N/A	Sum.D15.up	#N/A	#N/A	#N/A	606	562	636	753	752	2288	213	566	404	503	934	1397	9614
Pavir.6KG154400	AT3G21240	4-coumarate:CoA ligase 2	encodes an isoform of 4-coumarate:CoA ligase (4CL), which is involved in the last step of the general phenylpropanoid pathway. The catalytic efficiency was in the following (descending) order: p-coumaric acid, caffeic acid, ferulic acid, 5-OH-ferulic acid and cinnamic acid. At4CL2 was unable to use sinapic acid as substrate.			no	Module1	sum.D5.up	#N/A	#N/A	#N/A	Sum.D5.up	#N/A	#N/A	#N/A	#N/A	#N/A	246	556	391	488	910	873	262	711	979	879	1393	1863	9551
Pavir.8NG310300	AT1G09430	ATP-citrate lyase A-3	Encodes subunit A of the heteromeric enzyme ATP citrate lyase (ACL). In animals, ACL is encoded by a single gene; ACL in Arabidopsis is composed of two polypeptides, ACLA (encoded by 3 genes) and ACLB (encoded by 2 genes). The holoenzyme has an A(4)B(4)stoichiometry. Expression of both ACLA and ACLB but not of either of the subunits alone results in ACL activity.			no	Module1	sum.D10.up	#N/A	#N/A	#N/A	#N/A	Sum.D10.up	#N/A	#N/A	#N/A	#N/A	428	711	728	686	1061	1147	230	402	802	414	1673	1082	9364
Pavir.3KG206664	AT3G53920	RNApolymerase sigma-subunit C	Encodes a sigma-like transcription factor, Sigma 3 (SIG3 or SIGC). As a subunit of chloroplast RNA polymerase, SIG3 confers the ability to recognize promoter sequences on the core enzyme. SIG3 transcribes specifically the psbN gene in plastids.			no	Module1	#N/A	sum.D15.down	#N/A	#N/A	#N/A	#N/A	#N/A	#N/A	#N/A	Sum.D15.down	2118	376	330	2427	335	279	1594	133	210	1351	103	76	9332
Pavir.4KG098700	AT3G18110	Pentatricopeptide repeat (PPR) superfamily protein				no	Module1	#N/A	sum.D15.down	#N/A	#N/A	#N/A	#N/A	#N/A	#N/A	#N/A	Sum.D15.down	1913	562	539	1820	410	327	1646	173	328	1297	143	105	9263
Pavir.9NG043500	AT1G27730	salt tolerance zinc finger	Related to Cys2/His2-type zinc-finger proteins found in higher plants. Compensated for a subset of calcineurin deficiency in yeast. Salt tolerance produced by ZAT10 appeared to be partially dependent on ENA1/PMR2, a P-type ATPase required for Li+ and Na+ efflux in yeast. The protein is localized to the nucleus, acts as a transcriptional repressor and is responsive to chitin oligomers. Also involv…			C2H2	Module1	sum.D15.up sum.D5.up	#N/A	Kan.D15.up	#N/A	Sum.D5.up	#N/A	Kan.D15.up Sum.D15.up	#N/A	#N/A	#N/A	137	397	487	308	925	2312	140	483	626	458	941	1971	9185
Pavir.9KG218100	0	#N/A				no	Module1	sum.D15.up sum.D5.up	#N/A	Kan.D5.up	#N/A	Kan.D5.up Sum.D5.up	#N/A	Sum.D15.up	#N/A	#N/A	#N/A	148	255	284	704	488	642	464	470	603	1866	1330	1836	9090
Pavir.1NG438200	AT1G65060	4-coumarate:CoA ligase 3	encodes an isoform of 4-coumarate:CoA ligase (4CL), which is involved in the last step of the general phenylpropanoid pathway. mRNA levels are not induced in response to wounding or to fungal infection by P. parasitica. mRNA is expressed in flowers, to a lesser degree in mature leaves and siliques and marginally in seedling roots and bolting stems of mature plants. The catalytic efficiency was in…			no	Module1	sum.D5.up	#N/A	Kan.D15.up	#N/A	Sum.D5.up	#N/A	Kan.D15.up	#N/A	#N/A	#N/A	48	701	208	108	1220	584	76	1202	767	205	2100	1604	8823
Pavir.6KG340200	AT4G34050	S-adenosyl-L-methionine-dependent methyltransferases superfamily protein				no	Module1	sum.D5.up	#N/A	#N/A	#N/A	Sum.D5.up	#N/A	#N/A	#N/A	#N/A	#N/A	178	590	492	377	763	923	312	843	678	1049	1124	1442	8771
Pavir.4KG402500	AT5G54490	pinoid-binding protein 1	Encodes a PINOID (PID)-binding protein containing putative EF-hand calcium-binding motifs. The interaction is dependent on the presence of calcium. mRNA expression is up-regulated by auxin. Not a phosphorylation target of PID, likely acts upstream of PID to regulate the activity of this protein in response to changes in calcium levels.			no	Module1	#N/A	#N/A	Kan.D15.up	#N/A	#N/A	#N/A	Kan.D15.up	#N/A	#N/A	#N/A	167	243	434	372	772	2500	246	483	459	600	936	1438	8650
Pavir.9NG105100	AT5G06740	Concanavalin A-like lectin protein kinase family protein				no	Module1	sum.D5.up	#N/A	#N/A	#N/A	Sum.D5.up	#N/A	#N/A	#N/A	#N/A	#N/A	415	815	975	510	1120	1894	72	302	358	289	721	1143	8614
Pavir.7NG152900	AT4G13420	high affinity K+ transporter 5	Encodes a protein of the KUP/HAK/KT potassium channel class that is upregulated in the roots by K levels.			no	Module1	sum.D15.up sum.D5.up	#N/A	Kan.D5.up	#N/A	Kan.D5.up Sum.D5.up	#N/A	Sum.D15.up	#N/A	#N/A	#N/A	191	294	499	663	679	1288	143	394	708	404	744	2491	8498
Pavir.2NG506700	AT4G21990	APS reductase 3	Encodes a protein disulfide isomerase-like (PDIL) protein, a member of a multigene family within the thioredoxin (TRX) superfamily. This protein also belongs to the adenosine 5'-phosphosulfate reductase-like (APRL) group.			no	Module1	sum.D15.up	#N/A	#N/A	#N/A	#N/A	#N/A	Sum.D15.up	#N/A	#N/A	#N/A	167	559	264	243	817	248	377	1808	367	388	1897	1242	8377
Pavir.2KG512600	0	#N/A				no	Module1	sum.D15.up	#N/A	#N/A	#N/A	#N/A	#N/A	Sum.D15.up	#N/A	#N/A	#N/A	426	446	675	584	508	1041	398	929	472	583	841	1473	8376
Pavir.6KG385400	AT5G61820	0				no	Module1	sum.D5.up	#N/A	Kan.D5.up	#N/A	Kan.D5.up Sum.D5.up	#N/A	#N/A	#N/A	#N/A	#N/A	13	190	120	216	795	692	45	771	348	787	2862	1494	8333
Pavir.1KG386500	AT2G37040	PHE ammonia lyase 1	Encodes PAL1, a phenylalanine ammonia-lyase. Arabidopsis has four PALs: AT2G37040 (PAL1), AT3G53260 (PAL2), AT5G04230 (PAL3) and AT3G10340 (PAL4).			no	Module1	sum.D5.up	#N/A	#N/A	#N/A	Sum.D5.up	#N/A	#N/A	#N/A	#N/A	#N/A	50	448	161	128	600	493	62	1371	1025	268	1640	1945	8191
Pavir.5KG702700	AT3G54140	peptide transporter 1	Encodes a di- and tri-peptide transporter that recognizes a variety of different amino acid combinations. GFP-tagged PTR1 localizes to the plasma membrane and has 8 to 11 predicted transmembrane domains. PTR1 is expressed in a number of different vascular tissues throughout the plant based on promoter:GUS expression analysis. ptr1 mutants have a lower dry weight than wild type plants when both ar…			no	Module1	#N/A	sum.D15.down	#N/A	#N/A	#N/A	#N/A	#N/A	#N/A	#N/A	Sum.D15.down	675	961	702	715	893	832	659	851	749	464	479	178	8158
Pavir.7NG121600	AT5G66110	Heavy metal transport/detoxification superfamily protein				no	Module1	sum.D10.up sum.D15.up	#N/A	#N/A	#N/A	#N/A	Sum.D10.up	Sum.D15.up	#N/A	#N/A	#N/A	72	275	622	96	552	901	148	630	571	318	1834	2116	8135
Pavir.1NG078900	AT1G80840	WRKY DNA-binding protein 40	Pathogen-induced transcription factor. Binds W-box sequences in vitro. Forms protein complexes with itself and with WRKY40 and WRKY60. Coexpression with WRKY18 or WRKY60 made plants more susceptible to both P. syringae and B. cinerea. WRKY18, WRKY40, and WRKY60 have partially redundant roles in response to the hemibiotrophic bacterial pathogen Pseudomonas syringae and the necrotrophic fungal path…			WRKY	Module1	#N/A	#N/A	Kan.D15.up	#N/A	#N/A	#N/A	Kan.D15.up	#N/A	#N/A	#N/A	310	507	530	511	650	1931	251	508	612	372	660	1160	8002
Pavir.1KG093600	AT3G19450	GroES-like zinc-binding alcohol dehydrogenase family protein	Encodes a catalytically active cinnamyl alcohol dehydrogenase which uses p-coumaryl aldehyde as a preferred substrate. It can also use caffeyl, coniferyl and d-hydroxyconiferyl aldehydes as substrates.			no	Module1	sum.D15.up sum.D5.up	#N/A	#N/A	#N/A	Sum.D5.up	#N/A	Sum.D15.up	#N/A	#N/A	#N/A	137	320	368	347	482	718	289	781	522	822	1420	1663	7869
Pavir.6KG207900	AT3G12500	basic chitinase	encodes a basic chitinase involved in ethylene/jasmonic acid mediated signalling pathway during systemic acquired resistance based on expression analyses.			no	Module1	sum.D15.up	#N/A	#N/A	#N/A	#N/A	#N/A	Sum.D15.up	#N/A	#N/A	#N/A	179	766	332	160	505	1072	116	436	529	269	975	2511	7850
Pavir.9NG332000	AT2G38940	phosphate transporter 1;4	Encodes Pht1;4, a member of the Pht1 family of phosphate transporters which include: Pht1;1/At5g43350, Pht1;2/At5g43370, Pht1;3/At5g43360, Pht1;4/At2g38940, Pht1;5/At2g32830, Pht1;6/At5g43340, Pht1;7/At3g54700, Pht1;8/At1g20860, Pht1;9/At1g76430 (Plant Journal 2002, 31:341). Expression is upregulated in the shoot of cax1/cax3 mutant.			no	Module1	sum.D10.up sum.D15.up sum.D5.up	#N/A	Kan.D15.up	#N/A	Sum.D5.up	Sum.D10.up	Kan.D15.up Sum.D15.up	#N/A	#N/A	#N/A	217	206	256	357	491	821	174	433	650	592	1348	2106	7651
Pavir.9KG461382	AT5G45890	senescence-associated gene 12	Senescence-associated gene 12 (SAG12) encoding a cysteine protease influenced by cytokinin, auxin, and sugars.Localized to special vacuole found during senescence called senescence associated vacuoles which are different from central vacuole in the tonoplast composition and pH.			no	Module1	sum.D5.up	#N/A	#N/A	#N/A	Sum.D5.up	#N/A	#N/A	#N/A	#N/A	#N/A	78	584	984	93	789	582	29	820	505	171	1284	1728	7647
Pavir.7KG343600	AT3G15210	ethylene responsive element binding factor 4	Encodes a member of the ERF (ethylene response factor) subfamily B-1 of ERF/AP2 transcription factor family (ATERF-4). The protein contains one AP2 domain. Acts as a negative regulator of JA-responsive defense gene expression and resistance to the necrotrophic fungal pathogen Fusarium oxysporum and antagonizes JA inhibition of root elongation.			ERF	Module1	#N/A	#N/A	Kan.D15.up	#N/A	#N/A	#N/A	Kan.D15.up	#N/A	#N/A	#N/A	95	252	338	211	737	1546	165	714	731	458	996	1358	7601
Pavir.3NG236300	AT1G70850	MLP-like protein 34				no	Module1	sum.D10.up sum.D15.up sum.D5.up	#N/A	Kan.D5.up	#N/A	Kan.D5.up Sum.D5.up	Sum.D10.up	Sum.D15.up	#N/A	#N/A	#N/A	78	223	327	403	760	733	168	199	484	1402	928	1852	7557
Pavir.4NG099900	AT5G37820	NOD26-like intrinsic protein 4;2				no	Module1	sum.D15.up	#N/A	#N/A	#N/A	#N/A	#N/A	Sum.D15.up	#N/A	#N/A	#N/A	169	315	398	191	506	585	167	877	540	339	1331	2111	7529
Pavir.7KG293400	AT4G22990	Major Facilitator Superfamily with SPX (SYG1/Pho81/XPR1) domain-containing protein				no	Module1	sum.D10.up sum.D15.up	#N/A	#N/A	#N/A	#N/A	Sum.D10.up	Sum.D15.up	#N/A	#N/A	#N/A	160	583	280	189	873	650	135	411	429	244	1566	1945	7465
Pavir.9KG307779	AT1G17180	glutathione S-transferase TAU 25	Encodes glutathione transferase belonging to the tau class of GSTs. Naming convention according to Wagner et al. (2002).			no	Module1	sum.D5.up	#N/A	Kan.D15.up	#N/A	Sum.D5.up	#N/A	Kan.D15.up	#N/A	#N/A	#N/A	50	563	133	110	823	437	96	836	849	339	1487	1692	7415
Pavir.2KG177800	AT3G43600	aldehyde oxidase 2	Encodes an aldehyde oxidase. AAO2 does not appear to act on abscisic aldehyde in vitro but it is possible that it may function in abscisic acid biosynthesis when the activity of At2g27150 (AAO3), the primary abscisic aldehyde oxidase, is lost.			no	Module1	#N/A	sum.D15.down	#N/A	#N/A	#N/A	#N/A	#N/A	#N/A	#N/A	Sum.D15.down	910	71	220	583	117	95	2636	162	250	2049	132	94	7319
Pavir.5KG673100	AT2G21100	Disease resistance-responsive (dirigent-like protein) family protein				no	Module1	sum.D5.up	#N/A	#N/A	#N/A	Sum.D5.up	#N/A	#N/A	#N/A	#N/A	#N/A	217	297	496	362	532	634	114	502	1080	432	588	2046	7300
Pavir.5KG414400	AT3G12670	CTP synthase family protein				no	Module1	#N/A	sum.D15.down	#N/A	#N/A	#N/A	#N/A	#N/A	#N/A	#N/A	Sum.D15.down	750	946	640	749	675	373	851	368	707	589	399	222	7269
Pavir.1NG114195	0	#N/A				no	Module1	sum.D5.up	#N/A	#N/A	#N/A	Sum.D5.up	#N/A	#N/A	#N/A	#N/A	#N/A	339	610	521	347	855	754	174	390	578	645	704	1335	7252
Pavir.5NG516300	AT2G34640	plastid transcriptionally active 12	Present in transcriptionally active plastid chromosomes. Involved in plastid gene expression.			no	Module1	#N/A	sum.D15.down	#N/A	#N/A	#N/A	#N/A	#N/A	#N/A	#N/A	Sum.D15.down	1756	313	487	1430	297	290	1272	86	289	805	96	96	7217
Pavir.5NG221200	AT4G02380	senescence-associated gene 21	Encodes AtLEA5 (late embryogenesis abundant like protein). Also known as SENESCENCE-ASSOCIATED GENE 21 (SAG21). Has a role on oxidative stress tolerance. mRNA levels are elevated in response to various stresses.			no	Module1	sum.D15.up	#N/A	#N/A	#N/A	#N/A	#N/A	Sum.D15.up	#N/A	#N/A	#N/A	26	246	33	44	249	51	106	3095	280	132	1708	1227	7197
Pavir.5KG115300	0	#N/A				no	Module1	sum.D15.up	#N/A	#N/A	#N/A	#N/A	#N/A	Sum.D15.up	#N/A	#N/A	#N/A	138	121	295	139	235	373	86	300	774	338	833	3545	7177
Pavir.6NG278500	AT4G09040	RNA-binding (RRM/RBD/RNP motifs) family protein				no	Module1	#N/A	sum.D15.down	#N/A	#N/A	#N/A	#N/A	#N/A	#N/A	#N/A	Sum.D15.down	1624	359	454	1554	225	266	1195	95	184	956	95	70	7077
Pavir.1NG285195	AT5G63420	RNA-metabolising metallo-beta-lactamase family protein				Trihelix	Module1	#N/A	sum.D15.down	#N/A	#N/A	#N/A	#N/A	#N/A	#N/A	#N/A	Sum.D15.down	1385	481	404	1437	408	298	992	149	520	713	133	157	7077
Pavir.2KG569900	AT4G24380	0				no	Module1	sum.D10.up sum.D5.up	#N/A	Kan.D5.up	#N/A	Kan.D5.up Sum.D5.up	Sum.D10.up	#N/A	#N/A	#N/A	#N/A	146	462	399	394	972	676	130	460	484	461	1547	825	6956
Pavir.9KG401400	AT1G22410	Class-II DAHP synthetase family protein				no	Module1	sum.D5.up	#N/A	#N/A	#N/A	Sum.D5.up	#N/A	#N/A	#N/A	#N/A	#N/A	165	513	431	320	624	731	161	718	672	487	947	1147	6916
Pavir.4KG382603	AT5G03650	starch branching enzyme 2.2	Encodes starch branching enzyme (E.C.2.4.1.18) similar to SBE2 from maize and rice. Expressed throughout the plant and highest in seedlings and cauline leaves.			no	Module1	sum.D10.up	#N/A	#N/A	#N/A	#N/A	Sum.D10.up	#N/A	#N/A	#N/A	#N/A	289	408	339	473	1024	704	342	266	319	553	1425	742	6884
Pavir.9KG263100	AT1G53730	STRUBBELIG-receptor family 6				no	Module1	sum.D5.up	#N/A	#N/A	#N/A	Sum.D5.up	#N/A	#N/A	#N/A	#N/A	#N/A	206	385	460	292	571	713	160	632	912	625	763	1122	6841
Pavir.9NG186300	AT5G46180	ornithine-delta-aminotransferase	Encodes an ornithine delta-aminotransferase that is transcriptionally up-regulated in young seedlings and in response to salt stress. It is unlikely to play a role in salt-stress-induced proline accumulation, however, it appears to participate in arginine and ornithine catabolism.			no	Module1	sum.D10.up sum.D15.up	#N/A	#N/A	#N/A	#N/A	Sum.D10.up	Sum.D15.up	#N/A	#N/A	#N/A	438	706	822	390	759	737	329	262	250	420	786	932	6831
Pavir.4NG121119	AT5G43580	Serine protease inhibitor, potato inhibitor I-type family protein	Predicted to encode a PR (pathogenesis-related) peptide that belongs to the PR-6 proteinase inhibitor family. Functions in resistance to necrotrophic fungi and insect herbivory. Six putative PR-6-type protein encoding genes are found in Arabidopsis: At2g38900, At2g38870, At5g43570, At5g43580, At3g50020 and At3g46860.			no	Module1	sum.D15.up	#N/A	Kan.D15.up	#N/A	#N/A	#N/A	Kan.D15.up Sum.D15.up	#N/A	#N/A	#N/A	45	126	96	37	200	570	101	246	381	172	778	3993	6745
Pavir.9KG225392	AT4G37530	Peroxidase superfamily protein				no	Module1	sum.D5.up	#N/A	#N/A	#N/A	Sum.D5.up	#N/A	#N/A	#N/A	#N/A	#N/A	400	686	660	471	741	797	200	284	647	616	534	653	6689
Pavir.1KG123700	AT2G26640	3-ketoacyl-CoA synthase 11	Encodes KCS11, a member of the 3-ketoacyl-CoA synthase family involved in the biosynthesis of VLCFA (very long chain fatty acids).			no	Module1	#N/A	#N/A	Kan.D15.up	#N/A	#N/A	#N/A	Kan.D15.up	#N/A	#N/A	#N/A	262	389	346	232	528	1353	245	693	510	278	924	842	6602
Pavir.1NG106000	AT2G26640	3-ketoacyl-CoA synthase 11	Encodes KCS11, a member of the 3-ketoacyl-CoA synthase family involved in the biosynthesis of VLCFA (very long chain fatty acids).			no	Module1	#N/A	#N/A	Kan.D15.up	#N/A	#N/A	#N/A	Kan.D15.up	#N/A	#N/A	#N/A	205	242	275	177	427	1248	242	699	634	395	949	1090	6583
Pavir.5NG617401	AT1G09070	soybean gene regulated by cold-2	SRC2 specifically binds the peptide PIEPPPHH, and moves from ER to a vacuole fraction where it gets internalized. Involved in Protein Storage Vacuole targeting.			no	Module1	#N/A	#N/A	Kan.D15.up	#N/A	#N/A	#N/A	Kan.D15.up	#N/A	#N/A	#N/A	219	388	322	326	753	1037	210	505	652	389	825	950	6576
Pavir.6KG280500	AT5G48930	hydroxycinnamoyl-CoA shikimate/quinate hydroxycinnamoyl transferase	At5g48930 has been shown to encode for the hydroxycinnamoyl-Coenzyme A shikimate/quinate hydroxycinnamoyltransferase (HCT) both synthesizing and catabolizing the hydroxycinnamoylesters (coumaroyl/caffeoyl shikimate and quinate) involved in the phenylpropanoid pathway. Influence on the accumulation of flavonoids which in turn inhibit auxin transport and reduce plant growth.			no	Module1	sum.D15.up	#N/A	Kan.D15.up	#N/A	#N/A	#N/A	Kan.D15.up Sum.D15.up	#N/A	#N/A	#N/A	55	354	126	82	423	399	96	1485	411	193	1602	1346	6572
Pavir.3KG041700	AT5G05270	Chalcone-flavanone isomerase family protein				no	Module1	sum.D10.up sum.D15.up sum.D5.up	#N/A	Kan.D15.up Kan.D5.up	#N/A	Kan.D5.up Sum.D5.up	Sum.D10.up	Kan.D15.up Sum.D15.up	#N/A	#N/A	#N/A	27	149	153	317	698	942	41	252	266	606	2171	903	6525
Pavir.7KG385500	AT1G01490	Heavy metal transport/detoxification superfamily protein				no	Module1	sum.D10.up sum.D15.up	#N/A	#N/A	#N/A	#N/A	Sum.D10.up	Sum.D15.up	#N/A	#N/A	#N/A	326	381	465	443	623	1164	199	227	270	457	735	1204	6494
Pavir.9KG134600	AT2G23790	Protein of unknown function (DUF607)				no	Module1	sum.D15.up	#N/A	#N/A	#N/A	#N/A	#N/A	Sum.D15.up	#N/A	#N/A	#N/A	102	368	439	123	413	614	259	1000	290	323	1271	1147	6349
Pavir.2NG448400	AT4G22920	non-yellowing 1	Similar to the tomato senescence-inducible chloroplast stay-green protein 1. It is upregulated during maximal senescence in the Arabidopsis life cycle, especially in senescent leaves.			no	Module1	sum.D10.up sum.D15.up sum.D5.up	#N/A	#N/A	#N/A	Sum.D5.up	Sum.D10.up	Sum.D15.up	#N/A	#N/A	#N/A	53	238	324	127	510	930	102	280	343	299	1095	1996	6297
Pavir.9NG663100	AT1G07350	RNA-binding (RRM/RBD/RNP motifs) family protein	Encodes a serine/arginine rich-like protein, SR45a. Involved in the regulation of stress-responsive alternative splicing.			no	Module1	sum.D15.up sum.D5.up	#N/A	#N/A	#N/A	Sum.D5.up	#N/A	Sum.D15.up	#N/A	#N/A	#N/A	44	294	188	65	446	263	71	860	371	205	2015	1439	6261
Pavir.1KG502800	AT3G17810	pyrimidine 1	Encodes a protein predicted to have dihydropyrimidine dehydrogenase activity. Its activity has not been demonstrated in vivo, but, it is required for efficient uracil catabolism in Arabidopsis. It localizes to the plastid.			no	Module1	sum.D15.up	#N/A	#N/A	#N/A	#N/A	#N/A	Sum.D15.up	#N/A	#N/A	#N/A	343	339	349	367	507	684	356	254	280	406	608	1701	6194
Pavir.3KG174300	0	#N/A				no	Module1	#N/A	sum.D15.down	#N/A	#N/A	#N/A	#N/A	#N/A	#N/A	#N/A	Sum.D15.down	949	285	475	934	231	350	1122	217	396	949	128	145	6181
Pavir.3KG063446	AT1G33110	MATE efflux family protein				no	Module1	sum.D15.up sum.D5.up	#N/A	#N/A	#N/A	Sum.D5.up	#N/A	Sum.D15.up	#N/A	#N/A	#N/A	128	270	261	140	356	422	134	868	427	377	1558	1226	6167
Pavir.8KG308700	AT1G01420	UDP-glucosyl transferase 72B3				no	Module1	sum.D15.up	#N/A	#N/A	#N/A	#N/A	#N/A	Sum.D15.up	#N/A	#N/A	#N/A	253	285	394	313	346	543	306	527	366	726	984	1063	6106
Pavir.7NG406700	AT3G15210	ethylene responsive element binding factor 4	Encodes a member of the ERF (ethylene response factor) subfamily B-1 of ERF/AP2 transcription factor family (ATERF-4). The protein contains one AP2 domain. Acts as a negative regulator of JA-responsive defense gene expression and resistance to the necrotrophic fungal pathogen Fusarium oxysporum and antagonizes JA inhibition of root elongation.			ERF	Module1	#N/A	#N/A	Kan.D15.up	#N/A	#N/A	#N/A	Kan.D15.up	#N/A	#N/A	#N/A	90	240	329	201	608	1462	118	509	467	354	737	965	6080
Pavir.9NG640200	AT5G26340	Major facilitator superfamily protein	Encodes a protein with high affinity, hexose-specific/H+ symporter activity. The activity of the transporter appears to be negatively regulated by phosphorylation. Importantly, microarray analysis, as well as the study of the expression of this gene in mutants involved in programmed cell death (PCD) demonstrated a tight correlation between this gene's expression and PCD.			no	Module1	sum.D10.up sum.D5.up	#N/A	#N/A	#N/A	Sum.D5.up	Sum.D10.up	#N/A	#N/A	#N/A	#N/A	189	300	280	234	398	670	163	367	539	477	1053	1403	6073
Pavir.2KG378800	AT4G22920	non-yellowing 1	Similar to the tomato senescence-inducible chloroplast stay-green protein 1. It is upregulated during maximal senescence in the Arabidopsis life cycle, especially in senescent leaves.			no	Module1	sum.D10.up sum.D15.up sum.D5.up	#N/A	#N/A	#N/A	Sum.D5.up	Sum.D10.up	Sum.D15.up	#N/A	#N/A	#N/A	58	275	333	152	489	790	80	287	256	278	1128	1906	6032
Pavir.5KG220300	AT3G62760	Glutathione S-transferase family protein	Encodes glutathione transferase belonging to the phi class of GSTs. Naming convention according to Wagner et al. (2002).			no	Module1	sum.D5.up	#N/A	Kan.D5.up	#N/A	Kan.D5.up Sum.D5.up	#N/A	#N/A	#N/A	#N/A	#N/A	48	309	215	219	582	448	64	538	534	688	1564	810	6019
Pavir.3KG159327	AT3G62160	HXXXD-type acyl-transferase family protein				no	Module1	sum.D5.up	#N/A	#N/A	#N/A	Sum.D5.up	#N/A	#N/A	#N/A	#N/A	#N/A	122	473	561	236	489	730	121	897	580	375	673	747	6004
Pavir.2KG535100	AT1G64160	Disease resistance-responsive (dirigent-like protein) family protein	Encodes a dirigent protein involved in the synthesis of (-)pinoresinol. Dirigent proteins impart stereoselectivity on the phenoxy radical coupling reaction yielding optically active lignans from two molecules of coniferyl alcohol.			no	Module1	sum.D10.up sum.D15.up	#N/A	#N/A	#N/A	#N/A	Sum.D10.up	Sum.D15.up	#N/A	#N/A	#N/A	283	186	413	584	435	599	238	198	370	614	616	1411	5947
Pavir.6NG114712	AT3G12500	basic chitinase	encodes a basic chitinase involved in ethylene/jasmonic acid mediated signalling pathway during systemic acquired resistance based on expression analyses.			no	Module1	sum.D10.up sum.D15.up	#N/A	#N/A	#N/A	#N/A	Sum.D10.up	Sum.D15.up	#N/A	#N/A	#N/A	399	471	482	545	757	1024	102	147	239	165	561	1044	5936
Pavir.4NG291700	AT5G54490	pinoid-binding protein 1	Encodes a PINOID (PID)-binding protein containing putative EF-hand calcium-binding motifs. The interaction is dependent on the presence of calcium. mRNA expression is up-regulated by auxin. Not a phosphorylation target of PID, likely acts upstream of PID to regulate the activity of this protein in response to changes in calcium levels.			no	Module1	#N/A	#N/A	Kan.D15.up	#N/A	#N/A	#N/A	Kan.D15.up	#N/A	#N/A	#N/A	74	137	199	261	588	1559	185	429	425	554	675	822	5908
Pavir.9NG714000	AT5G01320	Thiamine pyrophosphate dependent pyruvate decarboxylase family protein				no	Module1	#N/A	#N/A	Kan.D15.up	#N/A	#N/A	#N/A	Kan.D15.up	#N/A	#N/A	#N/A	139	620	133	138	550	1159	174	653	541	282	870	649	5908
Pavir.5KG190000	AT3G06650	ATP-citrate lyase B-1	One of the two genes encoding subunit B of the trimeric enzyme ATP Citrate lyase			no	Module1	sum.D10.up	#N/A	#N/A	#N/A	#N/A	Sum.D10.up	#N/A	#N/A	#N/A	#N/A	247	302	318	395	760	632	197	240	609	411	917	853	5881
Pavir.9NG323500	AT5G07990	Cytochrome P450 superfamily protein	Required for flavonoid 3' hydroxylase activity. Enzyme abundance relative to CHS determines Quercetin/Kaempferol metabolite ratio.			no	Module1	sum.D10.up sum.D5.up	#N/A	Kan.D5.up	#N/A	Kan.D5.up Sum.D5.up	Sum.D10.up	#N/A	#N/A	#N/A	#N/A	16	94	101	143	321	323	36	531	423	528	2439	908	5863
Pavir.8NG270602	AT3G04720	pathogenesis-related 4	Encodes a protein similar to the antifungal chitin-binding protein hevein from rubber tree latex. mRNA levels increase in response to ethylene and turnip crinkle virus infection.			no	Module1	sum.D15.up sum.D5.up	#N/A	#N/A	#N/A	Sum.D5.up	#N/A	Sum.D15.up	#N/A	#N/A	#N/A	97	226	299	260	696	938	62	219	301	204	591	1966	5859
Pavir.4NG214600	AT5G25900	GA requiring 3	Encodes a member of the CYP701A cytochrome p450 family that is involved in later steps of the gibberellin biosynthetic pathway.			no	Module1	sum.D10.up sum.D15.up	#N/A	#N/A	#N/A	#N/A	Sum.D10.up	Sum.D15.up	#N/A	#N/A	#N/A	104	164	225	332	628	807	166	121	167	310	591	2240	5855
Pavir.7KG381100	AT3G51240	flavanone 3-hydroxylase	Encodes flavanone 3-hydroxylase that is coordinately expressed with chalcone synthase and chalcone isomerases. Regulates flavonoid biosynthesis. Not responsive to auxin or ethylene stimulus (qRT-PCR).			no	Module1	sum.D10.up sum.D15.up sum.D5.up	#N/A	Kan.D15.up Kan.D5.up	#N/A	Kan.D5.up Sum.D5.up	Sum.D10.up	Kan.D15.up Sum.D15.up	#N/A	#N/A	#N/A	12	88	58	136	348	253	18	335	163	285	3042	1031	5769
Pavir.3NG327300	AT4G11650	osmotin 34	osmotin-like protein			no	Module1	sum.D10.up sum.D15.up sum.D5.up	#N/A	Kan.D5.up	#N/A	Kan.D5.up Sum.D5.up	Sum.D10.up	Sum.D15.up	#N/A	#N/A	#N/A	27	146	158	228	621	940	37	106	163	258	655	2391	5730
Pavir.9KG477300	AT3G19690	CAP (Cysteine-rich secretory proteins, Antigen 5, and Pathogenesis-related 1 protein) superfamily protein				no	Module1	sum.D10.up sum.D15.up sum.D5.up	#N/A	Kan.D15.up Kan.D5.up	#N/A	Kan.D5.up Sum.D5.up	Sum.D10.up	Kan.D15.up Sum.D15.up	#N/A	#N/A	#N/A	17	49	69	151	211	552	46	135	177	451	899	2969	5726
Pavir.2KG162000	AT5G63790	NAC domain containing protein 102	Encodes a member of the NAC family of transcription factors. ANAC102 appears to have a role in mediating response to low oxygen stress (hypoxia) in germinating seedlings.			NAC	Module1	#N/A	#N/A	Kan.D15.up	#N/A	#N/A	#N/A	Kan.D15.up	#N/A	#N/A	#N/A	285	303	225	449	514	821	374	352	414	537	575	861	5710
Pavir.4KG114700	AT3G12500	basic chitinase	encodes a basic chitinase involved in ethylene/jasmonic acid mediated signalling pathway during systemic acquired resistance based on expression analyses.			no	Module1	sum.D10.up sum.D15.up	#N/A	#N/A	#N/A	#N/A	Sum.D10.up	Sum.D15.up	#N/A	#N/A	#N/A	154	378	465	360	878	719	347	96	214	748	361	981	5701
Pavir.9NG352814	0	#N/A				no	Module1	sum.D15.up	#N/A	#N/A	#N/A	#N/A	#N/A	Sum.D15.up	#N/A	#N/A	#N/A	269	277	466	347	258	665	282	225	273	756	449	1367	5634
Pavir.6NG212300	0	#N/A				no	Module1	sum.D5.up	#N/A	#N/A	#N/A	Sum.D5.up	#N/A	#N/A	#N/A	#N/A	#N/A	41	49	70	123	359	257	109	452	659	1068	1233	1207	5627
Pavir.5KG093000	AT1G27480	alpha/beta-Hydrolases superfamily protein				no	Module1	sum.D10.up sum.D15.up	#N/A	Kan.D15.up	#N/A	#N/A	Sum.D10.up	Kan.D15.up Sum.D15.up	#N/A	#N/A	#N/A	15	89	81	59	574	824	43	59	149	140	715	2820	5568
Pavir.7KG285200	AT3G46660	UDP-glucosyl transferase 76E12				no	Module1	sum.D5.up	#N/A	#N/A	#N/A	Sum.D5.up	#N/A	#N/A	#N/A	#N/A	#N/A	106	273	322	321	772	743	142	433	620	515	687	631	5565
Pavir.2KG359500	AT5G65980	Auxin efflux carrier family protein				no	Module1	sum.D15.up sum.D5.up	#N/A	#N/A	#N/A	Sum.D5.up	#N/A	Sum.D15.up	#N/A	#N/A	#N/A	216	498	360	201	680	502	78	260	423	198	678	1467	5561
Pavir.4NG061654	AT4G34050	S-adenosyl-L-methionine-dependent methyltransferases superfamily protein				no	Module1	sum.D5.up	#N/A	#N/A	#N/A	Sum.D5.up	#N/A	#N/A	#N/A	#N/A	#N/A	167	238	275	349	374	592	181	422	394	574	890	1032	5488
Pavir.5KG745900	AT1G01630	Sec14p-like phosphatidylinositol transfer family protein				no	Module1	sum.D15.up sum.D5.up	#N/A	#N/A	#N/A	Sum.D5.up	#N/A	Sum.D15.up	#N/A	#N/A	#N/A	82	190	256	203	420	471	107	421	492	361	895	1550	5448
Pavir.1KG072400	AT2G35130	Tetratricopeptide repeat (TPR)-like superfamily protein				no	Module1	#N/A	sum.D15.down	#N/A	#N/A	#N/A	#N/A	#N/A	#N/A	#N/A	Sum.D15.down	783	763	474	737	656	382	387	136	523	354	113	117	5425
Pavir.8KG022400	AT5G05270	Chalcone-flavanone isomerase family protein				no	Module1	sum.D10.up sum.D15.up sum.D5.up	#N/A	Kan.D10.up Kan.D5.up	#N/A	Kan.D5.up Sum.D5.up	Kan.D10.up Sum.D10.up	Sum.D15.up	#N/A	#N/A	#N/A	17	112	144	175	632	458	23	198	195	409	2193	785	5341
Pavir.3KG163300	AT5G26170	WRKY DNA-binding protein 50	member of WRKY Transcription Factor; Group II-c. Involved in jasmonic acid inducible defense responses.			WRKY	Module1	sum.D15.up	#N/A	Kan.D15.up	#N/A	#N/A	#N/A	Kan.D15.up Sum.D15.up	#N/A	#N/A	#N/A	153	262	223	273	456	806	130	289	319	341	719	1349	5320
Pavir.4NG284914	AT1G69360	Plant protein of unknown function (DUF863)				no	Module1	#N/A	sum.D15.down	#N/A	#N/A	#N/A	#N/A	#N/A	#N/A	#N/A	Sum.D15.down	567	409	586	519	340	385	767	352	486	508	199	157	5275
Pavir.4NG299800	0	#N/A				no	Module1	sum.D15.up sum.D5.up	#N/A	Kan.D15.up	#N/A	Sum.D5.up	#N/A	Kan.D15.up Sum.D15.up	#N/A	#N/A	#N/A	48	221	272	79	402	927	62	371	422	177	856	1352	5189
Pavir.3KG136900	AT3G62160	HXXXD-type acyl-transferase family protein				no	Module1	sum.D5.up	#N/A	#N/A	#N/A	Sum.D5.up	#N/A	#N/A	#N/A	#N/A	#N/A	91	222	295	245	437	592	167	586	528	455	569	980	5167
Pavir.6NG332485	AT1G28050	B-box type zinc finger protein with CCT domain				CO-like	Module1	#N/A	sum.D15.down	#N/A	#N/A	#N/A	#N/A	#N/A	#N/A	#N/A	Sum.D15.down	547	516	673	574	400	489	445	299	471	440	145	166	5165
Pavir.1NG200200	AT1G10370	Glutathione S-transferase family protein	Encodes GSTU17 (Glutathione S-Transferase U17). Functions as a negative component of stress-mediated signal transduction pathways in drought and salt stress responses.			no	Module1	sum.D15.up	#N/A	#N/A	#N/A	#N/A	#N/A	Sum.D15.up	#N/A	#N/A	#N/A	243	336	326	243	384	540	177	413	180	412	746	1052	5052
Pavir.3KG114800	AT1G07810	ER-type Ca2+-ATPase 1	Encodes an ER-type Ca2+-pumping ATPase.			no	Module1	sum.D15.up	#N/A	#N/A	#N/A	#N/A	#N/A	Sum.D15.up	#N/A	#N/A	#N/A	323	249	226	311	433	502	189	433	305	385	705	956	5017
Pavir.3NG236122	AT1G69490	NAC-like, activated by AP3/PI	Encodes a member of the NAC transcription factor gene family. It is expressed in floral primordia and upregulated by AP3 and PI. Its expression is associated with leaf senescence.			NAC	Module1	sum.D5.up	#N/A	#N/A	#N/A	Sum.D5.up	#N/A	#N/A	#N/A	#N/A	#N/A	129	466	521	178	609	822	34	92	535	185	377	1059	5007
Pavir.2KG146700	AT3G12750	zinc transporter 1 precursor	A member of Zrt- and Irt-related protein (ZIP) family. transcript is induced in response to zinc deficiency in the root.			no	Module1	sum.D5.up	#N/A	Kan.D5.up	#N/A	Kan.D5.up Sum.D5.up	#N/A	#N/A	#N/A	#N/A	#N/A	24	92	271	120	212	390	72	318	598	369	854	1636	4956
Pavir.5KG761500	AT1G66400	calmodulin like 23	Encodes a calmodulin-like protein. Regulates nitric oxide levels and transition to flowering.			no	Module1	sum.D15.up	#N/A	Kan.D15.up	#N/A	#N/A	#N/A	Kan.D15.up Sum.D15.up	#N/A	#N/A	#N/A	215	281	315	292	522	1013	200	315	203	301	540	737	4934
Pavir.4KG037500	AT3G59760	O-acetylserine (thiol) lyase isoform C	Arabidopsis thaliana O-acetylserine (thiol) lyase (OAS-TL) isoform oasC			no	Module1	#N/A	sum.D15.down	#N/A	#N/A	#N/A	#N/A	#N/A	#N/A	#N/A	Sum.D15.down	697	459	591	544	314	347	430	290	455	429	223	141	4920
Pavir.1NG473600	AT5G08640	flavonol synthase 1	Encodes a flavonol synthase that catalyzes formation of flavonols from dihydroflavonols. Co-expressed with CHI and CHS (qRT-PCR).			no	Module1	sum.D10.up sum.D5.up	#N/A	Kan.D5.up	#N/A	Kan.D5.up Sum.D5.up	Sum.D10.up	#N/A	#N/A	#N/A	#N/A	29	151	100	341	510	349	48	251	192	619	1675	639	4904
Pavir.6NG143300	AT3G47520	malate dehydrogenase	Encodes a protein with NAD-dependent malate dehydrogenase activity, located in chloroplasts.			no	Module1	sum.D10.up	#N/A	#N/A	#N/A	#N/A	Sum.D10.up	#N/A	#N/A	#N/A	#N/A	331	204	211	335	358	406	385	198	347	662	638	768	4843
Pavir.3KG484993	0	#N/A				no	Module1	#N/A	#N/A	#N/A	Kan.D15.down	#N/A	#N/A	#N/A	#N/A	#N/A	Kan.D15.down	483	254	339	382	211	117	1101	373	339	768	175	213	4755
Pavir.5KG580100	AT1G32960	Subtilase family protein				no	Module1	sum.D15.up	#N/A	#N/A	#N/A	#N/A	#N/A	Sum.D15.up	#N/A	#N/A	#N/A	208	210	397	321	626	619	131	125	198	370	432	1063	4700
Pavir.1NG512100	AT4G30440	UDP-D-glucuronate 4-epimerase 1	UDP-D-glucuronate 4-epimerase			no	Module1	#N/A	#N/A	Kan.D15.up	#N/A	#N/A	#N/A	Kan.D15.up	#N/A	#N/A	#N/A	201	203	188	169	301	766	346	479	314	331	644	682	4624
Pavir.7NG215134	AT2G27830	0				no	Module1	sum.D10.up sum.D15.up	#N/A	#N/A	#N/A	#N/A	Sum.D10.up	Sum.D15.up	#N/A	#N/A	#N/A	323	146	226	581	222	405	330	182	204	727	592	601	4539
Pavir.9NG022100	AT5G28050	Cytidine/deoxycytidylate deaminase family protein				no	Module1	sum.D15.up	#N/A	Kan.D15.up	#N/A	#N/A	#N/A	Kan.D15.up Sum.D15.up	#N/A	#N/A	#N/A	315	241	177	301	406	606	207	212	298	282	479	1015	4539
Pavir.8KG305500	AT3G04720	pathogenesis-related 4	Encodes a protein similar to the antifungal chitin-binding protein hevein from rubber tree latex. mRNA levels increase in response to ethylene and turnip crinkle virus infection.			no	Module1	sum.D15.up sum.D5.up	#N/A	#N/A	#N/A	Sum.D5.up	#N/A	Sum.D15.up	#N/A	#N/A	#N/A	76	130	154	129	310	423	52	267	251	199	500	1998	4489
Pavir.1KG264669	AT5G10230	annexin 7	Encodes a calcium-binding protein annexin (AnnAt7).			no	Module1	sum.D5.up	#N/A	#N/A	#N/A	Sum.D5.up	#N/A	#N/A	#N/A	#N/A	#N/A	57	131	116	101	253	210	124	444	437	460	1070	1050	4453
Pavir.2KG109332	AT4G10540	Subtilase family protein				no	Module1	sum.D5.up	#N/A	#N/A	#N/A	Sum.D5.up	#N/A	#N/A	#N/A	#N/A	#N/A	265	353	368	444	643	518	109	257	422	318	317	432	4446
Pavir.6NG271300	AT1G55760	BTB/POZ domain-containing protein				no	Module1	sum.D15.up	#N/A	#N/A	#N/A	#N/A	#N/A	Sum.D15.up	#N/A	#N/A	#N/A	113	151	285	153	228	449	213	235	377	418	620	1200	4442
Pavir.5NG446500	AT3G14770	Nodulin MtN3 family protein				no	Module1	sum.D5.up	#N/A	#N/A	#N/A	Sum.D5.up	#N/A	#N/A	#N/A	#N/A	#N/A	20	171	109	19	267	143	16	808	466	47	1445	926	4437
Pavir.5KG249100	AT3G21570	0				no	Module1	#N/A	#N/A	Kan.D15.up	#N/A	#N/A	#N/A	Kan.D15.up	#N/A	#N/A	#N/A	126	236	249	295	587	1002	108	237	267	269	380	649	4405
Pavir.7KG097700	AT5G48290	Heavy metal transport/detoxification superfamily protein				no	Module1	sum.D15.up sum.D5.up	#N/A	#N/A	#N/A	Sum.D5.up	#N/A	Sum.D15.up	#N/A	#N/A	#N/A	123	117	177	227	242	642	122	275	294	434	588	1160	4401
Pavir.9NG097500	AT5G45890	senescence-associated gene 12	Senescence-associated gene 12 (SAG12) encoding a cysteine protease influenced by cytokinin, auxin, and sugars.Localized to special vacuole found during senescence called senescence associated vacuoles which are different from central vacuole in the tonoplast composition and pH.			no	Module1	sum.D15.up sum.D5.up	#N/A	#N/A	#N/A	Sum.D5.up	#N/A	Sum.D15.up	#N/A	#N/A	#N/A	17	96	73	25	196	75	11	1073	273	70	1130	1331	4370
Pavir.6NG267300	AT1G69010	BES1-interacting Myc-like protein 2				bHLH	Module1	sum.D15.up	#N/A	#N/A	#N/A	#N/A	#N/A	Sum.D15.up	#N/A	#N/A	#N/A	180	279	174	209	346	265	143	721	263	209	820	741	4350
Pavir.9NG409900	0	#N/A				no	Module1	#N/A	sum.D15.down	#N/A	#N/A	#N/A	#N/A	#N/A	#N/A	#N/A	Sum.D15.down	1120	94	98	1183	64	56	864	20	48	758	26	16	4347
Pavir.5KG692700	AT1G65560	Zinc-binding dehydrogenase family protein				no	Module1	sum.D10.up sum.D5.up	#N/A	#N/A	#N/A	Sum.D5.up	Sum.D10.up	#N/A	#N/A	#N/A	#N/A	134	240	204	273	458	422	126	300	282	424	1007	466	4336
Pavir.9NG198000	AT1G34300	lectin protein kinase family protein				no	Module1	sum.D5.up	#N/A	#N/A	#N/A	Sum.D5.up	#N/A	#N/A	#N/A	#N/A	#N/A	32	126	135	91	332	435	27	173	876	126	310	1622	4285
Pavir.3KG229100	AT1G02850	beta glucosidase 11				no	Module1	sum.D10.up sum.D15.up sum.D5.up	#N/A	Kan.D10.up	#N/A	Sum.D5.up	Kan.D10.up Sum.D10.up	Sum.D15.up	#N/A	#N/A	#N/A	24	175	158	87	960	600	41	127	153	131	794	1030	4280
Pavir.9NG479800	AT2G45910	U-box domain-containing protein kinase family protein				no	Module1	sum.D10.up sum.D15.up	#N/A	#N/A	#N/A	#N/A	Sum.D10.up	Sum.D15.up	#N/A	#N/A	#N/A	129	324	465	264	492	770	61	104	194	146	417	914	4280
Pavir.9KG479900	0	#N/A				no	Module1	sum.D15.up	#N/A	#N/A	#N/A	#N/A	#N/A	Sum.D15.up	#N/A	#N/A	#N/A	87	343	205	113	510	426	204	458	200	239	647	840	4272
Pavir.2NG006140	AT4G37380	Tetratricopeptide repeat (TPR)-like superfamily protein				no	Module1	#N/A	sum.D15.down	#N/A	#N/A	#N/A	#N/A	#N/A	#N/A	#N/A	Sum.D15.down	460	580	355	403	349	371	555	282	267	381	162	87	4252
Pavir.1NG403500	AT4G13780	methionine--tRNA ligase, putative / methionyl-tRNA synthetase, putative / MetRS, putative				no	Module1	#N/A	sum.D5.down	#N/A	#N/A	#N/A	#N/A	#N/A	Sum.D5.down	#N/A	#N/A	315	193	341	388	220	215	1567	226	198	262	183	138	4246
Pavir.9NG044500	AT4G37530	Peroxidase superfamily protein				no	Module1	sum.D5.up	#N/A	#N/A	#N/A	Sum.D5.up	#N/A	#N/A	#N/A	#N/A	#N/A	63	110	199	158	281	526	123	279	480	522	584	914	4239
Pavir.3KG362900	AT1G19715	Mannose-binding lectin superfamily protein				no	Module1	sum.D15.up sum.D5.up	#N/A	#N/A	#N/A	Sum.D5.up	#N/A	Sum.D15.up	#N/A	#N/A	#N/A	89	222	83	160	410	209	148	422	239	462	747	1008	4199
Pavir.2KG389600	AT1G76070	0				no	Module1	sum.D5.up	#N/A	#N/A	#N/A	Sum.D5.up	#N/A	#N/A	#N/A	#N/A	#N/A	59	139	174	102	247	428	103	369	498	385	687	1007	4198
Pavir.4NG021000	AT2G45510	cytochrome P450, family 704, subfamily A, polypeptide 2	member of CYP704A			no	Module1	sum.D5.up	#N/A	#N/A	#N/A	Sum.D5.up	#N/A	#N/A	#N/A	#N/A	#N/A	137	257	150	180	453	301	90	290	478	241	648	931	4156
Pavir.3NG183427	AT1G27440	Exostosin family protein				no	Module1	sum.D5.up	#N/A	#N/A	#N/A	Sum.D5.up	#N/A	#N/A	#N/A	#N/A	#N/A	153	293	309	207	323	427	114	396	564	327	438	602	4153
Pavir.3KG313000	AT4G01037	Ubiquitin carboxyl-terminal hydrolase family protein				no	Module1	#N/A	sum.D15.down	#N/A	#N/A	#N/A	#N/A	#N/A	#N/A	#N/A	Sum.D15.down	918	173	206	983	126	136	642	102	185	478	81	70	4100
Pavir.7KG121966	AT1G08250	arogenate dehydratase 6	Encodes a plastid-localized arogenate dehydratase involved in phenylalanine biosynthesis. Although this enzyme has sequence similarity to prephenate dehydratases, it is 98 times more active with arogenate than prephenate in enzymatic assays.			no	Module1	sum.D5.up	#N/A	#N/A	#N/A	Sum.D5.up	#N/A	#N/A	#N/A	#N/A	#N/A	73	155	166	123	201	404	67	457	492	174	683	1094	4089
Pavir.4NG009500	AT5G39950	thioredoxin 2	encodes a cytosolic thioredoxin that reduces disulfide bridges of target proteins by the reversible formation of a disulfide bridge between two neighboring Cys residues present in the active site. Thioredoxins have been found to regulate a variety of biological reactions in prokaryotic and eukaryotic cells.			no	Module1	sum.D15.up sum.D5.up	#N/A	#N/A	#N/A	Sum.D5.up	#N/A	Sum.D15.up	#N/A	#N/A	#N/A	67	111	104	151	164	221	185	317	267	593	801	1089	4070
Pavir.6NG369700	AT5G03630	Pyridine nucleotide-disulphide oxidoreductase family protein				no	Module1	sum.D5.up	#N/A	#N/A	#N/A	Sum.D5.up	#N/A	#N/A	#N/A	#N/A	#N/A	85	170	170	154	366	437	103	325	371	303	736	845	4065
Pavir.8NG239508	AT3G48520	cytochrome P450, family 94, subfamily B, polypeptide 3	CYP94B3 is a jasmonoyl-isoleucine-12-hydroxylase that catalyzes the formation of 12-OH-JA-Ile from JA-Ile. By reducing the levels of this the biologically active phytohormone, CYP94B3 attenuates the jasmonic acid signaling cascade. CYP94B3 transcript levels rise in response to wounding.			no	Module1	sum.D5.up	#N/A	#N/A	#N/A	Sum.D5.up	#N/A	#N/A	#N/A	#N/A	#N/A	106	334	340	140	386	480	95	401	398	245	430	689	4044
Pavir.1KG208430	AT5G09360	laccase 14	putative laccase, a member of laccase family of genes (17 members in Arabidopsis).			no	Module1	sum.D10.up sum.D15.up	#N/A	Kan.D15.up	#N/A	#N/A	Sum.D10.up	Kan.D15.up Sum.D15.up	#N/A	#N/A	#N/A	16	39	35	12	162	283	33	46	157	87	620	2496	3986
Pavir.1KG042900	AT3G13040	myb-like HTH transcriptional regulator family protein				G2-like	Module1	sum.D10.up sum.D15.up	#N/A	#N/A	#N/A	#N/A	Sum.D10.up	Sum.D15.up	#N/A	#N/A	#N/A	215	315	329	222	488	485	142	130	126	206	503	825	3986
Pavir.9KG615800	AT2G05940	Protein kinase superfamily protein	Encodes a receptor-like cytoplasmic kinase that phosphorylates the host target RIN4, leading to the activation of a plant innate immune receptor RPM1.			no	Module1	sum.D10.up sum.D5.up	#N/A	Kan.D5.up	#N/A	Kan.D5.up Sum.D5.up	Sum.D10.up	#N/A	#N/A	#N/A	#N/A	26	118	114	93	249	229	64	259	418	569	803	1030	3972
Pavir.2NG022200	AT5G25120	ytochrome p450, family 71, subfamily B, polypeptide 11	putative cytochrome P450			no	Module1	sum.D5.up	#N/A	#N/A	#N/A	Sum.D5.up	#N/A	#N/A	#N/A	#N/A	#N/A	77	111	153	134	244	298	150	339	426	415	606	1017	3970
Pavir.3NG196293	AT3G62760	Glutathione S-transferase family protein	Encodes glutathione transferase belonging to the phi class of GSTs. Naming convention according to Wagner et al. (2002).			no	Module1	sum.D15.up	#N/A	#N/A	#N/A	#N/A	#N/A	Sum.D15.up	#N/A	#N/A	#N/A	126	186	241	187	307	335	178	346	294	246	558	916	3920
Pavir.2NG426900	AT1G02850	beta glucosidase 11				no	Module1	sum.D10.up sum.D15.up	#N/A	#N/A	#N/A	#N/A	Sum.D10.up	Sum.D15.up	#N/A	#N/A	#N/A	65	213	170	189	746	471	53	115	199	100	549	1049	3919
Pavir.4KG137139	AT4G34710	arginine decarboxylase 2	encodes a arginine decarboxylase (ADC), a rate-limiting enzyme that catalyzes the first step of polyamine (PA) biosynthesis via ADC pathway in Arabidopsis thaliana. Arabidopsis genome has two ADC paralogs, ADC1 and ADC2. ADC2 is stress-inducible (osmotic stress). Double mutant analysis showed that ADC genes are essential for the production of PA, and are required for normal seed development. Over…			no	Module1	sum.D15.up	#N/A	Kan.D15.up	#N/A	#N/A	#N/A	Kan.D15.up Sum.D15.up	#N/A	#N/A	#N/A	56	133	94	109	204	282	117	528	291	291	734	1041	3880
Pavir.5NG572200	AT3G55990	Plant protein of unknown function (DUF828)	Encodes ESK1 (Eskimo1). A member of a large gene family of DUF231 domain proteins whose members encode a total of 45 proteins of unknown function. ESK1 functions as a negative regulator of cold acclimation. Mutations in the ESK1 gene provides strong freezing tolerance. A member of the TBL (TRICHOME BIREFRINGENCE-LIKE) gene family containing a plant-specific DUF231 (domain of unknown function) dom…			no	Module1	sum.D15.up sum.D5.up	#N/A	#N/A	#N/A	Sum.D5.up	#N/A	Sum.D15.up	#N/A	#N/A	#N/A	118	158	229	206	330	409	99	299	233	334	734	725	3874
Pavir.9NG715014	AT2G14580	basic pathogenesis-related protein 1	pathogenesis related protein, encodes a basic PR1-like protein. Expresses in flowers, roots, and not in leaves and responses to ethylene and methyl jasmonate. Salicylic acid represses gene expression.			no	Module1	sum.D15.up sum.D5.up	#N/A	Kan.D15.up Kan.D5.up	#N/A	Kan.D5.up Sum.D5.up	#N/A	Kan.D15.up Sum.D15.up	#N/A	#N/A	#N/A	19	59	94	172	319	709	20	44	45	124	220	2033	3858
Pavir.1KG080870	AT3G21150	B-box 32	Encodes a protein with a B-box domain predicted to act as a transcription factor. Expression of the BBX32 gene is affected by monochromatic red light.			no	Module1	#N/A	#N/A	Kan.D15.up	#N/A	#N/A	#N/A	Kan.D15.up	#N/A	#N/A	#N/A	42	218	157	40	355	467	69	586	415	114	575	816	3854
Pavir.9KG282800	AT1G14700	purple acid phosphatase 3				no	Module1	sum.D15.up	#N/A	#N/A	#N/A	#N/A	#N/A	Sum.D15.up	#N/A	#N/A	#N/A	215	192	297	271	242	302	248	306	155	392	591	640	3851
Pavir.7KG285720	AT1G63650	basic helix-loop-helix (bHLH) DNA-binding superfamily protein	Mutant has reduced trichomes, anthocyanin, and seed coat mucilage and abnormally patterned stomates. Encodes a bHLH Transcription Factor 1. The protein is functionally redundant with GL3 and TT8 and interacts with TTG1, the myb proteins GL1, PAP1 and 2, CPC and TRY, and it will form heterodimers with GL3. Expression in N (non-hair cell forming) cell layers is negatively regulated by WER. Expressi…			bHLH	Module1	sum.D10.up sum.D15.up sum.D5.up	#N/A	Kan.D10.up Kan.D15.up Kan.D5.up	#N/A	Kan.D5.up Sum.D5.up	Kan.D10.up Sum.D10.up	Kan.D15.up Sum.D15.up	#N/A	#N/A	#N/A	10	56	11	340	787	728	22	31	54	266	984	527	3816
Pavir.8NG245900	AT1G77120	alcohol dehydrogenase 1	Catalyzes the reduction of acetaldehyde using NADH as reductant. Requires zinc for activity. Dimer. Anaerobic response polypeptide (ANP). Fermentation. The protein undergoes thiolation following treatment with the oxidant tert-butylhydroperoxide.			no	Module1	sum.D15.up sum.D5.up	#N/A	Kan.D15.up	#N/A	Sum.D5.up	#N/A	Kan.D15.up Sum.D15.up	#N/A	#N/A	#N/A	159	485	115	66	658	764	28	147	146	143	550	535	3796
Pavir.7KG386901	AT3G20310	ethylene response factor 7	Encodes a member of the ERF (ethylene response factor) subfamily B-1 of ERF/AP2 transcription factor family (ATERF-7). The protein contains one AP2 domain. Phosphorylated by PKS3 in vitro. Involved in ABA-mediated responses. Acts as a repressor of GCC box?mediated transcription together with AtSin3 and HDA19.			ERF	Module1	sum.D15.up	#N/A	Kan.D15.up	#N/A	#N/A	#N/A	Kan.D15.up Sum.D15.up	#N/A	#N/A	#N/A	83	155	235	130	335	768	132	415	197	297	457	583	3787
Pavir.6NG280900	AT1G21270	wall-associated kinase 2	cytoplasmic serine/threonine protein kinase induced by salicylic acid. mutant plants exhibit a loss of cell expansion and dependence on sugars and salts for seedling growth, affecting the expression and activity of vacuolar invertase.			no	Module1	sum.D5.up	#N/A	#N/A	#N/A	Sum.D5.up	#N/A	#N/A	#N/A	#N/A	#N/A	85	160	212	147	229	302	123	340	518	399	598	661	3774
Pavir.9NG516600	AT2G36800	don-glucosyltransferase 1	Encodes a DON-Glucosyltransferase. The UGT73C5 glucosylates both brassinolide and castasterone in the 23-O position. The enzyme is presumably involved in the homeostasis of those steroid hormones hence regulating BR activity. Transgenic plants overexpressing UGT73C5 show a typical BR-deficient phenotype.			no	Module1	sum.D5.up	#N/A	#N/A	#N/A	Sum.D5.up	#N/A	#N/A	#N/A	#N/A	#N/A	68	191	220	178	555	497	63	271	539	276	423	475	3756
Pavir.9NG852302	AT1G27480	alpha/beta-Hydrolases superfamily protein				no	Module1	sum.D5.up	#N/A	#N/A	#N/A	Sum.D5.up	#N/A	#N/A	#N/A	#N/A	#N/A	71	228	189	139	352	296	58	289	317	416	841	538	3734
Pavir.3NG247300	AT2G18750	Calmodulin-binding protein				no	Module1	sum.D15.up	#N/A	#N/A	#N/A	#N/A	#N/A	Sum.D15.up	#N/A	#N/A	#N/A	219	243	258	265	343	443	134	213	266	241	344	762	3731
Pavir.4NG317000	AT3G55830	Nucleotide-diphospho-sugar transferases superfamily protein	A member of the Glycosyltransferase Family 64, homologous to Poplar cambium-expressed GT64 gene. The EPC1 protein plays a critical role during plant development in maintaining the integrity of organs via cell-cell adhesion, thereby providing mechanical strength and facilitating the movement of metabolites throughout the plant.			no	Module1	sum.D5.up	#N/A	#N/A	#N/A	Sum.D5.up	#N/A	#N/A	#N/A	#N/A	#N/A	99	239	286	126	316	320	107	284	454	305	593	595	3724
Pavir.5KG448500	AT5G40850	urophorphyrin methylase 1	Encodes a urophorphyrin III methylase that catalyzes S-adenosyl-L-methionine-dependent transmethylation in a multistep process involving the formation of a covalently linked complex with S-adenosyl-L-methionine.			no	Module1	sum.D15.up	#N/A	#N/A	#N/A	#N/A	#N/A	Sum.D15.up	#N/A	#N/A	#N/A	140	374	76	129	337	129	215	651	193	215	622	612	3693
Pavir.2NG518300	AT3G21720	isocitrate lyase	Encodes a glyoxylate cycle enzyme isocitrate lyase (ICL).			no	Module1	sum.D10.up	#N/A	#N/A	#N/A	#N/A	Sum.D10.up	#N/A	#N/A	#N/A	#N/A	13	89	170	14	121	174	30	59	296	66	804	1848	3684
Pavir.4NG023800	AT4G34710	arginine decarboxylase 2	encodes a arginine decarboxylase (ADC), a rate-limiting enzyme that catalyzes the first step of polyamine (PA) biosynthesis via ADC pathway in Arabidopsis thaliana. Arabidopsis genome has two ADC paralogs, ADC1 and ADC2. ADC2 is stress-inducible (osmotic stress). Double mutant analysis showed that ADC genes are essential for the production of PA, and are required for normal seed development. Over…			no	Module1	sum.D15.up	#N/A	#N/A	#N/A	#N/A	#N/A	Sum.D15.up	#N/A	#N/A	#N/A	89	209	114	138	221	283	104	558	178	248	858	671	3671
Pavir.3KG509400	AT1G70850	MLP-like protein 34				no	Module1	sum.D15.up	#N/A	#N/A	#N/A	#N/A	#N/A	Sum.D15.up	#N/A	#N/A	#N/A	96	196	330	359	462	541	128	97	192	241	282	735	3659
Pavir.4KG291300	AT4G38440	0	Encodes MINIYO (IYO), a positive regulator of transcriptional elongation that is essential for cells to initiate differentiation.			no	Module1	#N/A	sum.D15.down	#N/A	#N/A	#N/A	#N/A	#N/A	#N/A	#N/A	Sum.D15.down	508	356	364	445	277	207	216	175	499	213	214	164	3638
Pavir.5KG262900	AT1G71695	Peroxidase superfamily protein				no	Module1	sum.D15.up	#N/A	#N/A	#N/A	#N/A	#N/A	Sum.D15.up	#N/A	#N/A	#N/A	193	63	247	288	236	495	376	79	152	578	242	671	3620
Pavir.6KG100400	AT2G32210	0				no	Module1	sum.D15.up	#N/A	#N/A	#N/A	#N/A	#N/A	Sum.D15.up	#N/A	#N/A	#N/A	85	157	218	165	275	594	121	249	199	291	401	860	3615
Pavir.3KG516400	AT2G47160	HCO3- transporter family	Boron transporter. Protein accumulates in shoots and roots under conditions of boron deficiency and is degraded within several hours of restoring boron supply. Localized to the plasma membrane under B limitation, and to the cytoplasm after B application before degradation. Protein is transferred via the endosomes to the vacuole for degradation. Localized to the inner plasma membrane domain in the…			no	Module1	#N/A	sum.D15.down	#N/A	#N/A	#N/A	#N/A	#N/A	#N/A	#N/A	Sum.D15.down	514	283	255	555	235	188	689	95	285	322	90	97	3608
Pavir.9KG261700	AT1G44800	nodulin MtN21 /EamA-like transporter family protein	Encodes Siliques Are Red 1 (SIAR1). Functions as a bidirectional amino acid transporter that is crucial for the amino acid homeostasis of siliques. Member of nodulin MtN21-like transporter family.			no	Module1	#N/A	sum.D5.down	#N/A	#N/A	#N/A	#N/A	#N/A	Sum.D5.down	#N/A	#N/A	276	577	378	263	394	326	326	383	252	111	171	151	3608
Pavir.1KG378900	AT5G48930	hydroxycinnamoyl-CoA shikimate/quinate hydroxycinnamoyl transferase	At5g48930 has been shown to encode for the hydroxycinnamoyl-Coenzyme A shikimate/quinate hydroxycinnamoyltransferase (HCT) both synthesizing and catabolizing the hydroxycinnamoylesters (coumaroyl/caffeoyl shikimate and quinate) involved in the phenylpropanoid pathway. Influence on the accumulation of flavonoids which in turn inhibit auxin transport and reduce plant growth.			no	Module1	sum.D5.up	#N/A	#N/A	#N/A	Sum.D5.up	#N/A	#N/A	#N/A	#N/A	#N/A	138	268	269	223	354	495	84	283	281	342	324	530	3591
Pavir.2KG586700	AT2G46380	Protein of unknown function (DUF3133)				no	Module1	#N/A	#N/A	Kan.D15.up	#N/A	#N/A	#N/A	Kan.D15.up	#N/A	#N/A	#N/A	166	115	148	170	305	1007	119	179	269	173	368	571	3590
Pavir.3NG180322	AT2G25625	0				no	Module1	sum.D10.up sum.D15.up	#N/A	#N/A	#N/A	#N/A	Sum.D10.up	Sum.D15.up	#N/A	#N/A	#N/A	81	166	262	118	258	554	102	144	179	229	431	1036	3560
Pavir.7KG221600	AT3G54420	homolog of carrot EP3-3 chitinase	encodes an EP3 chitinase that is expressed during somatic embryogenesis in 'nursing' cells surrounding the embryos but not in embryos themselves. The gene is also expressed in mature pollen and growing pollen tubes until they enter the receptive synergid, but not in endosperm and integuments as in carrot. Post-embryonically, expression is found in hydathodes, stipules, root epidermis and emerging…			no	Module1	sum.D10.up sum.D15.up	#N/A	#N/A	#N/A	#N/A	Sum.D10.up	Sum.D15.up	#N/A	#N/A	#N/A	38	80	279	209	340	738	109	30	80	391	438	821	3553
Pavir.1KG539800	AT3G07090	PPPDE putative thiol peptidase family protein				no	Module1	#N/A	#N/A	Kan.D15.up	#N/A	#N/A	#N/A	Kan.D15.up	#N/A	#N/A	#N/A	70	112	139	87	181	429	79	360	442	186	517	875	3477
Pavir.2KG203331	AT1G54570	Esterase/lipase/thioesterase family protein	Encodes a protein with phytyl ester synthesis and diacylglycerol acyltransferase activities that is involved in the deposition of free phytol and free fatty acids in the form of phytyl esters in chloroplasts, a process involved in maintaining the integrity of the photosynthetic membrane during abiotic stress and senescence.			no	Module1	sum.D10.up sum.D15.up	#N/A	#N/A	#N/A	#N/A	Sum.D10.up	Sum.D15.up	#N/A	#N/A	#N/A	28	66	96	29	93	104	36	44	117	102	583	2160	3458
Pavir.1NG303400	0	#N/A				no	Module1	#N/A	sum.D15.down	#N/A	#N/A	#N/A	#N/A	#N/A	#N/A	#N/A	Sum.D15.down	514	85	167	767	30	64	830	40	96	781	37	19	3430
Pavir.1KG546000	AT3G45090	P-loop containing nucleoside triphosphate hydrolases superfamily protein				no	Module1	sum.D10.up sum.D15.up sum.D5.up	#N/A	#N/A	#N/A	Sum.D5.up	Sum.D10.up	Sum.D15.up	#N/A	#N/A	#N/A	66	143	162	160	305	298	137	210	182	563	687	515	3428
Pavir.9NG368600	AT1G73270	serine carboxypeptidase-like 6				no	Module1	sum.D10.up sum.D15.up sum.D5.up	#N/A	Kan.D15.up	#N/A	Sum.D5.up	Sum.D10.up	Kan.D15.up Sum.D15.up	#N/A	#N/A	#N/A	27	73	60	41	206	246	38	152	200	146	777	1454	3420
Pavir.9NG046800	AT1G13970	Protein of unknown function (DUF1336)				no	Module1	sum.D5.up	#N/A	#N/A	#N/A	Sum.D5.up	#N/A	#N/A	#N/A	#N/A	#N/A	88	242	194	127	265	298	110	325	278	311	610	559	3407
Pavir.9KG204500	AT5G07990	Cytochrome P450 superfamily protein	Required for flavonoid 3' hydroxylase activity. Enzyme abundance relative to CHS determines Quercetin/Kaempferol metabolite ratio.			no	Module1	sum.D10.up sum.D5.up	#N/A	Kan.D5.up	#N/A	Kan.D5.up Sum.D5.up	Sum.D10.up	#N/A	#N/A	#N/A	#N/A	10	109	135	253	402	478	16	101	112	277	1122	382	3397
Pavir.9NG516700	AT2G15480	UDP-glucosyl transferase 73B5				no	Module1	sum.D5.up	#N/A	Kan.D10.up Kan.D5.up	#N/A	Kan.D5.up Sum.D5.up	Kan.D10.up	#N/A	#N/A	#N/A	#N/A	110	160	214	321	758	588	77	133	218	295	274	247	3395
Pavir.3NG199800	AT3G18830	polyol/monosaccharide transporter 5	This gene encodes a plasma membrane-localized polyol/cyclitol/monosaccharide-H+-symporter. The symporter is able to catalyze the energy-dependent membrane passage of a wide range of linear polyols (three to six carbon backbone), of cyclic polyols (<i>myo</i>-inositol), and of numerous monosaccharides, including pyranose ring-forming and furanose ring-forming hexoses and pentoses. This gene belong…			no	Module1	sum.D5.up	#N/A	#N/A	#N/A	Sum.D5.up	#N/A	#N/A	#N/A	#N/A	#N/A	22	177	43	97	371	124	41	478	167	263	1070	520	3373
Pavir.7KG120200	0	#N/A				no	Module1	sum.D5.up	#N/A	#N/A	#N/A	Sum.D5.up	#N/A	#N/A	#N/A	#N/A	#N/A	29	284	269	60	323	253	55	548	247	136	643	520	3367
Pavir.5KG749200	AT4G13420	high affinity K+ transporter 5	Encodes a protein of the KUP/HAK/KT potassium channel class that is upregulated in the roots by K levels.			no	Module1	sum.D10.up sum.D15.up sum.D5.up	#N/A	#N/A	#N/A	Sum.D5.up	Sum.D10.up	Sum.D15.up	#N/A	#N/A	#N/A	62	106	159	134	302	472	79	89	280	271	322	1088	3364
Pavir.7NG028800	0	#N/A				no	Module1	#N/A	sum.D15.down	#N/A	#N/A	#N/A	#N/A	#N/A	#N/A	#N/A	Sum.D15.down	681	278	266	702	104	145	521	78	63	439	53	24	3354
Pavir.2NG124600	0	#N/A				no	Module1	#N/A	sum.D15.down	#N/A	#N/A	#N/A	#N/A	#N/A	#N/A	#N/A	Sum.D15.down	728	126	247	697	75	97	631	62	91	485	55	39	3333
Pavir.3KG265700	AT3G45650	nitrate excretion transporter1	Encodes a nitrate efflux transporter NAXT1 (for NITRATE EXCRETION TRANSPORTER1). Localized to the plasma membrane. NAXT1 belongs to a subclass of seven NAXT members from the large NITRATE TRANSPORTER1/PEPTIDE TRANSPORTER family and is mainly expressed in the cortex of mature roots.			no	Module1	sum.D5.up	#N/A	#N/A	#N/A	Sum.D5.up	#N/A	#N/A	#N/A	#N/A	#N/A	112	190	204	198	287	352	81	279	328	371	479	433	3314
Pavir.2KG395000	AT1G19250	flavin-dependent monooxygenase 1	FMO1 is required for full expression of TIR-NB-LRR-conditioned resistance to avirulent pathogens and for basal resistance to invasive virulent pathogens. Functions in an EDS1-regulated but SA-independent mechanism that promotes resistance and cell death at pathogen infection sites.			no	Module1	#N/A	sum.D15.down	#N/A	#N/A	#N/A	#N/A	#N/A	#N/A	#N/A	Sum.D15.down	610	322	238	774	268	177	328	37	185	256	46	51	3292
Pavir.5KG734000	AT1G14590	Nucleotide-diphospho-sugar transferase family protein				no	Module1	sum.D10.up sum.D15.up	#N/A	#N/A	#N/A	#N/A	Sum.D10.up	Sum.D15.up	#N/A	#N/A	#N/A	109	179	386	168	315	497	42	98	173	97	444	777	3285
Pavir.8NG197402	AT3G02100	UDP-Glycosyltransferase superfamily protein				no	Module1	sum.D5.up	#N/A	#N/A	#N/A	Sum.D5.up	#N/A	#N/A	#N/A	#N/A	#N/A	59	160	195	203	512	459	71	297	313	416	404	188	3277
Pavir.2KG375841	AT5G51990	C-repeat-binding factor 4	encodes a member of the DREB subfamily A-1 of ERF/AP2 transcription factor family (CBF4). The protein contains one AP2 domain. There are six members in this subfamily, including CBF1, CBF2, and CBF3. This gene is involved in response to drought stress and abscisic acid treatment, but not to low temperature.			ERF	Module1	sum.D15.up	#N/A	#N/A	#N/A	#N/A	#N/A	Sum.D15.up	#N/A	#N/A	#N/A	65	224	164	211	504	420	135	258	180	206	333	576	3276
Pavir.4NG066600	AT3G18110	Pentatricopeptide repeat (PPR) superfamily protein				no	Module1	#N/A	sum.D15.down	#N/A	#N/A	#N/A	#N/A	#N/A	#N/A	#N/A	Sum.D15.down	410	318	252	330	336	213	461	65	241	516	75	58	3275
Pavir.6KG407300	AT5G03630	Pyridine nucleotide-disulphide oxidoreductase family protein				no	Module1	sum.D10.up sum.D15.up	#N/A	#N/A	#N/A	#N/A	Sum.D10.up	Sum.D15.up	#N/A	#N/A	#N/A	109	254	202	121	447	398	69	209	187	142	574	551	3263
Pavir.1KG120600	0	#N/A				no	Module1	#N/A	#N/A	Kan.D15.up	#N/A	#N/A	#N/A	Kan.D15.up	#N/A	#N/A	#N/A	87	112	161	115	213	681	96	186	269	224	355	761	3260
Pavir.9NG796300	AT1G19180	jasmonate-zim-domain protein 1	JAZ1 is a nuclear-localized protein involved in jasmonate signaling. JAZ1 transcript levels rise in response to a jasmonate stimulus. JAZ1 can interact with the COI1 F-box subunit of an SCF E3 ubiquitin ligase in a yeast-two-hybrid assay only in the presence of jasmonate-isoleucine (JA-ILE) or coronatine. Application of jasmonate methyl ester to Arabidopsis roots reduces the levels of a JAZ1:GUS …			no	Module1	sum.D15.up	#N/A	#N/A	#N/A	#N/A	#N/A	Sum.D15.up	#N/A	#N/A	#N/A	48	114	160	125	279	622	67	103	295	133	330	983	3259
Pavir.2NG516400	AT5G64700	nodulin MtN21 /EamA-like transporter family protein	nodulin MtN21-like transporter family protein			no	Module1	sum.D5.up	#N/A	#N/A	#N/A	Sum.D5.up	#N/A	#N/A	#N/A	#N/A	#N/A	69	140	105	104	181	186	138	332	370	391	357	880	3253
Pavir.8KG283400	AT3G47570	Leucine-rich repeat protein kinase family protein				no	Module1	sum.D15.up sum.D5.up	#N/A	#N/A	#N/A	Sum.D5.up	#N/A	Sum.D15.up	#N/A	#N/A	#N/A	57	295	239	166	482	599	49	115	207	161	268	601	3239
Pavir.1KG484300	AT5G10770	Eukaryotic aspartyl protease family protein				no	Module1	sum.D5.up	#N/A	#N/A	#N/A	Sum.D5.up	#N/A	#N/A	#N/A	#N/A	#N/A	32	208	240	52	338	356	13	80	738	67	208	889	3221
Pavir.2KG539500	AT5G39670	Calcium-binding EF-hand family protein				no	Module1	sum.D15.up	#N/A	Kan.D15.up	#N/A	#N/A	#N/A	Kan.D15.up Sum.D15.up	#N/A	#N/A	#N/A	82	149	173	142	259	675	78	183	169	179	355	743	3187
Pavir.9KG043500	AT1G74790	catalytics				no	Module1	#N/A	sum.D15.down	#N/A	#N/A	#N/A	#N/A	#N/A	#N/A	#N/A	Sum.D15.down	388	256	282	382	206	157	220	162	515	288	134	181	3171
Pavir.9NG125100	0	#N/A				no	Module1	#N/A	#N/A	Kan.D15.up	#N/A	#N/A	#N/A	Kan.D15.up	#N/A	#N/A	#N/A	22	97	27	50	438	403	26	549	184	28	1046	300	3170
Pavir.9KG620200	AT5G26340	Major facilitator superfamily protein	Encodes a protein with high affinity, hexose-specific/H+ symporter activity. The activity of the transporter appears to be negatively regulated by phosphorylation. Importantly, microarray analysis, as well as the study of the expression of this gene in mutants involved in programmed cell death (PCD) demonstrated a tight correlation between this gene's expression and PCD.			no	Module1	sum.D5.up	#N/A	#N/A	#N/A	Sum.D5.up	#N/A	#N/A	#N/A	#N/A	#N/A	62	106	134	83	175	330	56	283	349	146	498	924	3146
Pavir.5NG354381	AT3G21570	0				no	Module1	sum.D5.up	#N/A	Kan.D15.up	#N/A	Sum.D5.up	#N/A	Kan.D15.up	#N/A	#N/A	#N/A	87	148	175	148	344	749	91	208	198	242	292	461	3143
Pavir.1KG149400	0	#N/A				no	Module1	sum.D10.up sum.D15.up sum.D5.up	#N/A	#N/A	#N/A	Sum.D5.up	Sum.D10.up	Sum.D15.up	#N/A	#N/A	#N/A	97	143	186	175	345	428	61	96	250	234	367	751	3133
Pavir.3NG152200	AT1G11300	protein serine/threonine kinases;protein kinases;ATP binding;sugar binding;kinases;carbohydrate binding	The annotation for At1g11300 in TAIR10 is incorrect. This locus has been split into two At1g11300 (symbol: EGM1) and At1g11305 (symbol: EGM2) (Olivier Loudet, personal communication, 2013-04-03). See Comment field for revised annotation.			no	Module1	sum.D5.up	#N/A	#N/A	#N/A	Sum.D5.up	#N/A	#N/A	#N/A	#N/A	#N/A	99	94	223	234	429	371	43	73	445	268	258	585	3122
Pavir.5KG498300	AT3G16520	UDP-glucosyl transferase 88A1				no	Module1	sum.D5.up	#N/A	#N/A	#N/A	Sum.D5.up	#N/A	#N/A	#N/A	#N/A	#N/A	39	94	102	128	175	296	64	220	379	257	648	718	3120
Pavir.6NG238600	AT1G17745	D-3-phosphoglycerate dehydrogenase	encodes a 3-Phosphoglycerate dehydrogenase			no	Module1	sum.D15.up	#N/A	Kan.D10.up Kan.D15.up	#N/A	#N/A	Kan.D10.up	Kan.D15.up Sum.D15.up	#N/A	#N/A	#N/A	89	64	73	203	198	306	307	208	172	333	383	771	3107
Pavir.2NG456400	AT1G76070	0				no	Module1	sum.D5.up	#N/A	#N/A	#N/A	Sum.D5.up	#N/A	#N/A	#N/A	#N/A	#N/A	64	210	181	101	216	315	76	337	318	256	448	579	3101
Pavir.9NG067816	0	#N/A				no	Module1	sum.D15.up sum.D5.up	#N/A	#N/A	#N/A	Sum.D5.up	#N/A	Sum.D15.up	#N/A	#N/A	#N/A	45	161	97	60	225	134	42	803	159	103	733	523	3085
Pavir.9NG077235	AT3G11820	syntaxin of plants 121	Encodes a syntaxin localized at the plasma membrane (SYR1, Syntaxin Related Protein 1, also known as SYP121, PENETRATION1/PEN1). SYR1/PEN1 is a member of the SNARE superfamily proteins. SNARE proteins are involved in cell signaling, vesicle traffic, growth and development. SYR1/PEN1 functions in positioning anchoring of the KAT1 K+ channel protein at the plasma membrane. Transcription is upregula…			no	Module1	#N/A	#N/A	Kan.D15.up	#N/A	#N/A	#N/A	Kan.D15.up	#N/A	#N/A	#N/A	116	163	181	165	259	565	111	229	196	240	348	506	3079
Pavir.1NG286519	AT4G11650	osmotin 34	osmotin-like protein			no	Module1	sum.D10.up sum.D15.up sum.D5.up	#N/A	Kan.D15.up	#N/A	Sum.D5.up	Sum.D10.up	Kan.D15.up Sum.D15.up	#N/A	#N/A	#N/A	85	76	38	123	278	338	26	63	77	129	388	1454	3075
Pavir.1NG539000	AT1G14330	Galactose oxidase/kelch repeat superfamily protein				no	Module1	sum.D15.up	#N/A	Kan.D15.up	#N/A	#N/A	#N/A	Kan.D15.up Sum.D15.up	#N/A	#N/A	#N/A	76	148	120	87	244	319	62	188	246	132	403	1049	3074
Pavir.6KG414000	AT4G00350	MATE efflux family protein				no	Module1	sum.D5.up	#N/A	#N/A	#N/A	Sum.D5.up	#N/A	#N/A	#N/A	#N/A	#N/A	43	226	150	100	326	333	44	328	286	154	673	411	3074
Pavir.7KG241000	AT1G61820	beta glucosidase 46				no	Module1	sum.D15.up	#N/A	Kan.D15.up	#N/A	#N/A	#N/A	Kan.D15.up Sum.D15.up	#N/A	#N/A	#N/A	61	98	88	79	170	269	130	148	336	205	340	1147	3071
Pavir.7NG231200	AT3G48310	cytochrome P450, family 71, subfamily A, polypeptide 22	putative cytochrome P450			no	Module1	sum.D15.up	#N/A	#N/A	#N/A	#N/A	#N/A	Sum.D15.up	#N/A	#N/A	#N/A	26	32	75	48	116	264	181	244	153	282	513	1134	3068
Pavir.4NG336600	AT2G17040	NAC domain containing protein 36	Member of the NAC transcription factor family and more specifically, the ONAC022 subfamily. Involved in leaf and inflorescence stem morphogenesis.			NAC	Module1	sum.D5.up	#N/A	#N/A	#N/A	Sum.D5.up	#N/A	#N/A	#N/A	#N/A	#N/A	177	211	181	283	247	298	101	250	240	272	357	448	3065
Pavir.5NG489286	AT3G16500	phytochrome-associated protein 1	phytochrome-associated protein 1 (PAP1)			no	Module1	sum.D10.up	#N/A	#N/A	#N/A	#N/A	Sum.D10.up	#N/A	#N/A	#N/A	#N/A	178	150	243	150	262	305	117	128	292	213	405	622	3065
Pavir.5KG604300	AT3G55990	Plant protein of unknown function (DUF828)	Encodes ESK1 (Eskimo1). A member of a large gene family of DUF231 domain proteins whose members encode a total of 45 proteins of unknown function. ESK1 functions as a negative regulator of cold acclimation. Mutations in the ESK1 gene provides strong freezing tolerance. A member of the TBL (TRICHOME BIREFRINGENCE-LIKE) gene family containing a plant-specific DUF231 (domain of unknown function) dom…			no	Module1	sum.D5.up	#N/A	#N/A	#N/A	Sum.D5.up	#N/A	#N/A	#N/A	#N/A	#N/A	91	173	159	150	279	256	91	301	232	288	531	513	3064
Pavir.5NG615000	AT4G13420	high affinity K+ transporter 5	Encodes a protein of the KUP/HAK/KT potassium channel class that is upregulated in the roots by K levels.			no	Module1	sum.D5.up	#N/A	#N/A	#N/A	Sum.D5.up	#N/A	#N/A	#N/A	#N/A	#N/A	81	138	208	111	225	208	82	207	326	309	398	770	3063
Pavir.2NG617400	AT5G65400	alpha/beta-Hydrolases superfamily protein				no	Module1	sum.D10.up sum.D5.up	#N/A	#N/A	#N/A	Sum.D5.up	Sum.D10.up	#N/A	#N/A	#N/A	#N/A	161	258	317	182	385	389	39	161	136	118	564	268	2978
Pavir.7KG238800	AT1G21230	wall associated kinase 5	encodes a wall-associated kinase			no	Module1	sum.D15.up	#N/A	#N/A	#N/A	#N/A	#N/A	Sum.D15.up	#N/A	#N/A	#N/A	70	156	117	167	268	321	73	152	227	204	277	889	2921
Pavir.4KG114900	AT1G70820	phosphoglucomutase, putative / glucose phosphomutase, putative				no	Module1	#N/A	sum.D15.down sum.D5.down	#N/A	#N/A	#N/A	#N/A	#N/A	Sum.D5.down	#N/A	Sum.D15.down	847	155	114	1169	77	59	329	13	25	90	24	8	2910
Pavir.3KG238700	AT5G40690	0				no	Module1	sum.D15.up sum.D5.up	#N/A	#N/A	#N/A	Sum.D5.up	#N/A	Sum.D15.up	#N/A	#N/A	#N/A	60	88	76	51	148	170	70	225	230	194	499	1092	2903
Pavir.2NG251200	AT3G07600	Heavy metal transport/detoxification superfamily protein				no	Module1	sum.D15.up	#N/A	#N/A	#N/A	#N/A	#N/A	Sum.D15.up	#N/A	#N/A	#N/A	86	139	132	127	205	295	175	241	123	160	412	797	2892
Pavir.7NG341400	AT2G24190	NAD(P)-binding Rossmann-fold superfamily protein	Encodes an aldehyde reductase that catalyzes the reduction of the aldehyde carbonyl groups on saturated and alpha,beta-unsaturated aldehydes with more than 5 carbons in vitro. In addition, this enzyme can reduce methylglyoxal in vitro. It is believed that this enzyme localizes to the cytosol like the closely related protein encoded by AT3G61220.			no	Module1	sum.D10.up	#N/A	#N/A	#N/A	#N/A	Sum.D10.up	#N/A	#N/A	#N/A	#N/A	143	175	271	201	450	488	183	85	171	163	233	318	2881
Pavir.5KG406700	AT1G15520	pleiotropic drug resistance 12	ABC transporter family involved in ABA transport and resistance to lead. Localizes to plasma membrane. Upregulated by lead. Expressed in leaves, flowers, stomata and roots.			no	Module1	sum.D10.up sum.D15.up	#N/A	Kan.D5.up	#N/A	Kan.D5.up	Sum.D10.up	Sum.D15.up	#N/A	#N/A	#N/A	45	147	111	178	368	260	58	108	270	116	391	808	2860
Pavir.3NG135100	AT1G02850	beta glucosidase 11				no	Module1	sum.D10.up sum.D15.up	#N/A	Kan.D10.up Kan.D15.up	#N/A	#N/A	Kan.D10.up Sum.D10.up	Kan.D15.up Sum.D15.up	#N/A	#N/A	#N/A	13	43	41	33	280	322	33	51	75	90	647	1229	2857
Pavir.9NG253800	AT2G23790	Protein of unknown function (DUF607)				no	Module1	sum.D15.up	#N/A	#N/A	#N/A	#N/A	#N/A	Sum.D15.up	#N/A	#N/A	#N/A	40	81	114	51	101	181	95	339	135	129	931	657	2854
Pavir.5KG570007	AT1G19715	Mannose-binding lectin superfamily protein				no	Module1	sum.D10.up sum.D15.up sum.D5.up	#N/A	#N/A	#N/A	Sum.D5.up	Sum.D10.up	Sum.D15.up	#N/A	#N/A	#N/A	107	116	96	186	189	188	121	151	104	391	580	614	2843
Pavir.9KG483600	AT3G55040	glutathione transferase lambda 2	Encodes a member of the lambda family of glutathione transferases. It has thiol transferase activity and self S-glutathionylation activity in vitro.			no	Module1	sum.D10.up	#N/A	Kan.D5.up	#N/A	Kan.D5.up	Sum.D10.up	#N/A	#N/A	#N/A	#N/A	56	193	149	184	300	259	106	115	229	225	427	552	2795
Pavir.5KG152100	AT3G10640	SNF7 family protein				no	Module1	#N/A	sum.D15.down	#N/A	#N/A	#N/A	#N/A	#N/A	#N/A	#N/A	Sum.D15.down	431	108	139	446	68	85	671	78	111	540	76	40	2793
Pavir.8KG292100	AT1G14330	Galactose oxidase/kelch repeat superfamily protein				no	Module1	sum.D15.up	#N/A	Kan.D15.up	#N/A	#N/A	#N/A	Kan.D15.up Sum.D15.up	#N/A	#N/A	#N/A	67	133	121	125	365	332	103	139	188	177	301	733	2784
Pavir.3NG258116	AT3G16520	UDP-glucosyl transferase 88A1				no	Module1	sum.D5.up	#N/A	#N/A	#N/A	Sum.D5.up	#N/A	#N/A	#N/A	#N/A	#N/A	70	178	162	107	233	291	65	249	440	184	287	516	2782
Pavir.9KG616800	AT1G19180	jasmonate-zim-domain protein 1	JAZ1 is a nuclear-localized protein involved in jasmonate signaling. JAZ1 transcript levels rise in response to a jasmonate stimulus. JAZ1 can interact with the COI1 F-box subunit of an SCF E3 ubiquitin ligase in a yeast-two-hybrid assay only in the presence of jasmonate-isoleucine (JA-ILE) or coronatine. Application of jasmonate methyl ester to Arabidopsis roots reduces the levels of a JAZ1:GUS …			no	Module1	sum.D15.up sum.D5.up	#N/A	#N/A	#N/A	Sum.D5.up	#N/A	Sum.D15.up	#N/A	#N/A	#N/A	53	132	171	91	215	425	43	124	269	111	297	846	2777
Pavir.7NG139717	0	#N/A				no	Module1	#N/A	sum.D10.down	#N/A	#N/A	#N/A	#N/A	#N/A	#N/A	Sum.D10.down	#N/A	272	261	443	217	208	237	256	382	149	152	81	67	2725
Pavir.9KG641100	AT5G47530	Auxin-responsive family protein				no	Module1	sum.D10.up sum.D15.up sum.D5.up	#N/A	Kan.D15.up	#N/A	Sum.D5.up	Sum.D10.up	Kan.D15.up Sum.D15.up	#N/A	#N/A	#N/A	71	90	114	134	178	309	103	125	161	312	390	716	2703
Pavir.9KG336200	AT5G51190	Integrase-type DNA-binding superfamily protein	encodes a member of the ERF (ethylene response factor) subfamily B-3 of ERF/AP2 transcription factor family. The protein contains one AP2 domain. There are 18 members in this subfamily including ATERF-1, ATERF-2, AND ATERF-5.			ERF	Module1	#N/A	#N/A	Kan.D15.up	#N/A	#N/A	#N/A	Kan.D15.up	#N/A	#N/A	#N/A	127	148	182	216	297	576	112	128	147	162	231	371	2697
Pavir.9KG477100	AT2G30020	Protein phosphatase 2C family protein	Encodes AP2C1. Belongs to the clade B of the PP2C-superfamily. Acts as a MAPK phosphatase that negatively regulates MPK4 and MPK6.			no	Module1	sum.D15.up	#N/A	Kan.D15.up	#N/A	#N/A	#N/A	Kan.D15.up Sum.D15.up	#N/A	#N/A	#N/A	90	120	131	117	232	448	104	149	189	215	361	536	2692
Pavir.7NG239400	AT5G09220	amino acid permease 2	member of AAAP family			no	Module1	sum.D15.up	#N/A	#N/A	#N/A	#N/A	#N/A	Sum.D15.up	#N/A	#N/A	#N/A	145	99	129	136	182	239	233	178	117	214	435	583	2690
Pavir.9NG845900	AT5G17330	glutamate decarboxylase	Encodes one of two isoforms of glutamate decarboxylase.			no	Module1	sum.D10.up sum.D15.up sum.D5.up	#N/A	Kan.D15.up Kan.D5.up	#N/A	Kan.D5.up Sum.D5.up	Sum.D10.up	Kan.D15.up Sum.D15.up	#N/A	#N/A	#N/A	23	54	74	141	190	297	44	80	56	431	668	632	2690
Pavir.7KG025200	AT5G60900	receptor-like protein kinase 1	Encodes a receptor-like protein kinase.			no	Module1	sum.D10.up	#N/A	#N/A	#N/A	#N/A	Sum.D10.up	#N/A	#N/A	#N/A	#N/A	72	129	139	102	197	264	58	127	333	143	373	745	2682
Pavir.5NG612000	AT1G27440	Exostosin family protein				no	Module1	sum.D5.up	#N/A	#N/A	#N/A	Sum.D5.up	#N/A	#N/A	#N/A	#N/A	#N/A	81	142	133	115	185	257	64	269	330	300	321	484	2681
Pavir.5KG575756	AT3G20340	0	Expression of the gene is downregulated in the presence of paraquat, an inducer of photoxidative stress.			no	Module1	sum.D5.up	#N/A	#N/A	#N/A	Sum.D5.up	#N/A	#N/A	#N/A	#N/A	#N/A	66	127	161	130	191	327	100	176	307	293	281	512	2671
Pavir.8KG128300	AT4G32110	Beta-1,3-N-Acetylglucosaminyltransferase family protein				no	Module1	sum.D15.up sum.D5.up	#N/A	#N/A	#N/A	Sum.D5.up	#N/A	Sum.D15.up	#N/A	#N/A	#N/A	80	97	163	174	234	329	64	142	140	245	360	633	2661
Pavir.7KG016600	AT1G60710	NAD(P)-linked oxidoreductase superfamily protein	Encodes ATB2.			no	Module1	sum.D5.up	#N/A	#N/A	#N/A	Sum.D5.up	#N/A	#N/A	#N/A	#N/A	#N/A	50	113	163	95	165	286	69	153	346	267	299	653	2659
Pavir.1KG126800	AT5G20150	SPX domain gene 1	Expression is upregulated in the shoot of cax1/cax3 mutant.			no	Module1	sum.D15.up	#N/A	#N/A	#N/A	#N/A	#N/A	Sum.D15.up	#N/A	#N/A	#N/A	76	151	239	116	286	391	84	179	169	141	317	495	2644
Pavir.9KG119800	AT4G13420	high affinity K+ transporter 5	Encodes a protein of the KUP/HAK/KT potassium channel class that is upregulated in the roots by K levels.			no	Module1	#N/A	#N/A	Kan.D5.up	#N/A	Kan.D5.up	#N/A	#N/A	#N/A	#N/A	#N/A	64	159	141	166	379	339	68	173	276	146	285	441	2637
Pavir.9NG600600	AT1G69490	NAC-like, activated by AP3/PI	Encodes a member of the NAC transcription factor gene family. It is expressed in floral primordia and upregulated by AP3 and PI. Its expression is associated with leaf senescence.			NAC	Module1	sum.D15.up	#N/A	Kan.D15.up	#N/A	#N/A	#N/A	Kan.D15.up Sum.D15.up	#N/A	#N/A	#N/A	53	109	119	59	210	341	79	156	114	88	418	880	2626
Pavir.1KG345600	AT5G64550	loricrin-related				no	Module1	sum.D5.up	#N/A	#N/A	#N/A	Sum.D5.up	#N/A	#N/A	#N/A	#N/A	#N/A	34	187	122	56	311	244	40	264	294	147	446	480	2625
Pavir.1KG208313	AT1G14330	Galactose oxidase/kelch repeat superfamily protein				no	Module1	sum.D15.up	#N/A	#N/A	#N/A	#N/A	#N/A	Sum.D15.up	#N/A	#N/A	#N/A	92	167	109	108	258	278	63	146	158	106	320	803	2608
Pavir.3NG199085	AT1G77330	2-oxoglutarate (2OG) and Fe(II)-dependent oxygenase superfamily protein	similar to 1-aminocyclopropane-1-carboxylate oxidase GI:3386565 from (Sorghum bicolor)			no	Module1	sum.D15.up	#N/A	#N/A	#N/A	#N/A	#N/A	Sum.D15.up	#N/A	#N/A	#N/A	61	79	104	71	85	107	115	179	215	285	362	936	2599
Pavir.7KG269700	AT2G46680	homeobox 7	encodes a putative transcription factor that contains a homeodomain closely linked to a leucine zipper motif. Transcript is detected in all tissues examined. Is transcriptionally regulated in an ABA-dependent manner and may act in a signal transduction pathway which mediates a drought response.			HD-ZIP	Module1	sum.D5.up	#N/A	#N/A	#N/A	Sum.D5.up	#N/A	#N/A	#N/A	#N/A	#N/A	26	151	108	35	267	279	42	276	219	117	579	500	2599
Pavir.9KG591600	AT5G43360	phosphate transporter 1;3	Encodes Pht1;3, a member of the Pht1 family of phosphate transporters which include: Pht1;1/At5g43350, Pht1;2/At5g43370, Pht1;3/At5g43360, Pht1;4/At2g38940, Pht1;5/At2g32830, Pht1;6/At5g43340, Pht1;7/At3g54700, Pht1;8/At1g20860, Pht1;9/At1g76430 (Plant Journal 2002, 31:341).			no	Module1	sum.D5.up	#N/A	#N/A	#N/A	Sum.D5.up	#N/A	#N/A	#N/A	#N/A	#N/A	73	126	160	145	230	324	62	169	286	179	339	493	2586
Pavir.2KG287300	AT4G11070	WRKY family transcription factor	member of WRKY Transcription Factor; Group III			WRKY	Module1	sum.D5.up	#N/A	#N/A	#N/A	Sum.D5.up	#N/A	#N/A	#N/A	#N/A	#N/A	112	149	127	177	259	371	78	228	195	233	237	420	2586
Pavir.5KG117700	AT1G68290	endonuclease 2	Encodes an endonuclease ENDO2. ENDO2 purified from transgenic Arabidopsis digests RNA, ssDNA, and dsDNA, with a substrate preference for ssDNA and RNA. ENDO2 produced and purified from Nicotiana benthamiana expression showed no demonstrable endonuclease activity, either towards single stranded DNA or mismatches, in vitro.			no	Module1	sum.D10.up sum.D15.up	#N/A	#N/A	#N/A	#N/A	Sum.D10.up	Sum.D15.up	#N/A	#N/A	#N/A	55	118	173	74	280	284	48	68	123	103	393	851	2570
Pavir.6KG387800	AT3G59310	Eukaryotic protein of unknown function (DUF914)				no	Module1	sum.D10.up sum.D15.up	#N/A	#N/A	#N/A	#N/A	Sum.D10.up	Sum.D15.up	#N/A	#N/A	#N/A	150	134	146	191	201	239	177	133	131	312	379	375	2568
Pavir.2NG354800	AT5G22250	Polynucleotidyl transferase, ribonuclease H-like superfamily protein	Encodes one of the homologs of the yeast CCR4-associated factor 1: AT3G44260 (CAF1a), AT5G22250 (CAF1b). Has mRNA deadenylation activity. Also plays a role in plant defense responses.			no	Module1	sum.D15.up sum.D5.up	#N/A	Kan.D15.up	#N/A	Sum.D5.up	#N/A	Kan.D15.up Sum.D15.up	#N/A	#N/A	#N/A	73	79	95	115	191	532	51	122	182	183	303	639	2565
Pavir.5NG213400	AT2G47460	myb domain protein 12	MYB12 belongs to subgroup 7 of the R2R3-MYB family. It strongly activates the promoters of chalcone synthase (CHS), flavanone 3-hydroxylase (F3H), flavonol synthase (FLS) and - to a lesser extent - chalcone flavanone isomerase (CHI), but cannot activate the promoters of flavonoid-3'hydroxylase (F3'H) and dihydroflavonol 4-reductase (DF). The activation requires a functional MYB recognition elemen…			MYB	Module1	sum.D5.up	#N/A	#N/A	#N/A	Sum.D5.up	#N/A	#N/A	#N/A	#N/A	#N/A	72	111	110	110	183	261	58	244	297	206	438	471	2561
Pavir.5KG562700	AT2G34780	maternal effect embryo arrest 22	Encodes a novel protein of unknown function that is essential for embryonic development. Severe loss of function alleles are embryo lethal. Analysis of a partial loss of function allele indicates a role for EMB1611 in regulation of endoreduplication and maintenance of meristem cell fate. It appears to be required for maintaining the CLV-WUS regulatory pathway.			no	Module1	#N/A	sum.D15.down	#N/A	#N/A	#N/A	#N/A	#N/A	#N/A	#N/A	Sum.D15.down	341	223	281	269	175	174	264	93	300	225	92	113	2550
Pavir.9NG374356	AT4G17940	Tetratricopeptide repeat (TPR)-like superfamily protein				no	Module1	sum.D10.up sum.D15.up sum.D5.up	#N/A	Kan.D15.up	#N/A	Sum.D5.up	Sum.D10.up	Kan.D15.up Sum.D15.up	#N/A	#N/A	#N/A	30	142	113	42	217	367	24	159	151	133	736	427	2541
Pavir.9KG306228	AT3G11820	syntaxin of plants 121	Encodes a syntaxin localized at the plasma membrane (SYR1, Syntaxin Related Protein 1, also known as SYP121, PENETRATION1/PEN1). SYR1/PEN1 is a member of the SNARE superfamily proteins. SNARE proteins are involved in cell signaling, vesicle traffic, growth and development. SYR1/PEN1 functions in positioning anchoring of the KAT1 K+ channel protein at the plasma membrane. Transcription is upregula…			no	Module1	sum.D5.up	#N/A	Kan.D15.up	#N/A	Sum.D5.up	#N/A	Kan.D15.up	#N/A	#N/A	#N/A	74	118	126	117	203	447	61	191	229	150	325	484	2525
Pavir.1KG306400	AT1G09070	soybean gene regulated by cold-2	SRC2 specifically binds the peptide PIEPPPHH, and moves from ER to a vacuole fraction where it gets internalized. Involved in Protein Storage Vacuole targeting.			no	Module1	sum.D5.up	#N/A	Kan.D15.up	#N/A	Sum.D5.up	#N/A	Kan.D15.up	#N/A	#N/A	#N/A	133	202	164	149	346	460	67	132	211	167	212	274	2517
Pavir.1NG107544	0	#N/A				no	Module1	sum.D15.up	#N/A	Kan.D15.up	#N/A	#N/A	#N/A	Kan.D15.up Sum.D15.up	#N/A	#N/A	#N/A	64	77	111	104	151	415	81	188	205	225	264	624	2509
Pavir.9KG177200	AT5G07710	Polynucleotidyl transferase, ribonuclease H-like superfamily protein				no	Module1	sum.D15.up	#N/A	#N/A	#N/A	#N/A	#N/A	Sum.D15.up	#N/A	#N/A	#N/A	136	152	190	146	178	227	150	168	184	163	293	518	2505
Pavir.2KG193100	AT5G25120	ytochrome p450, family 71, subfamily B, polypeptide 11	putative cytochrome P450			no	Module1	sum.D10.up sum.D15.up	#N/A	#N/A	#N/A	#N/A	Sum.D10.up	Sum.D15.up	#N/A	#N/A	#N/A	55	104	124	155	229	292	91	90	112	253	311	685	2501
Pavir.7KG345800	AT1G30900	VACUOLAR SORTING RECEPTOR 6				no	Module1	sum.D15.up sum.D5.up	#N/A	#N/A	#N/A	Sum.D5.up	#N/A	Sum.D15.up	#N/A	#N/A	#N/A	109	158	169	173	289	362	41	94	195	101	207	590	2488
Pavir.3KG266641	AT1G12920	eukaryotic release factor 1-2	Encodes a eukaryotic release factor one homolog.			no	Module1	sum.D15.up	#N/A	#N/A	#N/A	#N/A	#N/A	Sum.D15.up	#N/A	#N/A	#N/A	109	165	174	156	242	277	120	134	120	194	285	492	2468
Pavir.3KG227781	AT3G62830	NAD(P)-binding Rossmann-fold superfamily protein	encodes an isoform of UDP-glucuronic acid decarboxylase, which is predicted to be membrane-bound by PSORT. This enzyme produces UDP-xylose, which is a substrate for many cell wall carbohydrates including hemicellulose and pectin. UDP-xylose is also known to feedback regulate several cell wall biosynthetic enzymes.			no	Module1	sum.D15.up	#N/A	#N/A	#N/A	#N/A	#N/A	Sum.D15.up	#N/A	#N/A	#N/A	105	110	135	129	134	232	123	189	170	254	339	539	2459
Pavir.8KG285403	AT3G14250	RING/U-box superfamily protein				no	Module1	sum.D15.up sum.D5.up	#N/A	Kan.D10.up	#N/A	Sum.D5.up	Kan.D10.up	Sum.D15.up	#N/A	#N/A	#N/A	32	26	37	107	117	120	119	169	136	469	470	654	2456
Pavir.8NG311100	AT1G48000	myb domain protein 112	Encodes a putative transcription factor (MYB112).			MYB	Module1	sum.D15.up sum.D5.up	#N/A	#N/A	#N/A	Sum.D5.up	#N/A	Sum.D15.up	#N/A	#N/A	#N/A	32	69	81	58	89	224	48	203	183	186	471	804	2448
Pavir.5NG634100	AT1G10590	Nucleic acid-binding, OB-fold-like protein				no	Module1	sum.D10.up sum.D15.up	#N/A	#N/A	#N/A	#N/A	Sum.D10.up	Sum.D15.up	#N/A	#N/A	#N/A	173	90	196	232	147	216	160	100	147	267	298	402	2428
Pavir.1NG067400	AT4G39720	VQ motif-containing protein				no	Module1	sum.D5.up	#N/A	#N/A	#N/A	Sum.D5.up	#N/A	#N/A	#N/A	#N/A	#N/A	86	148	192	110	184	366	43	125	236	143	206	576	2415
Pavir.5KG614000	AT5G05365	Heavy metal transport/detoxification superfamily protein				no	Module1	sum.D15.up sum.D5.up	#N/A	#N/A	#N/A	Sum.D5.up	#N/A	Sum.D15.up	#N/A	#N/A	#N/A	73	78	193	103	123	208	98	183	118	345	367	497	2386
Pavir.2KG492220	0	#N/A				no	Module1	sum.D15.up	#N/A	#N/A	#N/A	#N/A	#N/A	Sum.D15.up	#N/A	#N/A	#N/A	185	173	153	171	221	260	142	210	130	166	219	345	2375
Pavir.7NG353200	AT1G08630	threonine aldolase 1	Encodes a threonine aldolase, involved in threonine degradation to glycine. Primarily expressed in seeds and seedlings.			no	Module1	sum.D15.up	#N/A	#N/A	#N/A	#N/A	#N/A	Sum.D15.up	#N/A	#N/A	#N/A	129	143	134	126	167	151	175	200	111	181	503	346	2366
Pavir.9NG499600	AT1G74300	alpha/beta-Hydrolases superfamily protein				no	Module1	sum.D15.up sum.D5.up	#N/A	Kan.D5.up	#N/A	Kan.D5.up Sum.D5.up	#N/A	Sum.D15.up	#N/A	#N/A	#N/A	37	73	84	96	171	195	61	176	149	220	457	645	2364
Pavir.5NG165000	AT4G38180	FAR1-related sequence 5				FAR1	Module1	sum.D10.up	#N/A	#N/A	#N/A	#N/A	Sum.D10.up	#N/A	#N/A	#N/A	#N/A	394	168	295	448	132	166	269	30	99	213	65	70	2349
Pavir.5NG160481	AT3G14680	cytochrome P450, family 72, subfamily A, polypeptide 14	putative cytochrome P450			no	Module1	sum.D10.up sum.D15.up sum.D5.up	#N/A	#N/A	#N/A	Sum.D5.up	Sum.D10.up	Sum.D15.up	#N/A	#N/A	#N/A	59	184	108	115	228	351	52	93	83	178	344	551	2346
Pavir.7NG341824	AT1G62660	Glycosyl hydrolases family 32 protein				no	Module1	sum.D5.up	#N/A	#N/A	#N/A	Sum.D5.up	#N/A	#N/A	#N/A	#N/A	#N/A	58	148	119	68	231	170	65	346	259	165	381	330	2340
Pavir.7NG179500	AT3G47800	Galactose mutarotase-like superfamily protein				no	Module1	sum.D5.up	#N/A	#N/A	#N/A	Sum.D5.up	#N/A	#N/A	#N/A	#N/A	#N/A	165	185	122	170	154	132	83	162	217	221	335	380	2326
Pavir.3NG181731	AT1G28480	Thioredoxin superfamily protein	Encodes GRX480, a member of the glutaredoxin family that regulates protein redox state. GRX480 interacts with TGA factors and suppresses JA-responsive PDF1.2 transcription. GRX480 transcription is SA-inducible and requires NPR1. Maybe involved in SA/JA cross-talk.			no	Module1	sum.D5.up	#N/A	#N/A	#N/A	Sum.D5.up	#N/A	#N/A	#N/A	#N/A	#N/A	43	109	103	84	200	266	64	221	209	244	302	480	2325
Pavir.4NG035400	0	#N/A				no	Module1	sum.D15.up sum.D5.up	#N/A	Kan.D15.up	#N/A	Sum.D5.up	#N/A	Kan.D15.up Sum.D15.up	#N/A	#N/A	#N/A	46	70	119	108	189	566	36	78	87	184	262	574	2319
Pavir.6NG022400	AT5G40780	lysine histidine transporter 1	Encodes LHT1 (lysine histidine transporter), a high-affinity transporter for cellular amino acid uptake in both root epidermis and leaf mesophyll.			no	Module1	sum.D15.up	#N/A	#N/A	#N/A	#N/A	#N/A	Sum.D15.up	#N/A	#N/A	#N/A	40	56	87	58	154	295	44	104	130	76	235	1039	2318
Pavir.3KG127917	AT5G16080	carboxyesterase 17				no	Module1	sum.D15.up	#N/A	#N/A	#N/A	#N/A	#N/A	Sum.D15.up	#N/A	#N/A	#N/A	61	83	115	71	81	252	72	184	171	168	309	739	2306
Pavir.8KG309810	AT4G35920	PLAC8 family protein	Encodes an integral plasma membrane protein. Functionally complements the yeast mid1 mutant, a deficiency of Ca2+ influx. Involved in Ca2+ influx and mechanical sensing in roots. An over-expression line showed increased Ca2+ uptake than the wild type plant. The primary root of a knock-out mutant failed to penetrate a harder agar medium from a softer medium.			no	Module1	sum.D5.up	#N/A	#N/A	#N/A	Sum.D5.up	#N/A	#N/A	#N/A	#N/A	#N/A	189	152	164	145	118	191	87	150	297	231	254	323	2301
Pavir.3NG258278	AT1G19715	Mannose-binding lectin superfamily protein				no	Module1	sum.D15.up sum.D5.up	#N/A	#N/A	#N/A	Sum.D5.up	#N/A	Sum.D15.up	#N/A	#N/A	#N/A	23	116	54	84	237	148	36	261	119	237	469	513	2297
Pavir.5KG745600	AT1G27440	Exostosin family protein				no	Module1	sum.D5.up	#N/A	#N/A	#N/A	Sum.D5.up	#N/A	#N/A	#N/A	#N/A	#N/A	88	119	128	121	155	252	66	258	243	211	239	411	2291
Pavir.3NG177072	AT5G26170	WRKY DNA-binding protein 50	member of WRKY Transcription Factor; Group II-c. Involved in jasmonic acid inducible defense responses.			WRKY	Module1	sum.D15.up	#N/A	#N/A	#N/A	#N/A	#N/A	Sum.D15.up	#N/A	#N/A	#N/A	116	175	149	135	214	383	69	119	132	121	242	434	2289
Pavir.5NG388500	AT3G59100	glucan synthase-like 11	encodes a protein similar to callose synthase			no	Module1	sum.D15.up	#N/A	#N/A	#N/A	#N/A	#N/A	Sum.D15.up	#N/A	#N/A	#N/A	238	90	78	176	173	114	179	122	130	309	305	365	2279
Pavir.9KG030668	0	#N/A				no	Module1	sum.D15.up	#N/A	#N/A	#N/A	#N/A	#N/A	Sum.D15.up	#N/A	#N/A	#N/A	15	37	67	22	125	245	30	87	98	74	315	1139	2254
Pavir.9NG715000	AT2G30020	Protein phosphatase 2C family protein	Encodes AP2C1. Belongs to the clade B of the PP2C-superfamily. Acts as a MAPK phosphatase that negatively regulates MPK4 and MPK6.			no	Module1	#N/A	#N/A	Kan.D15.up	#N/A	#N/A	#N/A	Kan.D15.up	#N/A	#N/A	#N/A	93	120	105	98	210	399	69	135	195	156	253	412	2245
Pavir.3KG216100	0	#N/A				no	Module1	sum.D5.up	#N/A	#N/A	#N/A	Sum.D5.up	#N/A	#N/A	#N/A	#N/A	#N/A	30	72	110	56	117	246	43	216	255	147	326	606	2224
Pavir.4KG378202	AT3G55830	Nucleotide-diphospho-sugar transferases superfamily protein	A member of the Glycosyltransferase Family 64, homologous to Poplar cambium-expressed GT64 gene. The EPC1 protein plays a critical role during plant development in maintaining the integrity of organs via cell-cell adhesion, thereby providing mechanical strength and facilitating the movement of metabolites throughout the plant.			no	Module1	sum.D5.up	#N/A	#N/A	#N/A	Sum.D5.up	#N/A	#N/A	#N/A	#N/A	#N/A	30	45	59	55	78	131	74	166	285	244	420	636	2223
Pavir.9KG605700	AT5G39530	Protein of unknown function (DUF1997)				no	Module1	sum.D10.up sum.D15.up	#N/A	#N/A	#N/A	#N/A	Sum.D10.up	Sum.D15.up	#N/A	#N/A	#N/A	41	80	131	77	161	280	38	62	130	123	326	763	2212
Pavir.6KG101600	AT1G50640	ethylene responsive element binding factor 3	encodes a member of the ERF (ethylene response factor) subfamily B-1 of ERF/AP2 transcription factor family (ATERF-3). The protein contains one AP2 domain. There are 15 members in this subfamily including ATERF-3, ATERF-4, ATERF-7, and leafy petiole.			ERF	Module1	sum.D5.up	#N/A	#N/A	#N/A	Sum.D5.up	#N/A	#N/A	#N/A	#N/A	#N/A	42	70	132	60	210	426	52	176	161	217	264	392	2202
Pavir.1NG034400	AT5G14760	L-aspartate oxidase	At5g14760 encodes for L-aspartate oxidase involved in the early steps of NAD biosynthesis. In contrary to the EC 1.4.3.16 (l-aspartate oxidase - deaminating) the enzyme catalyzes the reaction L-aspartate + O2 = iminoaspartate (alpha-iminosuccinate) + H2O2			no	Module1	sum.D5.up	#N/A	#N/A	#N/A	Sum.D5.up	#N/A	#N/A	#N/A	#N/A	#N/A	22	164	42	30	282	105	14	409	209	54	487	384	2202
Pavir.5KG151000	AT3G04070	NAC domain containing protein 47				NAC	Module1	sum.D10.up sum.D15.up	#N/A	#N/A	#N/A	#N/A	Sum.D10.up	Sum.D15.up	#N/A	#N/A	#N/A	123	183	274	169	166	360	55	62	89	92	225	395	2193
Pavir.9KG365200	AT1G74300	alpha/beta-Hydrolases superfamily protein				no	Module1	sum.D15.up sum.D5.up	#N/A	#N/A	#N/A	Sum.D5.up	#N/A	Sum.D15.up	#N/A	#N/A	#N/A	47	57	65	104	112	129	71	178	141	263	391	633	2191
Pavir.1NG551600	AT4G00430	plasma membrane intrinsic protein 1;4	a member of the plasma membrane intrinsic protein subfamily PIP1.			no	Module1	sum.D15.up sum.D5.up	#N/A	Kan.D5.up	#N/A	Kan.D5.up Sum.D5.up	#N/A	Sum.D15.up	#N/A	#N/A	#N/A	21	184	107	61	258	266	33	242	130	94	366	429	2191
Pavir.3NG317300	AT3G62160	HXXXD-type acyl-transferase family protein				no	Module1	sum.D5.up	#N/A	#N/A	#N/A	Sum.D5.up	#N/A	#N/A	#N/A	#N/A	#N/A	57	121	129	156	335	254	34	168	140	179	294	313	2180
Pavir.5KG709400	0	#N/A				no	Module1	sum.D10.up sum.D15.up sum.D5.up	#N/A	#N/A	#N/A	Sum.D5.up	Sum.D10.up	Sum.D15.up	#N/A	#N/A	#N/A	8	13	14	24	40	57	44	37	64	378	716	781	2176
Pavir.2NG334300	AT5G10930	CBL-interacting protein kinase 5	Encodes CBL-interacting protein kinase 5 (CIPK5).			no	Module1	sum.D5.up	#N/A	#N/A	#N/A	Sum.D5.up	#N/A	#N/A	#N/A	#N/A	#N/A	44	110	213	66	133	207	34	203	358	128	226	453	2175
Pavir.9KG308400	AT1G10370	Glutathione S-transferase family protein	Encodes GSTU17 (Glutathione S-Transferase U17). Functions as a negative component of stress-mediated signal transduction pathways in drought and salt stress responses.			no	Module1	sum.D15.up	#N/A	#N/A	#N/A	#N/A	#N/A	Sum.D15.up	#N/A	#N/A	#N/A	61	73	79	90	114	136	139	269	166	241	295	502	2165
Pavir.5NG626100	AT3G57260	beta-1,3-glucanase 2	beta 1,3-glucanase			no	Module1	sum.D10.up sum.D15.up	#N/A	#N/A	#N/A	#N/A	Sum.D10.up	Sum.D15.up	#N/A	#N/A	#N/A	127	158	98	210	451	292	28	33	51	87	245	381	2161
Pavir.6KG152700	0	#N/A				no	Module1	sum.D15.up	#N/A	#N/A	#N/A	#N/A	#N/A	Sum.D15.up	#N/A	#N/A	#N/A	20	22	44	60	60	146	82	47	91	89	221	1277	2159
Pavir.6NG015113	AT5G67150	HXXXD-type acyl-transferase family protein				no	Module1	#N/A	sum.D5.down	#N/A	#N/A	#N/A	#N/A	#N/A	Sum.D5.down	#N/A	#N/A	254	173	116	350	172	91	430	145	103	119	108	94	2155
Pavir.7KG271500	AT5G07440	glutamate dehydrogenase 2	Encodes the beta-subunit of the glutamate dehydrogenase. The enzyme is almost exclusively found in the mitochondria of stem and leaf companion cells.			no	Module1	sum.D10.up sum.D15.up	#N/A	#N/A	#N/A	#N/A	Sum.D10.up	Sum.D15.up	#N/A	#N/A	#N/A	33	92	79	44	248	224	45	89	110	109	389	691	2153
Pavir.9KG147600	AT3G51000	alpha/beta-Hydrolases superfamily protein				no	Module1	sum.D10.up sum.D15.up sum.D5.up	#N/A	#N/A	#N/A	Sum.D5.up	Sum.D10.up	Sum.D15.up	#N/A	#N/A	#N/A	253	64	109	257	132	136	132	61	72	389	259	287	2151
Pavir.9NG373800	AT2G02040	peptide transporter 2	Encodes a di- and tri-peptide transporter that recognizes a variety of different amino acid combinations. Expression of the transcripts for this gene can be detected in the embryo through in situ hybridization. This protein does not have nitrate transporter activity based on oocyte transport assays.			no	Module1	sum.D10.up sum.D15.up	#N/A	Kan.D15.up	#N/A	#N/A	Sum.D10.up	Kan.D15.up Sum.D15.up	#N/A	#N/A	#N/A	108	44	35	80	133	137	209	100	88	160	390	664	2148
Pavir.2KG192900	AT4G02780	Terpenoid cyclases/Protein prenyltransferases superfamily protein	Catalyzes the conversion of geranylgeranyl pyrophosphate (GGPP) to copalyl pyrophosphate (CPP) of gibberellin biosynthesis			no	Module1	sum.D15.up	#N/A	Kan.D5.up	#N/A	Kan.D5.up	#N/A	Sum.D15.up	#N/A	#N/A	#N/A	22	69	88	140	160	192	100	64	81	160	234	832	2142
Pavir.2NG004743	AT5G42510	Disease resistance-responsive (dirigent-like protein) family protein				no	Module1	sum.D5.up	#N/A	#N/A	#N/A	Sum.D5.up	#N/A	#N/A	#N/A	#N/A	#N/A	71	86	106	117	151	193	109	207	148	341	259	352	2140
Pavir.7NG182000	AT1G34580	Major facilitator superfamily protein				no	Module1	sum.D5.up	#N/A	#N/A	#N/A	Sum.D5.up	#N/A	#N/A	#N/A	#N/A	#N/A	26	93	109	78	122	214	45	201	169	248	527	306	2138
Pavir.7NG354300	AT3G23250	myb domain protein 15	Member of the R2R3 factor gene family.			MYB	Module1	sum.D15.up	#N/A	#N/A	#N/A	#N/A	#N/A	Sum.D15.up	#N/A	#N/A	#N/A	143	105	103	190	137	254	125	167	116	233	221	324	2118
Pavir.9KG388100	AT1G13680	PLC-like phosphodiesterases superfamily protein				no	Module1	sum.D15.up	#N/A	#N/A	#N/A	#N/A	#N/A	Sum.D15.up	#N/A	#N/A	#N/A	80	113	139	84	200	279	76	124	141	120	258	479	2093
Pavir.8NG126600	AT1G27040	Major facilitator superfamily protein				no	Module1	sum.D5.up	#N/A	#N/A	#N/A	Sum.D5.up	#N/A	#N/A	#N/A	#N/A	#N/A	66	91	133	141	176	236	88	125	177	268	293	296	2090
Pavir.9KG411095	AT5G40010	AAA-ATPase 1	Encodes a mitochondrial ATPase involved in seed and silique development.			no	Module1	sum.D15.up	#N/A	#N/A	#N/A	#N/A	#N/A	Sum.D15.up	#N/A	#N/A	#N/A	64	113	91	106	143	191	74	188	167	156	332	460	2085
Pavir.5NG525486	AT1G19715	Mannose-binding lectin superfamily protein				no	Module1	sum.D10.up sum.D15.up sum.D5.up	#N/A	#N/A	#N/A	Sum.D5.up	Sum.D10.up	Sum.D15.up	#N/A	#N/A	#N/A	51	61	66	123	127	122	99	95	77	318	461	485	2085
Pavir.5KG549700	AT5G46240	potassium channel in Arabidopsis thaliana 1	Encodes a potassium channel protein (KAT1). ABA triggers KAT1 endocytosis both in epidermal cells as well as guard cells. Upon removal of ABA, KAT1 is recycled back to the plasma membrane. KAT1 is localized within 0.5?0.6 &#956;m diameter microdomains at the plasma membrane surface. KAT1 belongs to the Shaker family K+ channel. This family includes five groups based on phylogenetic analysis (FEBS…			no	Module1	#N/A	sum.D15.down	#N/A	#N/A	#N/A	#N/A	#N/A	#N/A	#N/A	Sum.D15.down	329	132	156	280	74	108	500	150	95	179	53	24	2080
Pavir.8KG003601	0	#N/A				no	Module1	sum.D15.up	#N/A	#N/A	#N/A	#N/A	#N/A	Sum.D15.up	#N/A	#N/A	#N/A	83	180	100	93	122	128	151	149	142	169	140	617	2074
Pavir.9NG121600	AT4G34910	P-loop containing nucleoside triphosphate hydrolases superfamily protein				no	Module1	sum.D10.up	#N/A	#N/A	#N/A	#N/A	Sum.D10.up	#N/A	#N/A	#N/A	#N/A	275	176	219	288	133	155	260	33	104	235	92	101	2071
Pavir.7NG405300	AT1G30900	VACUOLAR SORTING RECEPTOR 6				no	Module1	sum.D5.up	#N/A	#N/A	#N/A	Sum.D5.up	#N/A	#N/A	#N/A	#N/A	#N/A	86	154	166	171	235	302	33	68	212	162	146	334	2069
Pavir.3NG140929	AT5G16080	carboxyesterase 17				no	Module1	sum.D15.up sum.D5.up	#N/A	#N/A	#N/A	Sum.D5.up	#N/A	Sum.D15.up	#N/A	#N/A	#N/A	20	83	62	22	115	108	39	454	172	95	358	539	2067
Pavir.1KG518500	AT4G31020	alpha/beta-Hydrolases superfamily protein				no	Module1	sum.D15.up	#N/A	#N/A	#N/A	#N/A	#N/A	Sum.D15.up	#N/A	#N/A	#N/A	107	204	47	89	289	57	121	331	83	113	389	236	2066
Pavir.3NG226024	AT4G33355	Bifunctional inhibitor/lipid-transfer protein/seed storage 2S albumin superfamily protein	Predicted to encode a PR (pathogenesis-related) protein. Belongs to the lipid transfer protein (PR-14) family with the following members: At2g38540/LTP1, At2g38530/LTP2, At5g59320/LTP3, At5g59310/LTP4, At3g51600/LTP5, At3g08770/LTP6, At2g15050/LTP7, At2g18370/LTP8, At2g15325/LTP9, At5g01870/LTP10, At4g33355/LTP11, At3g51590/LTP12, At5g44265/LTP13, At5g62065/LTP14, At4g08530/LTP15.			no	Module1	sum.D5.up	#N/A	#N/A	#N/A	Sum.D5.up	#N/A	#N/A	#N/A	#N/A	#N/A	18	52	102	47	78	111	10	121	138	546	433	410	2066
Pavir.5KG628600	AT3G54000	0				no	Module1	sum.D15.up sum.D5.up	#N/A	Kan.D15.up	#N/A	Sum.D5.up	#N/A	Kan.D15.up Sum.D15.up	#N/A	#N/A	#N/A	40	73	85	93	174	242	51	147	106	151	352	551	2065
Pavir.9NG456100	AT4G17980	NAC domain containing protein 71				NAC	Module1	sum.D10.up sum.D15.up sum.D5.up	#N/A	Kan.D15.up Kan.D5.up	#N/A	Kan.D5.up Sum.D5.up	Sum.D10.up	Kan.D15.up Sum.D15.up	#N/A	#N/A	#N/A	24	59	45	111	146	144	51	61	71	451	409	493	2065
Pavir.7KG198700	AT5G48290	Heavy metal transport/detoxification superfamily protein				no	Module1	sum.D15.up	#N/A	#N/A	#N/A	#N/A	#N/A	Sum.D15.up	#N/A	#N/A	#N/A	97	100	87	133	124	110	89	255	109	225	364	369	2062
Pavir.8KG370400	AT5G53970	Tyrosine transaminase family protein	encodes tyrosine aminotransferase which is strongly induced upon aging and coronatine treatment			no	Module1	sum.D15.up	#N/A	#N/A	#N/A	#N/A	#N/A	Sum.D15.up	#N/A	#N/A	#N/A	51	324	152	50	264	151	61	171	81	71	283	403	2062
Pavir.2NG180200	AT5G24110	WRKY DNA-binding protein 30	member of WRKY Transcription Factor; Group III			WRKY	Module1	sum.D5.up	#N/A	#N/A	#N/A	Sum.D5.up	#N/A	#N/A	#N/A	#N/A	#N/A	110	97	88	158	203	215	82	176	144	211	245	332	2061
Pavir.9NG841400	AT1G18350	MAP kinase kinase 7	MAP kinase kinase7. Member of plant mitogen-activated protein kinase kinase group D. Negative regulator of polar auxin transport. Overexpression leads to activation of basal and systemic acquired resistance.			no	Module1	#N/A	#N/A	Kan.D5.up	#N/A	Kan.D5.up	#N/A	#N/A	#N/A	#N/A	#N/A	52	137	201	136	135	235	95	249	187	173	184	275	2059
Pavir.7NG059700	AT2G38900	Serine protease inhibitor, potato inhibitor I-type family protein	Predicted to encode a PR (pathogenesis-related) peptide that belongs to the PR-6 proteinase inhibitor family. Six putative PR-6-type protein encoding genes are found in Arabidopsis: At2g38900, At2g38870, At5g43570, At5g43580, At3g50020 and At3g46860.			no	Module1	sum.D15.up	#N/A	#N/A	#N/A	#N/A	#N/A	Sum.D15.up	#N/A	#N/A	#N/A	38	43	83	26	60	254	39	94	60	110	167	1076	2050
Pavir.7NG293300	AT2G29050	RHOMBOID-like 1				no	Module1	sum.D5.up	#N/A	#N/A	#N/A	Sum.D5.up	#N/A	#N/A	#N/A	#N/A	#N/A	60	91	95	68	137	200	47	250	227	121	302	430	2028
Pavir.5NG527900	AT1G56060	0				no	Module1	sum.D10.up sum.D15.up sum.D5.up	#N/A	Kan.D5.up	#N/A	Kan.D5.up Sum.D5.up	Sum.D10.up	Sum.D15.up	#N/A	#N/A	#N/A	16	40	100	82	102	237	59	62	88	389	319	528	2022
Pavir.5KG143100	AT1G49000	0				no	Module1	sum.D15.up	#N/A	#N/A	#N/A	#N/A	#N/A	Sum.D15.up	#N/A	#N/A	#N/A	107	152	122	232	163	225	88	147	81	150	261	287	2015
Pavir.2KG220700	AT1G33055	0				no	Module1	#N/A	sum.D15.down	#N/A	#N/A	#N/A	#N/A	#N/A	#N/A	#N/A	Sum.D15.down	368	44	69	388	26	37	414	77	72	437	53	26	2011
Pavir.6NG212400	0	#N/A				no	Module1	sum.D5.up	#N/A	#N/A	#N/A	Sum.D5.up	#N/A	#N/A	#N/A	#N/A	#N/A	52	64	114	73	101	165	77	189	173	298	374	330	2010
Pavir.9KG554600	AT4G16120	COBRA-like protein-7 precursor	putative membrane-anchored cell wall protein			no	Module1	#N/A	#N/A	Kan.D15.up	#N/A	#N/A	#N/A	Kan.D15.up	#N/A	#N/A	#N/A	109	114	92	120	177	399	81	130	141	129	212	298	2002
Pavir.5NG127500	0	#N/A				no	Module1	sum.D15.up	#N/A	#N/A	#N/A	#N/A	#N/A	Sum.D15.up	#N/A	#N/A	#N/A	58	85	238	81	89	199	120	93	109	156	239	527	1994
Pavir.9NG313000	AT5G07710	Polynucleotidyl transferase, ribonuclease H-like superfamily protein				no	Module1	sum.D10.up sum.D15.up	#N/A	#N/A	#N/A	#N/A	Sum.D10.up	Sum.D15.up	#N/A	#N/A	#N/A	126	119	138	130	132	172	112	82	128	146	215	492	1992
Pavir.5NG629200	AT2G43290	Calcium-binding EF-hand family protein	Encodes calmodulin-like MSS3.			no	Module1	sum.D5.up	#N/A	Kan.D15.up	#N/A	Sum.D5.up	#N/A	Kan.D15.up	#N/A	#N/A	#N/A	34	72	85	70	105	244	63	218	170	171	296	460	1988
Pavir.1NG561700	AT3G07090	PPPDE putative thiol peptidase family protein				no	Module1	sum.D15.up sum.D5.up	#N/A	Kan.D15.up	#N/A	Sum.D5.up	#N/A	Kan.D15.up Sum.D15.up	#N/A	#N/A	#N/A	35	85	84	47	137	223	39	242	169	100	321	488	1970
Pavir.6NG279000	AT2G32300	uclacyanin 1	Encodes a uclacyanin, a protein precursor that is closely related to precursors of stellacyanins and a blue copper protein from pea pods.			no	Module1	sum.D15.up	#N/A	#N/A	#N/A	#N/A	#N/A	Sum.D15.up	#N/A	#N/A	#N/A	55	72	98	144	129	224	72	105	118	178	234	532	1961
Pavir.2KG174300	AT3G48140	B12D protein				no	Module1	sum.D15.up	#N/A	#N/A	#N/A	#N/A	#N/A	Sum.D15.up	#N/A	#N/A	#N/A	47	76	104	88	140	218	76	121	172	131	244	535	1952
Pavir.8NG278500	AT1G14330	Galactose oxidase/kelch repeat superfamily protein				no	Module1	sum.D15.up	#N/A	Kan.D10.up Kan.D15.up	#N/A	#N/A	Kan.D10.up	Kan.D15.up Sum.D15.up	#N/A	#N/A	#N/A	41	68	64	94	195	249	65	104	111	108	232	619	1950
Pavir.7NG241500	AT5G48290	Heavy metal transport/detoxification superfamily protein				no	Module1	sum.D15.up	#N/A	#N/A	#N/A	#N/A	#N/A	Sum.D15.up	#N/A	#N/A	#N/A	79	104	81	138	165	106	92	221	89	200	330	339	1944
Pavir.5NG516800	AT2G34780	maternal effect embryo arrest 22	Encodes a novel protein of unknown function that is essential for embryonic development. Severe loss of function alleles are embryo lethal. Analysis of a partial loss of function allele indicates a role for EMB1611 in regulation of endoreduplication and maintenance of meristem cell fate. It appears to be required for maintaining the CLV-WUS regulatory pathway.			no	Module1	#N/A	sum.D15.down	#N/A	#N/A	#N/A	#N/A	#N/A	#N/A	#N/A	Sum.D15.down	271	169	205	249	142	134	175	79	210	153	74	83	1944
Pavir.3NG249787	AT1G15460	HCO3- transporter family	Encodes a efflux-type boron transporter. Over-expression improved plant growth under B toxic conditions.			no	Module1	sum.D5.up	#N/A	#N/A	#N/A	Sum.D5.up	#N/A	#N/A	#N/A	#N/A	#N/A	49	96	160	84	196	270	47	122	275	197	252	192	1940
Pavir.5KG197300	AT1G02840	RNA-binding (RRM/RBD/RNP motifs) family protein	SR34/SR1 is a plant homologue of the human general/alternative splicing factor SF2/ASF. Barta et al (2010) have proposed a nomenclature for Serine/Arginine-Rich Protein Splicing Factors (SR proteins): Plant Cell. 2010, 22:2926.			no	Module1	sum.D15.up	#N/A	#N/A	#N/A	#N/A	#N/A	Sum.D15.up	#N/A	#N/A	#N/A	90	136	122	60	177	126	114	230	122	123	308	332	1940
Pavir.1NG535200	AT1G70090	glucosyl transferase family 8	Encodes a protein with putative galacturonosyltransferase activity.			no	Module1	#N/A	#N/A	Kan.D15.up	#N/A	#N/A	#N/A	Kan.D15.up	#N/A	#N/A	#N/A	109	83	87	103	182	255	72	160	137	174	224	338	1924
Pavir.7NG237100	AT3G18080	B-S glucosidase 44				no	Module1	sum.D15.up	#N/A	#N/A	#N/A	#N/A	#N/A	Sum.D15.up	#N/A	#N/A	#N/A	90	110	133	100	111	160	71	114	189	113	184	546	1921
Pavir.3KG077400	0	#N/A				no	Module1	#N/A	sum.D15.down	#N/A	#N/A	#N/A	#N/A	#N/A	#N/A	#N/A	Sum.D15.down	325	146	192	318	125	172	229	41	127	148	49	46	1918
Pavir.1NG059200	AT1G30260	0				no	Module1	sum.D10.up	#N/A	Kan.D5.up	#N/A	Kan.D5.up	Sum.D10.up	#N/A	#N/A	#N/A	#N/A	24	70	94	106	221	333	45	99	145	116	408	254	1915
Pavir.3NG157303	AT5G40690	0				no	Module1	sum.D10.up sum.D15.up	#N/A	#N/A	#N/A	#N/A	Sum.D10.up	Sum.D15.up	#N/A	#N/A	#N/A	49	77	71	45	174	206	33	75	102	80	244	752	1908
Pavir.9NG661700	AT2G13810	AGD2-like defense response protein 1				no	Module1	sum.D10.up sum.D15.up sum.D5.up	#N/A	Kan.D10.up Kan.D15.up	#N/A	Sum.D5.up	Kan.D10.up Sum.D10.up	Kan.D15.up Sum.D15.up	#N/A	#N/A	#N/A	0	18	29	23	142	177	5	6	10	50	156	1291	1907
Pavir.5KG105000	AT1G73805	Calmodulin binding protein-like	Encodes SAR Deficient 1 (SARD1), a key regulator for ICS1 (Isochorismate Synthase 1) induction and salicylic acid (SA) synthesis.			no	Module1	sum.D15.up sum.D5.up	#N/A	#N/A	#N/A	Sum.D5.up	#N/A	Sum.D15.up	#N/A	#N/A	#N/A	59	68	92	141	117	322	54	92	108	177	209	468	1907
Pavir.6KG104135	0	#N/A				no	Module1	sum.D15.up	#N/A	#N/A	#N/A	#N/A	#N/A	Sum.D15.up	#N/A	#N/A	#N/A	92	89	136	149	123	335	98	98	110	208	159	309	1906
Pavir.9NG217400	AT5G63100	S-adenosyl-L-methionine-dependent methyltransferases superfamily protein				no	Module1	#N/A	sum.D15.down	#N/A	#N/A	#N/A	#N/A	#N/A	#N/A	#N/A	Sum.D15.down	263	215	188	253	158	162	195	138	115	107	63	47	1904
Pavir.2NG435800	AT2G43820	UDP-glucosyltransferase 74F2	Induced by Salicylic acid, virus, fungus and bacteria.Involved in the tryptophan synthesis pathway. Independent of NPR1 for their induction by salicylic acid. UGT74F1 transfers UDP:glucose to salicylic acid (forming a glucoside (SAG) and a glucose ester (SGE)), benzoic acid, and athranilate in vitro. UGT74F2 shows a weak ability to catalyze the formation of the p-aminobenzoate-glucose ester in vi…			no	Module1	#N/A	sum.D5.down	#N/A	#N/A	#N/A	#N/A	#N/A	Sum.D5.down	#N/A	#N/A	186	213	169	238	175	141	322	122	78	118	86	55	1903
Pavir.7NG432100	AT4G22300	carboxylesterases	encodes a carboxylesterase that inhibits AvrBsT-triggered phenotypes in Arabidopsis			no	Module1	sum.D15.up sum.D5.up	#N/A	#N/A	#N/A	Sum.D5.up	#N/A	Sum.D15.up	#N/A	#N/A	#N/A	63	71	107	102	136	199	67	134	140	218	236	426	1899
Pavir.8KG331700	0	#N/A				no	Module1	sum.D5.up	#N/A	#N/A	#N/A	Sum.D5.up	#N/A	#N/A	#N/A	#N/A	#N/A	32	49	86	153	301	232	59	154	78	313	300	140	1897
Pavir.9NG671300	0	#N/A				no	Module1	sum.D5.up	#N/A	#N/A	#N/A	Sum.D5.up	#N/A	#N/A	#N/A	#N/A	#N/A	59	96	189	113	110	232	57	160	189	166	199	318	1888
Pavir.4NG039900	AT5G61520	Major facilitator superfamily protein				no	Module1	sum.D5.up	#N/A	#N/A	#N/A	Sum.D5.up	#N/A	#N/A	#N/A	#N/A	#N/A	56	96	150	90	116	190	61	185	220	168	245	306	1883
Pavir.8KG389700	AT1G48000	myb domain protein 112	Encodes a putative transcription factor (MYB112).			MYB	Module1	sum.D10.up sum.D15.up sum.D5.up	#N/A	#N/A	#N/A	Sum.D5.up	Sum.D10.up	Sum.D15.up	#N/A	#N/A	#N/A	50	138	190	78	157	310	32	70	136	127	215	373	1876
Pavir.6KG238800	AT2G16050	Cysteine/Histidine-rich C1 domain family protein				no	Module1	sum.D15.up	#N/A	#N/A	#N/A	#N/A	#N/A	Sum.D15.up	#N/A	#N/A	#N/A	44	63	123	128	160	402	31	60	105	95	138	523	1872
Pavir.3KG328500	AT1G29640	Protein of unknown function, DUF584				no	Module1	sum.D10.up sum.D15.up	#N/A	Kan.D15.up	#N/A	#N/A	Sum.D10.up	Kan.D15.up Sum.D15.up	#N/A	#N/A	#N/A	10	15	8	16	30	78	21	48	77	71	246	1243	1863
Pavir.7NG242800	AT5G48290	Heavy metal transport/detoxification superfamily protein				no	Module1	sum.D10.up sum.D15.up sum.D5.up	#N/A	Kan.D15.up Kan.D5.up	#N/A	Kan.D5.up Sum.D5.up	Sum.D10.up	Kan.D15.up Sum.D15.up	#N/A	#N/A	#N/A	35	62	92	171	152	322	45	53	76	157	235	461	1861
Pavir.9KG092600	AT1G69490	NAC-like, activated by AP3/PI	Encodes a member of the NAC transcription factor gene family. It is expressed in floral primordia and upregulated by AP3 and PI. Its expression is associated with leaf senescence.			NAC	Module1	sum.D15.up	#N/A	#N/A	#N/A	#N/A	#N/A	Sum.D15.up	#N/A	#N/A	#N/A	42	69	70	68	102	143	70	109	80	82	265	758	1858
Pavir.1KG250800	AT4G31550	WRKY DNA-binding protein 11	member of WRKY Transcription Factor; Group II-d; negative regulator of basal resistance to Pseudomonas syringae.			WRKY	Module1	sum.D15.up sum.D5.up	#N/A	#N/A	#N/A	Sum.D5.up	#N/A	Sum.D15.up	#N/A	#N/A	#N/A	72	118	170	122	149	290	55	101	106	179	197	299	1858
Pavir.2NG601700	AT5G39670	Calcium-binding EF-hand family protein				no	Module1	sum.D15.up sum.D5.up	#N/A	Kan.D15.up	#N/A	Sum.D5.up	#N/A	Kan.D15.up Sum.D15.up	#N/A	#N/A	#N/A	53	87	110	85	133	350	37	123	145	118	162	452	1855
Pavir.3NG228500	AT2G03530	ureide permease 2	Mediate high-affinity uracil and 5-FU (a toxic uracil analogue) transport when expressed in yeast and Xenopus oocytes.Involved in allantoin transport.			no	Module1	sum.D10.up sum.D15.up sum.D5.up	#N/A	Kan.D10.up Kan.D15.up	#N/A	Sum.D5.up	Kan.D10.up Sum.D10.up	Kan.D15.up Sum.D15.up	#N/A	#N/A	#N/A	18	17	30	30	64	109	41	103	62	145	636	600	1855
Pavir.5NG170927	AT1G64160	Disease resistance-responsive (dirigent-like protein) family protein	Encodes a dirigent protein involved in the synthesis of (-)pinoresinol. Dirigent proteins impart stereoselectivity on the phenoxy radical coupling reaction yielding optically active lignans from two molecules of coniferyl alcohol.			no	Module1	sum.D5.up	#N/A	#N/A	#N/A	Sum.D5.up	#N/A	#N/A	#N/A	#N/A	#N/A	44	84	90	69	131	166	39	99	221	163	258	490	1854
Pavir.1NG274900	AT1G09070	soybean gene regulated by cold-2	SRC2 specifically binds the peptide PIEPPPHH, and moves from ER to a vacuole fraction where it gets internalized. Involved in Protein Storage Vacuole targeting.			no	Module1	sum.D5.up	#N/A	Kan.D15.up	#N/A	Sum.D5.up	#N/A	Kan.D15.up	#N/A	#N/A	#N/A	64	116	113	95	171	302	59	156	235	158	172	213	1854
Pavir.1NG359214	AT3G52600	cell wall invertase 2				no	Module1	sum.D15.up	#N/A	#N/A	#N/A	#N/A	#N/A	Sum.D15.up	#N/A	#N/A	#N/A	35	100	127	97	246	313	19	40	171	54	116	532	1850
Pavir.2KG347949	AT5G07990	Cytochrome P450 superfamily protein	Required for flavonoid 3' hydroxylase activity. Enzyme abundance relative to CHS determines Quercetin/Kaempferol metabolite ratio.			no	Module1	sum.D15.up	#N/A	#N/A	#N/A	#N/A	#N/A	Sum.D15.up	#N/A	#N/A	#N/A	91	72	91	105	91	262	71	65	124	182	165	509	1828
Pavir.2NG635600	AT3G56400	WRKY DNA-binding protein 70	member of WRKY Transcription Factor; Group III. Function as activator of SA-dependent defense genes and a repressor of JA-regulated genes. WRKY70-controlled suppression of JA-signaling is partly executed by NPR1.			WRKY	Module1	sum.D15.up	#N/A	#N/A	#N/A	#N/A	#N/A	Sum.D15.up	#N/A	#N/A	#N/A	40	52	54	90	81	116	63	206	125	147	263	586	1823
Pavir.8KG057100	AT3G09220	laccase 7	putative laccase, a member of laccase family of genes (17 members in Arabidopsis).			no	Module1	sum.D10.up sum.D15.up	#N/A	Kan.D15.up	#N/A	#N/A	Sum.D10.up	Kan.D15.up Sum.D15.up	#N/A	#N/A	#N/A	14	14	17	5	58	222	13	28	45	46	234	1122	1818
Pavir.2NG072000	0	#N/A				no	Module1	#N/A	sum.D5.down	#N/A	#N/A	#N/A	#N/A	#N/A	Sum.D5.down	#N/A	#N/A	205	112	187	153	76	122	452	113	73	129	105	82	1809
Pavir.8KG216500	AT3G25040	endoplasmic reticulum retention defective 2B	Encodes ERD2b. a homolog of the yeast endoplasmic reticulum retention receptor ERD2. Mutations in ERD2b compromise EFR but not FLS2 signaling.			no	Module1	sum.D10.up sum.D5.up	#N/A	#N/A	#N/A	Sum.D5.up	Sum.D10.up	#N/A	#N/A	#N/A	#N/A	75	111	136	125	168	221	70	75	133	174	201	314	1803
Pavir.4KG380000	0	#N/A				no	Module1	sum.D5.up	#N/A	#N/A	#N/A	Sum.D5.up	#N/A	#N/A	#N/A	#N/A	#N/A	51	124	145	69	114	155	57	176	188	138	159	411	1787
Pavir.2KG265800	AT1G76660	0				no	Module1	sum.D5.up	#N/A	#N/A	#N/A	Sum.D5.up	#N/A	#N/A	#N/A	#N/A	#N/A	45	78	130	88	129	249	57	162	146	149	220	332	1785
Pavir.9NG067670	AT5G40010	AAA-ATPase 1	Encodes a mitochondrial ATPase involved in seed and silique development.			no	Module1	sum.D5.up	#N/A	#N/A	#N/A	Sum.D5.up	#N/A	#N/A	#N/A	#N/A	#N/A	52	101	110	63	149	234	56	232	150	140	248	240	1775
Pavir.1NG538200	AT5G09360	laccase 14	putative laccase, a member of laccase family of genes (17 members in Arabidopsis).			no	Module1	sum.D10.up sum.D15.up	#N/A	Kan.D15.up	#N/A	#N/A	Sum.D10.up	Kan.D15.up Sum.D15.up	#N/A	#N/A	#N/A	13	36	27	8	114	218	11	22	64	32	255	972	1772
Pavir.9KG523026	AT4G38670	Pathogenesis-related thaumatin superfamily protein				no	Module1	sum.D15.up	#N/A	#N/A	#N/A	#N/A	#N/A	Sum.D15.up	#N/A	#N/A	#N/A	26	99	69	51	105	166	29	220	145	71	363	428	1772
Pavir.1KG511400	AT1G70090	glucosyl transferase family 8	Encodes a protein with putative galacturonosyltransferase activity.			no	Module1	sum.D15.up	#N/A	#N/A	#N/A	#N/A	#N/A	Sum.D15.up	#N/A	#N/A	#N/A	129	66	92	122	165	242	93	98	113	139	207	305	1771
Pavir.9NG558800	AT5G07990	Cytochrome P450 superfamily protein	Required for flavonoid 3' hydroxylase activity. Enzyme abundance relative to CHS determines Quercetin/Kaempferol metabolite ratio.			no	Module1	sum.D5.up	#N/A	#N/A	#N/A	Sum.D5.up	#N/A	#N/A	#N/A	#N/A	#N/A	73	156	187	111	164	211	52	205	136	135	155	185	1770
Pavir.2KG196300	AT1G21230	wall associated kinase 5	encodes a wall-associated kinase			no	Module1	sum.D10.up sum.D5.up	#N/A	#N/A	#N/A	Sum.D5.up	Sum.D10.up	#N/A	#N/A	#N/A	#N/A	15	64	87	66	157	177	20	49	228	88	255	561	1767
Pavir.4NG075600	0	#N/A				no	Module1	sum.D10.up sum.D15.up sum.D5.up	#N/A	#N/A	#N/A	Sum.D5.up	Sum.D10.up	Sum.D15.up	#N/A	#N/A	#N/A	20	36	29	44	66	50	31	31	28	310	607	513	1765
Pavir.6KG256400	AT5G16600	myb domain protein 43	Encodes a putative transcription factor (MYB43).			MYB	Module1	sum.D5.up	#N/A	Kan.D15.up	#N/A	Sum.D5.up	#N/A	Kan.D15.up	#N/A	#N/A	#N/A	43	53	68	123	122	213	60	114	166	255	207	341	1765
Pavir.5NG583900	AT3G12580	heat shock protein 70				no	Module1	sum.D10.up sum.D15.up	#N/A	#N/A	#N/A	#N/A	Sum.D10.up	Sum.D15.up	#N/A	#N/A	#N/A	72	156	121	108	236	187	79	60	61	81	342	259	1762
Pavir.6KG296700	AT2G05940	Protein kinase superfamily protein	Encodes a receptor-like cytoplasmic kinase that phosphorylates the host target RIN4, leading to the activation of a plant innate immune receptor RPM1.			no	Module1	sum.D10.up sum.D15.up	#N/A	Kan.D15.up	#N/A	#N/A	Sum.D10.up	Kan.D15.up Sum.D15.up	#N/A	#N/A	#N/A	52	63	76	90	139	314	54	69	96	122	270	416	1761
Pavir.7KG378800	AT1G21270	wall-associated kinase 2	cytoplasmic serine/threonine protein kinase induced by salicylic acid. mutant plants exhibit a loss of cell expansion and dependence on sugars and salts for seedling growth, affecting the expression and activity of vacuolar invertase.			no	Module1	sum.D5.up	#N/A	Kan.D5.up	#N/A	Kan.D5.up Sum.D5.up	#N/A	#N/A	#N/A	#N/A	#N/A	19	90	59	77	142	147	52	151	202	138	229	452	1758
Pavir.2NG156500	AT2G30770	cytochrome P450, family 71, subfamily A, polypeptide 13	putative cytochrome P450			no	Module1	sum.D10.up sum.D15.up	#N/A	Kan.D5.up	#N/A	Kan.D5.up	Sum.D10.up	Sum.D15.up	#N/A	#N/A	#N/A	18	45	48	92	131	194	55	50	85	127	219	685	1749
Pavir.2NG030000	AT2G32300	uclacyanin 1	Encodes a uclacyanin, a protein precursor that is closely related to precursors of stellacyanins and a blue copper protein from pea pods.			no	Module1	sum.D15.up sum.D5.up	#N/A	#N/A	#N/A	Sum.D5.up	#N/A	Sum.D15.up	#N/A	#N/A	#N/A	25	47	76	31	53	167	38	146	218	110	193	644	1748
Pavir.9NG488700	AT1G63830	PLAC8 family protein				no	Module1	sum.D15.up sum.D5.up	#N/A	#N/A	#N/A	Sum.D5.up	#N/A	Sum.D15.up	#N/A	#N/A	#N/A	78	72	95	100	116	200	61	111	126	186	198	404	1747
Pavir.7NG225000	AT5G03860	malate synthase	Encodes a protein with malate synthase activity.			no	Module1	sum.D10.up sum.D15.up	#N/A	#N/A	#N/A	#N/A	Sum.D10.up	Sum.D15.up	#N/A	#N/A	#N/A	25	134	200	49	431	346	29	23	44	33	171	258	1743
Pavir.1NG412300	AT1G24140	Matrixin family protein				no	Module1	sum.D15.up sum.D5.up	#N/A	Kan.D15.up	#N/A	Sum.D5.up	#N/A	Kan.D15.up Sum.D15.up	#N/A	#N/A	#N/A	30	58	70	46	112	213	41	118	162	115	244	533	1742
Pavir.3NG141382	AT2G38060	phosphate transporter 4;2	Encodes an inorganic phosphate transporter (PHT4;2).			no	Module1	sum.D15.up	#N/A	#N/A	#N/A	#N/A	#N/A	Sum.D15.up	#N/A	#N/A	#N/A	64	73	53	111	158	102	87	208	106	134	346	294	1736
Pavir.5NG504100	AT1G30070	SGS domain-containing protein				no	Module1	sum.D15.up	#N/A	#N/A	#N/A	#N/A	#N/A	Sum.D15.up	#N/A	#N/A	#N/A	85	107	103	107	180	124	92	135	120	84	267	328	1732
Pavir.5NG071800	AT5G01220	sulfoquinovosyldiacylglycerol 2	involved in sulfolipid biosynthesis			no	Module1	sum.D15.up	#N/A	#N/A	#N/A	#N/A	#N/A	Sum.D15.up	#N/A	#N/A	#N/A	163	46	42	139	101	82	182	85	98	184	217	380	1719
Pavir.9KG238200	AT5G09640	serine carboxypeptidase-like 19	encodes a serine carboxypeptidase-like (SCPL) protein. Mutants accumulate sinapoylglucose instead of sinapoylcholine, and have increased levels of choline and decreased activity of the enzyme sinapoylglucose:choline sinapoyltransferase.			no	Module1	sum.D10.up sum.D15.up	#N/A	Kan.D15.up	#N/A	#N/A	Sum.D10.up	Kan.D15.up Sum.D15.up	#N/A	#N/A	#N/A	10	17	14	9	101	153	16	35	28	33	314	988	1718
Pavir.6NG093300	AT2G32210	0				no	Module1	sum.D15.up	#N/A	#N/A	#N/A	#N/A	#N/A	Sum.D15.up	#N/A	#N/A	#N/A	70	114	87	81	174	162	106	176	96	133	185	329	1713
Pavir.3KG489200	AT5G57580	Calmodulin-binding protein				no	Module1	sum.D10.up sum.D15.up	#N/A	#N/A	#N/A	#N/A	Sum.D10.up	Sum.D15.up	#N/A	#N/A	#N/A	95	119	99	118	176	222	51	44	110	98	136	440	1708
Pavir.3KG034600	AT2G36020	HVA22-like protein J				no	Module1	sum.D15.up	#N/A	#N/A	#N/A	#N/A	#N/A	Sum.D15.up	#N/A	#N/A	#N/A	58	71	72	62	146	168	66	109	172	118	177	487	1706
Pavir.7KG225400	AT3G14900	0				no	Module1	#N/A	sum.D15.down	#N/A	#N/A	#N/A	#N/A	#N/A	#N/A	#N/A	Sum.D15.down	248	57	86	322	38	46	323	69	122	266	74	34	1685
Pavir.3KG198200	AT1G17620	Late embryogenesis abundant (LEA) hydroxyproline-rich glycoprotein family				no	Module1	sum.D5.up	#N/A	#N/A	#N/A	Sum.D5.up	#N/A	#N/A	#N/A	#N/A	#N/A	53	57	74	103	84	137	48	185	128	190	351	269	1679
Pavir.2NG127100	AT3G57520	seed imbibition 2	SIP2 encodes a raffinose-specific alpha-galactosidase that catalyzes the breakdown of raffinose into alpha-galatose and sucrose. This enzyme may function in unloading raffinose from the phloem as part of sink metabolism. Although it was originally predicted to act as a raffinose synthase (RS), that activity was not observed for recombinant SIP2.			no	Module1	sum.D10.up sum.D15.up sum.D5.up	#N/A	#N/A	#N/A	Sum.D5.up	Sum.D10.up	Sum.D15.up	#N/A	#N/A	#N/A	21	51	93	48	218	133	23	42	87	138	451	370	1675
Pavir.8NG016300	AT1G33110	MATE efflux family protein				no	Module1	sum.D15.up	#N/A	#N/A	#N/A	#N/A	#N/A	Sum.D15.up	#N/A	#N/A	#N/A	33	128	67	53	149	100	50	268	91	64	416	254	1673
Pavir.6KG034800	AT2G32280	Protein of unknown function (DUF1218)				no	Module1	sum.D10.up sum.D15.up	#N/A	#N/A	#N/A	#N/A	Sum.D10.up	Sum.D15.up	#N/A	#N/A	#N/A	121	39	80	178	62	109	128	57	79	309	181	327	1670
Pavir.9KG228917	AT1G13970	Protein of unknown function (DUF1336)				no	Module1	sum.D10.up sum.D15.up	#N/A	#N/A	#N/A	#N/A	Sum.D10.up	Sum.D15.up	#N/A	#N/A	#N/A	92	106	124	156	207	208	72	66	87	109	175	266	1668
Pavir.6NG246300	AT4G05200	cysteine-rich RLK (RECEPTOR-like protein kinase) 25	Encodes a cysteine-rich receptor-like protein kinase.			no	Module1	sum.D10.up	#N/A	#N/A	#N/A	#N/A	Sum.D10.up	#N/A	#N/A	#N/A	#N/A	76	172	112	98	237	212	32	78	114	76	235	222	1664
Pavir.2KG463600	AT4G23180	cysteine-rich RLK (RECEPTOR-like protein kinase) 10	Encodes a receptor-like protein kinase. Naming convention from Chen et al 2003 (PMID 14756307)			no	Module1	sum.D15.up	#N/A	#N/A	#N/A	#N/A	#N/A	Sum.D15.up	#N/A	#N/A	#N/A	99	97	89	93	120	146	60	118	137	147	187	365	1658
Pavir.5NG641600	AT1G71695	Peroxidase superfamily protein				no	Module1	sum.D15.up	#N/A	#N/A	#N/A	#N/A	#N/A	Sum.D15.up	#N/A	#N/A	#N/A	38	44	88	61	36	87	153	97	130	217	226	478	1655
Pavir.4NG314200	AT4G10310	high-affinity K+ transporter 1	encodes a sodium transporter (HKT1) expressed in xylem parenchyma cells. Mutants over-accumulate sodium in shoot tissue and have increased sodium in the xylem sap and reduced sodium in phloem sap and roots.			no	Module1	sum.D5.up	#N/A	#N/A	#N/A	Sum.D5.up	#N/A	#N/A	#N/A	#N/A	#N/A	20	151	139	31	189	207	12	152	218	36	271	227	1653
Pavir.9KG431800	AT5G58300	Leucine-rich repeat protein kinase family protein				no	Module1	#N/A	#N/A	Kan.D10.up	#N/A	#N/A	Kan.D10.up	#N/A	#N/A	#N/A	#N/A	130	25	45	144	66	77	148	110	110	306	214	276	1651
Pavir.5KG759300	AT4G16260	Glycosyl hydrolase superfamily protein	Encodes a putative beta-1,3-endoglucanase that interacts with the 30C02 cyst nematode effector. May play a role in host defense.			no	Module1	sum.D10.up sum.D15.up	#N/A	#N/A	#N/A	#N/A	Sum.D10.up	Sum.D15.up	#N/A	#N/A	#N/A	111	164	104	112	310	168	24	28	53	51	164	361	1650
Pavir.9KG391700	0	#N/A				no	Module1	sum.D15.up sum.D5.up	#N/A	#N/A	#N/A	Sum.D5.up	#N/A	Sum.D15.up	#N/A	#N/A	#N/A	108	123	114	129	147	225	63	117	67	155	162	239	1649
Pavir.5KG080600	AT5G03170	FASCICLIN-like arabinogalactan-protein 11	Encodes FLA11, a member of fasciclin-like arabinogalactan proteins (FLAs) containing a cell adhesion fasciclin (FAS) domain. Mutations result in altered stem biomechanics with reduced tensile strength and reduced tensile modulus of elasticity, as well as altered cell wall architecture and composition, with increased cellulose microfibril angle, reduced arabinose, galactose and cellulose content.			no	Module1	sum.D5.up	#N/A	#N/A	#N/A	Sum.D5.up	#N/A	#N/A	#N/A	#N/A	#N/A	25	64	141	73	66	264	37	134	135	186	132	391	1648
Pavir.1NG220400	AT1G10370	Glutathione S-transferase family protein	Encodes GSTU17 (Glutathione S-Transferase U17). Functions as a negative component of stress-mediated signal transduction pathways in drought and salt stress responses.			no	Module1	sum.D15.up	#N/A	#N/A	#N/A	#N/A	#N/A	Sum.D15.up	#N/A	#N/A	#N/A	95	81	60	45	146	141	93	164	77	172	261	313	1648
Pavir.8KG167201	0	#N/A				no	Module1	sum.D15.up sum.D5.up	#N/A	Kan.D15.up	#N/A	Sum.D5.up	#N/A	Kan.D15.up Sum.D15.up	#N/A	#N/A	#N/A	52	55	75	67	96	313	37	97	101	117	218	413	1641
Pavir.5NG088500	AT2G37540	NAD(P)-binding Rossmann-fold superfamily protein				no	Module1	sum.D15.up	#N/A	#N/A	#N/A	#N/A	#N/A	Sum.D15.up	#N/A	#N/A	#N/A	31	73	62	49	140	164	192	89	119	161	147	410	1637
Pavir.3KG347300	AT1G15440	periodic tryptophan protein 2	Encodes a nucleolar protein that is a ribosome biogenesis co-factor. Mutants display aberrant RNA processing and female gametophyte development.			no	Module1	#N/A	sum.D15.down	#N/A	#N/A	#N/A	#N/A	#N/A	#N/A	#N/A	Sum.D15.down	308	98	171	263	85	94	226	20	104	182	41	44	1636
Pavir.2KG571300	AT5G18630	alpha/beta-Hydrolases superfamily protein				no	Module1	sum.D15.up	#N/A	#N/A	#N/A	#N/A	#N/A	Sum.D15.up	#N/A	#N/A	#N/A	60	71	66	46	85	98	97	171	121	114	290	416	1635
Pavir.3KG368400	AT4G27270	Quinone reductase family protein				no	Module1	sum.D15.up sum.D5.up	#N/A	#N/A	#N/A	Sum.D5.up	#N/A	Sum.D15.up	#N/A	#N/A	#N/A	46	69	56	86	100	127	70	171	118	250	204	333	1630
Pavir.9KG596800	AT5G56460	Protein kinase superfamily protein				no	Module1	sum.D15.up	#N/A	#N/A	#N/A	#N/A	#N/A	Sum.D15.up	#N/A	#N/A	#N/A	53	75	70	86	130	98	87	133	86	196	324	290	1628
Pavir.1KG363000	AT1G47480	alpha/beta-Hydrolases superfamily protein				no	Module1	sum.D10.up	#N/A	#N/A	#N/A	#N/A	Sum.D10.up	#N/A	#N/A	#N/A	#N/A	45	59	75	82	84	102	92	110	137	196	301	337	1620
Pavir.3NG258091	AT1G29640	Protein of unknown function, DUF584				no	Module1	sum.D15.up	#N/A	#N/A	#N/A	#N/A	#N/A	Sum.D15.up	#N/A	#N/A	#N/A	25	54	70	33	87	132	25	68	58	67	210	786	1615
Pavir.3KG233900	AT3G54040	PAR1 protein				no	Module1	sum.D15.up	#N/A	#N/A	#N/A	#N/A	#N/A	Sum.D15.up	#N/A	#N/A	#N/A	75	95	110	93	124	227	43	73	128	77	158	408	1611
Pavir.3NG079632	AT1G79620	Leucine-rich repeat protein kinase family protein				no	Module1	sum.D5.up	#N/A	#N/A	#N/A	Sum.D5.up	#N/A	#N/A	#N/A	#N/A	#N/A	84	128	122	110	130	183	43	91	158	156	136	266	1607
Pavir.5NG609338	AT3G54000	0				no	Module1	sum.D15.up	#N/A	Kan.D5.up	#N/A	Kan.D5.up	#N/A	Sum.D15.up	#N/A	#N/A	#N/A	30	106	149	91	116	150	65	148	86	124	238	303	1606
Pavir.8NG293700	AT5G53970	Tyrosine transaminase family protein	encodes tyrosine aminotransferase which is strongly induced upon aging and coronatine treatment			no	Module1	sum.D15.up	#N/A	#N/A	#N/A	#N/A	#N/A	Sum.D15.up	#N/A	#N/A	#N/A	62	165	96	49	153	147	53	113	83	62	200	423	1606
Pavir.5KG575763	AT4G21920	0				no	Module1	sum.D10.up sum.D5.up	#N/A	#N/A	#N/A	Sum.D5.up	Sum.D10.up	#N/A	#N/A	#N/A	#N/A	49	58	106	127	131	251	50	55	109	200	189	280	1605
Pavir.2KG586900	AT2G40750	WRKY DNA-binding protein 54	member of WRKY Transcription Factor; Group III			WRKY	Module1	sum.D15.up sum.D5.up	#N/A	#N/A	#N/A	Sum.D5.up	#N/A	Sum.D15.up	#N/A	#N/A	#N/A	47	98	84	96	132	223	46	131	118	143	158	320	1596
Pavir.4NG287800	AT1G62790	Bifunctional inhibitor/lipid-transfer protein/seed storage 2S albumin superfamily protein				no	Module1	sum.D15.up	#N/A	#N/A	#N/A	#N/A	#N/A	Sum.D15.up	#N/A	#N/A	#N/A	99	74	93	139	109	137	88	95	106	182	186	281	1589
Pavir.1KG006500	AT4G17260	Lactate/malate dehydrogenase family protein				no	Module1	sum.D15.up	#N/A	#N/A	#N/A	#N/A	#N/A	Sum.D15.up	#N/A	#N/A	#N/A	73	100	82	113	105	161	160	130	97	149	154	264	1588
Pavir.8KG145400	AT5G13080	WRKY DNA-binding protein 75	WRKY75 is one of several transcription factors induced during Pi deprivation. It is nuclear localized and regulated differentially during Pi starvation. RNAi mediated suppression of WRKY75 made the plants more susceptible to Pi stress as indicated by the higher accumulation of anthocyanin during Pi starvation.			WRKY	Module1	sum.D15.up	#N/A	#N/A	#N/A	#N/A	#N/A	Sum.D15.up	#N/A	#N/A	#N/A	35	77	95	40	103	174	47	131	120	85	222	456	1585
Pavir.5KG692800	AT5G48380	BAK1-interacting receptor-like kinase 1	Encodes a BAK1-interacting receptor-like kinase named BIR1. Negatively regulates multiple plant resistance signaling pathways, one of which is the SOBIR1(AT2G31880)-dependent pathway.			no	Module1	sum.D5.up	#N/A	#N/A	#N/A	Sum.D5.up	#N/A	#N/A	#N/A	#N/A	#N/A	62	109	135	124	135	190	54	143	129	154	160	185	1580
Pavir.2NG461900	AT4G35190	Putative lysine decarboxylase family protein				no	Module1	sum.D15.up	#N/A	Kan.D10.up Kan.D15.up	#N/A	#N/A	Kan.D10.up	Kan.D15.up Sum.D15.up	#N/A	#N/A	#N/A	15	22	30	27	113	203	31	72	76	84	268	636	1577
Pavir.1KG480400	AT5G48020	2-oxoglutarate (2OG) and Fe(II)-dependent oxygenase superfamily protein				no	Module1	sum.D10.up sum.D15.up	#N/A	#N/A	#N/A	#N/A	Sum.D10.up	Sum.D15.up	#N/A	#N/A	#N/A	68	148	106	87	189	200	48	46	94	75	132	383	1576
Pavir.8KG048600	AT3G10120	0				no	Module1	sum.D10.up sum.D15.up	#N/A	#N/A	#N/A	#N/A	Sum.D10.up	Sum.D15.up	#N/A	#N/A	#N/A	72	29	72	133	70	87	165	51	108	301	181	299	1568
Pavir.2NG424900	AT5G41120	Esterase/lipase/thioesterase family protein				no	Module1	sum.D15.up	#N/A	#N/A	#N/A	#N/A	#N/A	Sum.D15.up	#N/A	#N/A	#N/A	111	103	118	107	190	221	59	34	81	67	107	370	1568
Pavir.5KG500300	AT5G24090	chitinase A	Chitinase A (class III) expressed exclusively under environmental stress conditions.			no	Module1	sum.D15.up sum.D5.up	#N/A	Kan.D10.up Kan.D15.up	#N/A	Sum.D5.up	Kan.D10.up	Kan.D15.up Sum.D15.up	#N/A	#N/A	#N/A	50	57	63	115	231	192	40	89	60	126	237	307	1567
Pavir.2NG442012	AT4G22840	Sodium Bile acid symporter family				no	Module1	sum.D15.up	#N/A	#N/A	#N/A	#N/A	#N/A	Sum.D15.up	#N/A	#N/A	#N/A	109	116	138	138	183	186	59	71	60	91	165	245	1561
Pavir.4KG299400	0	#N/A				no	Module1	sum.D15.up	#N/A	#N/A	#N/A	#N/A	#N/A	Sum.D15.up	#N/A	#N/A	#N/A	64	159	87	109	162	288	69	131	38	134	141	171	1553
Pavir.3NG195401	AT3G05880	Low temperature and salt responsive protein family	Induced by low temperatures, dehydration and salt stress and ABA. Encodes a small (54 amino acids), highly hydrophobic protein that bears two potential transmembrane domains.			no	Module1	sum.D15.up	#N/A	#N/A	#N/A	#N/A	#N/A	Sum.D15.up	#N/A	#N/A	#N/A	71	93	130	84	167	277	44	105	81	82	157	261	1552
Pavir.2KG029548	0	#N/A				no	Module1	sum.D15.up	#N/A	Kan.D15.up	#N/A	#N/A	#N/A	Kan.D15.up Sum.D15.up	#N/A	#N/A	#N/A	79	111	72	90	174	315	49	110	93	56	126	266	1541
Pavir.3NG299300	AT2G16050	Cysteine/Histidine-rich C1 domain family protein				no	Module1	#N/A	sum.D10.down	#N/A	#N/A	#N/A	#N/A	#N/A	#N/A	Sum.D10.down	#N/A	133	110	140	127	65	84	319	204	102	153	54	46	1537
Pavir.7KG367600	AT5G22250	Polynucleotidyl transferase, ribonuclease H-like superfamily protein	Encodes one of the homologs of the yeast CCR4-associated factor 1: AT3G44260 (CAF1a), AT5G22250 (CAF1b). Has mRNA deadenylation activity. Also plays a role in plant defense responses.			no	Module1	sum.D15.up	#N/A	Kan.D15.up	#N/A	#N/A	#N/A	Kan.D15.up Sum.D15.up	#N/A	#N/A	#N/A	70	61	78	84	114	380	66	95	92	86	147	260	1533
Pavir.5NG356600	0	#N/A				no	Module1	sum.D15.up	#N/A	#N/A	#N/A	#N/A	#N/A	Sum.D15.up	#N/A	#N/A	#N/A	42	49	44	58	66	101	103	121	80	152	157	556	1529
Pavir.4NG270500	AT1G16840	0				no	Module1	sum.D15.up	#N/A	#N/A	#N/A	#N/A	#N/A	Sum.D15.up	#N/A	#N/A	#N/A	65	104	85	74	137	171	60	214	83	97	199	240	1529
Pavir.2NG321800	AT4G02070	MUTS homolog 6	encodes a DNA mismatch repair homolog of human MutS gene, MSH6. There are four MutS genes in Arabidopsis, MSH2, MSH3, MSH6, and MSH7, which all act as heterodimers and bind to 51-mer duplexes. MSH2*MSH6 bound the (+T) substrate strongly, (T/G) well, and (+AAG) no better than it did a (T/A) homoduplex.			no	Module1	#N/A	sum.D15.down	#N/A	#N/A	#N/A	#N/A	#N/A	#N/A	#N/A	Sum.D15.down	246	97	175	251	88	94	164	37	139	127	57	53	1528
Pavir.5KG469000	AT1G73010	phosphate starvation-induced gene 2	Encodes PPsPase1, a pyrophosphate-specific phosphatase catalyzing the specific cleavage of pyrophosphate (Km 38.8 uM) with an alkaline catalytic pH optimum. Expression is upregulated in the shoot of cax1/cax3 mutant.			no	Module1	sum.D15.up	#N/A	#N/A	#N/A	#N/A	#N/A	Sum.D15.up	#N/A	#N/A	#N/A	49	134	159	71	154	191	28	99	98	57	170	315	1525
Pavir.2KG096596	AT5G25120	ytochrome p450, family 71, subfamily B, polypeptide 11	putative cytochrome P450			no	Module1	sum.D10.up sum.D15.up	#N/A	Kan.D15.up	#N/A	#N/A	Sum.D10.up	Kan.D15.up Sum.D15.up	#N/A	#N/A	#N/A	27	63	71	73	148	230	45	58	114	79	196	419	1523
Pavir.9KG271500	AT4G27670	heat shock protein 21	Encodes Hsp21, a chloroplast located small heat shock protein. A structure model of Hsp21, obtained by homology modeling, single-particle electron microscopy, and lysine-specific chemical crosslinking, shows that the Hsp21 subunits are arranged in two hexameric discs, rotated by 25 degree in relation to each other.			no	Module1	sum.D10.up sum.D15.up sum.D5.up	#N/A	Kan.D15.up Kan.D5.up	#N/A	Kan.D5.up Sum.D5.up	Sum.D10.up	Kan.D15.up Sum.D15.up	#N/A	#N/A	#N/A	6	24	21	109	94	116	20	24	38	357	313	400	1522
Pavir.3KG332300	AT2G46150	Late embryogenesis abundant (LEA) hydroxyproline-rich glycoprotein family				no	Module1	sum.D5.up	#N/A	#N/A	#N/A	Sum.D5.up	#N/A	#N/A	#N/A	#N/A	#N/A	70	46	66	81	88	132	47	82	160	145	192	410	1519
Pavir.7NG214800	AT1G08250	arogenate dehydratase 6	Encodes a plastid-localized arogenate dehydratase involved in phenylalanine biosynthesis. Although this enzyme has sequence similarity to prephenate dehydratases, it is 98 times more active with arogenate than prephenate in enzymatic assays.			no	Module1	sum.D15.up	#N/A	#N/A	#N/A	#N/A	#N/A	Sum.D15.up	#N/A	#N/A	#N/A	43	55	73	81	105	176	43	112	103	97	286	341	1515
Pavir.5NG012641	0	#N/A				no	Module1	sum.D15.up sum.D5.up	#N/A	Kan.D15.up Kan.D5.up	#N/A	Kan.D5.up Sum.D5.up	#N/A	Kan.D15.up Sum.D15.up	#N/A	#N/A	#N/A	10	23	40	75	77	199	63	43	80	240	159	504	1513
Pavir.9KG334100	AT1G11260	sugar transporter 1	Encodes a H+/hexose cotransporter.			no	Module1	sum.D5.up	#N/A	#N/A	#N/A	Sum.D5.up	#N/A	#N/A	#N/A	#N/A	#N/A	32	107	90	60	136	129	29	97	149	83	225	366	1503
Pavir.6KG319400	AT1G72230	Cupredoxin superfamily protein				no	Module1	sum.D10.up sum.D15.up	#N/A	Kan.D15.up	#N/A	#N/A	Sum.D10.up	Kan.D15.up Sum.D15.up	#N/A	#N/A	#N/A	45	58	63	91	110	216	60	44	58	97	160	496	1498
Pavir.4KG199900	AT5G15240	Transmembrane amino acid transporter family protein				no	Module1	#N/A	sum.D10.down	#N/A	#N/A	#N/A	#N/A	#N/A	#N/A	Sum.D10.down	#N/A	136	129	205	120	111	158	122	229	81	58	58	88	1495
Pavir.3NG178953	AT4G01030	pentatricopeptide (PPR) repeat-containing protein				no	Module1	#N/A	sum.D15.down	#N/A	#N/A	#N/A	#N/A	#N/A	#N/A	#N/A	Sum.D15.down	292	110	85	350	115	78	138	41	117	92	35	41	1494
Pavir.9KG630400	AT4G33920	Protein phosphatase 2C family protein				no	Module1	#N/A	#N/A	Kan.D15.up	#N/A	#N/A	#N/A	Kan.D15.up	#N/A	#N/A	#N/A	62	98	89	89	136	286	46	163	112	95	150	162	1488
Pavir.2NG156400	AT4G02780	Terpenoid cyclases/Protein prenyltransferases superfamily protein	Catalyzes the conversion of geranylgeranyl pyrophosphate (GGPP) to copalyl pyrophosphate (CPP) of gibberellin biosynthesis			no	Module1	sum.D15.up	#N/A	Kan.D5.up	#N/A	Kan.D5.up	#N/A	Sum.D15.up	#N/A	#N/A	#N/A	24	71	76	126	206	226	41	26	49	63	113	467	1488
Pavir.3KG226400	AT5G02090	0				no	Module1	sum.D15.up	#N/A	#N/A	#N/A	#N/A	#N/A	Sum.D15.up	#N/A	#N/A	#N/A	54	134	106	85	120	148	58	67	120	117	109	369	1487
Pavir.9KG422900	0	#N/A				no	Module1	sum.D15.up	#N/A	#N/A	#N/A	#N/A	#N/A	Sum.D15.up	#N/A	#N/A	#N/A	56	72	84	88	127	175	62	91	68	143	211	297	1474
Pavir.5KG453000	AT1G70420	Protein of unknown function (DUF1645)				no	Module1	sum.D5.up	#N/A	Kan.D15.up	#N/A	Sum.D5.up	#N/A	Kan.D15.up	#N/A	#N/A	#N/A	17	41	46	33	114	182	35	140	220	115	154	373	1470
Pavir.2KG274000	AT1G15950	cinnamoyl coa reductase 1	Encodes a cinnamoyl CoA reductase. Involved in lignin biosynthesis.			no	Module1	sum.D15.up sum.D5.up	#N/A	#N/A	#N/A	Sum.D5.up	#N/A	Sum.D15.up	#N/A	#N/A	#N/A	44	75	70	75	119	165	37	103	101	121	221	333	1464
Pavir.1NG083999	AT4G15480	UDP-Glycosyltransferase superfamily protein	Encodes a protein that might have sinapic acid:UDP-glucose glucosyltransferase activity.			no	Module1	sum.D15.up	#N/A	Kan.D15.up	#N/A	#N/A	#N/A	Kan.D15.up Sum.D15.up	#N/A	#N/A	#N/A	39	97	33	56	160	131	59	218	86	70	235	277	1461
Pavir.9NG549242	AT5G45370	nodulin MtN21 /EamA-like transporter family protein	nodulin MtN21-like transporter family protein			no	Module1	sum.D10.up	#N/A	#N/A	#N/A	#N/A	Sum.D10.up	#N/A	#N/A	#N/A	#N/A	257	76	188	217	46	212	114	6	67	158	61	51	1453
Pavir.1NG466700	AT4G12650	Endomembrane protein 70 protein family				no	Module1	sum.D5.up	#N/A	#N/A	#N/A	Sum.D5.up	#N/A	#N/A	#N/A	#N/A	#N/A	55	105	79	76	117	148	47	111	155	118	160	278	1449
Pavir.6NG109606	AT2G36430	Plant protein of unknown function (DUF247)				no	Module1	sum.D15.up sum.D5.up	#N/A	#N/A	#N/A	Sum.D5.up	#N/A	Sum.D15.up	#N/A	#N/A	#N/A	49	66	83	97	77	153	59	100	122	173	127	340	1446
Pavir.5KG301000	AT3G59100	glucan synthase-like 11	encodes a protein similar to callose synthase			no	Module1	sum.D10.up sum.D15.up sum.D5.up	#N/A	#N/A	#N/A	Sum.D5.up	Sum.D10.up	Sum.D15.up	#N/A	#N/A	#N/A	116	36	54	170	73	87	83	43	56	268	176	281	1443
Pavir.9KG520000	AT1G14700	purple acid phosphatase 3				no	Module1	sum.D10.up sum.D15.up	#N/A	Kan.D10.up Kan.D15.up	#N/A	#N/A	Kan.D10.up Sum.D10.up	Kan.D15.up Sum.D15.up	#N/A	#N/A	#N/A	5	6	11	6	73	72	65	58	61	201	307	577	1442
Pavir.7NG186910	AT2G03200	Eukaryotic aspartyl protease family protein				no	Module1	sum.D5.up	#N/A	#N/A	#N/A	Sum.D5.up	#N/A	#N/A	#N/A	#N/A	#N/A	58	171	138	81	192	216	34	117	95	88	115	128	1433
Pavir.2KG350700	AT4G36990	heat shock factor 4	Encodes a protein whose sequence is similar to heat shock factors that regulate the expression of heat shock proteins. Transcript level is increased in response to heat shock. However, overexpression of this gene did not result in the increase of decrease of heat shock proteins.			HSF	Module1	sum.D15.up	#N/A	#N/A	#N/A	#N/A	#N/A	Sum.D15.up	#N/A	#N/A	#N/A	44	67	89	57	92	134	63	111	100	145	194	332	1428
Pavir.9NG660500	AT3G13110	serine acetyltransferase 2;2	Encodes a mitochondrial serine O-acetyltransferase involved in sulfur assimilation and cysteine biosynthesis. Expressed in the vascular system.			no	Module1	sum.D15.up	#N/A	#N/A	#N/A	#N/A	#N/A	Sum.D15.up	#N/A	#N/A	#N/A	40	139	50	58	118	89	44	265	74	68	230	246	1421
Pavir.5NG415500	0	#N/A				no	Module1	#N/A	sum.D10.down sum.D15.down	#N/A	#N/A	#N/A	#N/A	#N/A	#N/A	Sum.D10.down	Sum.D15.down	175	137	197	160	101	92	125	136	84	133	44	36	1420
Pavir.1NG412200	AT1G19020	0				no	Module1	#N/A	#N/A	Kan.D15.up	#N/A	#N/A	#N/A	Kan.D15.up	#N/A	#N/A	#N/A	42	52	65	62	109	301	38	81	94	114	135	327	1420
Pavir.1KG485605	AT4G12650	Endomembrane protein 70 protein family				no	Module1	sum.D5.up	#N/A	#N/A	#N/A	Sum.D5.up	#N/A	#N/A	#N/A	#N/A	#N/A	73	82	92	69	107	149	54	128	105	142	168	251	1420
Pavir.3NG152400	AT3G07040	NB-ARC domain-containing disease resistance protein	Contains an N-terminal tripartite nucleotide binding site and a C-terminal tandem array of leucine-rich repeats. Confers resistance to Pseudomonas syringae strains that carry the avirulence genes avrB and avrRpm1.			no	Module1	sum.D5.up	#N/A	#N/A	#N/A	Sum.D5.up	#N/A	#N/A	#N/A	#N/A	#N/A	44	61	65	142	176	182	44	57	137	170	125	215	1418
Pavir.5KG409500	AT1G52700	alpha/beta-Hydrolases superfamily protein				no	Module1	sum.D10.up sum.D15.up sum.D5.up	#N/A	#N/A	#N/A	Sum.D5.up	Sum.D10.up	Sum.D15.up	#N/A	#N/A	#N/A	23	24	34	37	63	71	61	56	43	252	370	383	1417
Pavir.6KG025100	AT5G40780	lysine histidine transporter 1	Encodes LHT1 (lysine histidine transporter), a high-affinity transporter for cellular amino acid uptake in both root epidermis and leaf mesophyll.			no	Module1	sum.D15.up	#N/A	Kan.D15.up	#N/A	#N/A	#N/A	Kan.D15.up Sum.D15.up	#N/A	#N/A	#N/A	50	71	77	75	239	377	11	28	68	38	96	281	1411
Pavir.3KG136713	AT3G08860	PYRIMIDINE 4	Encodes a protein that is predicted to have beta-alanine aminotransferase activity.			no	Module1	sum.D10.up sum.D15.up	#N/A	#N/A	#N/A	#N/A	Sum.D10.up	Sum.D15.up	#N/A	#N/A	#N/A	52	97	112	62	171	182	58	74	67	75	215	244	1409
Pavir.5NG030000	AT2G31090	0				no	Module1	sum.D15.up	#N/A	#N/A	#N/A	#N/A	#N/A	Sum.D15.up	#N/A	#N/A	#N/A	29	50	66	39	72	140	59	136	89	129	227	361	1397
Pavir.1KG265046	AT3G05200	RING/U-box superfamily protein	Encodes a putative RING-H2 zinc finger protein ATL6 (ATL6).			no	Module1	#N/A	#N/A	Kan.D15.up	#N/A	#N/A	#N/A	Kan.D15.up	#N/A	#N/A	#N/A	53	41	50	50	147	369	44	101	88	56	174	222	1395
Pavir.9KG125485	0	#N/A				no	Module1	sum.D15.up sum.D5.up	#N/A	Kan.D5.up	#N/A	Kan.D5.up Sum.D5.up	#N/A	Sum.D15.up	#N/A	#N/A	#N/A	33	30	65	104	58	110	92	78	101	249	171	301	1392
Pavir.9KG641000	AT4G33680	Pyridoxal phosphate (PLP)-dependent transferases superfamily protein	Encodes an L,L-diaminopimelate aminotransferase. Involved in disease resistance against Pseudomonas syringae. mutants have elevated SA levels, a low level of spontaneous cell death, callose deposition, and enlarged cells in leaves. genetically maps on chr 4 between L23H3 and nga1139.			no	Module1	sum.D10.up sum.D15.up sum.D5.up	#N/A	Kan.D15.up	#N/A	Sum.D5.up	Sum.D10.up	Kan.D15.up Sum.D15.up	#N/A	#N/A	#N/A	2	2	8	19	36	68	10	13	11	88	191	941	1389
Pavir.6NG034100	AT2G32280	Protein of unknown function (DUF1218)				no	Module1	sum.D10.up sum.D15.up	#N/A	#N/A	#N/A	#N/A	Sum.D10.up	Sum.D15.up	#N/A	#N/A	#N/A	86	35	52	145	65	91	106	46	47	239	169	307	1388
Pavir.9KG127100	AT2G45560	cytochrome P450, family 76, subfamily C, polypeptide 1	cytochrome P450 monooxygenase			no	Module1	sum.D10.up sum.D15.up	#N/A	#N/A	#N/A	#N/A	Sum.D10.up	Sum.D15.up	#N/A	#N/A	#N/A	69	74	89	116	124	184	68	41	86	79	154	302	1386
Pavir.9NG066648	AT1G18970	germin-like protein 4	Encodes a germin-like protein with possible oxalate oxidase activity (based on GenBank record).			no	Module1	sum.D5.up	#N/A	#N/A	#N/A	Sum.D5.up	#N/A	#N/A	#N/A	#N/A	#N/A	81	62	77	113	71	118	64	102	110	173	162	252	1385
Pavir.3KG226481	AT2G37790	NAD(P)-linked oxidoreductase superfamily protein				no	Module1	sum.D5.up	#N/A	#N/A	#N/A	Sum.D5.up	#N/A	#N/A	#N/A	#N/A	#N/A	40	71	117	68	92	153	49	113	170	118	158	229	1378
Pavir.7KG291700	AT5G52050	MATE efflux family protein				no	Module1	#N/A	#N/A	Kan.D15.up	#N/A	#N/A	#N/A	Kan.D15.up	#N/A	#N/A	#N/A	88	95	64	96	146	210	96	94	137	97	129	123	1375
Pavir.9NG368500	AT5G09640	serine carboxypeptidase-like 19	encodes a serine carboxypeptidase-like (SCPL) protein. Mutants accumulate sinapoylglucose instead of sinapoylcholine, and have increased levels of choline and decreased activity of the enzyme sinapoylglucose:choline sinapoyltransferase.			no	Module1	sum.D15.up	#N/A	#N/A	#N/A	#N/A	#N/A	Sum.D15.up	#N/A	#N/A	#N/A	44	55	57	41	89	124	21	115	95	60	267	396	1364
Pavir.2KG589351	0	#N/A				no	Module1	#N/A	#N/A	Kan.D15.up	#N/A	#N/A	#N/A	Kan.D15.up	#N/A	#N/A	#N/A	73	67	60	62	92	189	72	202	110	103	190	142	1362
Pavir.5KG263200	AT4G11290	Peroxidase superfamily protein				no	Module1	sum.D10.up sum.D15.up sum.D5.up	#N/A	Kan.D15.up Kan.D5.up	#N/A	Kan.D5.up Sum.D5.up	Sum.D10.up	Kan.D15.up Sum.D15.up	#N/A	#N/A	#N/A	21	20	28	78	50	85	57	50	40	368	259	298	1354
Pavir.5NG568300	AT5G05350	PLAC8 family protein				no	Module1	sum.D5.up	#N/A	#N/A	#N/A	Sum.D5.up	#N/A	#N/A	#N/A	#N/A	#N/A	41	46	57	54	75	89	62	144	106	200	229	249	1352
Pavir.5NG434800	0	#N/A				no	Module1	sum.D15.up	#N/A	#N/A	#N/A	#N/A	#N/A	Sum.D15.up	#N/A	#N/A	#N/A	42	53	110	83	113	355	27	45	55	62	136	269	1350
Pavir.7KG384600	AT1G47128	Granulin repeat cysteine protease family protein	cysteine proteinase precursor-like protein/ dehydration stress-responsive gene (RD21). Has been shown to have peptide ligase activity and protease activity in vitro. RD21 is involved in immunity to the necrotrophic fungal pathogen Botrytis cinerea.			no	Module1	sum.D15.up	#N/A	#N/A	#N/A	#N/A	#N/A	Sum.D15.up	#N/A	#N/A	#N/A	49	68	80	65	99	122	73	146	84	115	176	273	1350
Pavir.1KG181600	AT4G18910	NOD26-like intrinsic protein 1;2	Encodes an aquaporin homolog. Functions in arsenite transport and tolerance.When expressed in yeast cells can conduct hydrogen peroxide into those cells.			no	Module1	sum.D10.up sum.D5.up	#N/A	#N/A	#N/A	Sum.D5.up	Sum.D10.up	#N/A	#N/A	#N/A	#N/A	43	61	96	115	96	133	42	53	141	155	173	241	1349
Pavir.8NG161900	AT1G11330	S-locus lectin protein kinase family protein				no	Module1	sum.D15.up	#N/A	#N/A	#N/A	#N/A	#N/A	Sum.D15.up	#N/A	#N/A	#N/A	78	59	69	92	92	138	57	95	97	84	135	352	1348
Pavir.3NG236600	0	#N/A				no	Module1	sum.D10.up sum.D15.up sum.D5.up	#N/A	#N/A	#N/A	Sum.D5.up	Sum.D10.up	Sum.D15.up	#N/A	#N/A	#N/A	17	47	60	68	120	80	40	39	62	343	191	278	1345
Pavir.2NG265900	AT3G23710	Tic22-like family protein				no	Module1	sum.D10.up	#N/A	#N/A	#N/A	#N/A	Sum.D10.up	#N/A	#N/A	#N/A	#N/A	223	95	159	194	92	122	129	20	60	138	59	48	1339
Pavir.1KG505300	AT1G70170	matrix metalloproteinase	mutant has Late flowering; Early senescence; Matrix Metalloproteinase			no	Module1	sum.D15.up sum.D5.up	#N/A	Kan.D15.up	#N/A	Sum.D5.up	#N/A	Kan.D15.up Sum.D15.up	#N/A	#N/A	#N/A	33	57	59	38	89	177	27	86	132	93	169	375	1335
Pavir.3NG183257	AT3G18280	Bifunctional inhibitor/lipid-transfer protein/seed storage 2S albumin superfamily protein				no	Module1	sum.D10.up sum.D15.up sum.D5.up	#N/A	#N/A	#N/A	Sum.D5.up	Sum.D10.up	Sum.D15.up	#N/A	#N/A	#N/A	24	39	43	58	74	122	62	26	71	298	202	315	1334
Pavir.3KG227399	AT2G38060	phosphate transporter 4;2	Encodes an inorganic phosphate transporter (PHT4;2).			no	Module1	sum.D5.up	#N/A	#N/A	#N/A	Sum.D5.up	#N/A	#N/A	#N/A	#N/A	#N/A	34	45	33	48	77	69	36	147	118	110	318	290	1325
Pavir.2KG119200	0	#N/A				no	Module1	sum.D15.up	#N/A	Kan.D15.up	#N/A	#N/A	#N/A	Kan.D15.up Sum.D15.up	#N/A	#N/A	#N/A	26	25	24	38	90	155	72	79	56	85	154	520	1324
Pavir.9KG271400	0	#N/A				no	Module1	sum.D10.up sum.D15.up sum.D5.up	#N/A	Kan.D10.up Kan.D15.up Kan.D5.up	#N/A	Kan.D5.up Sum.D5.up	Kan.D10.up Sum.D10.up	Kan.D15.up Sum.D15.up	#N/A	#N/A	#N/A	14	10	14	70	76	73	22	35	37	267	283	422	1323
Pavir.2KG552300	AT3G14350	STRUBBELIG-receptor family 7				no	Module1	sum.D10.up	#N/A	#N/A	#N/A	#N/A	Sum.D10.up	#N/A	#N/A	#N/A	#N/A	43	87	110	49	127	121	130	58	92	173	156	176	1322
Pavir.6KG232700	AT4G11070	WRKY family transcription factor	member of WRKY Transcription Factor; Group III			WRKY	Module1	sum.D15.up	#N/A	Kan.D15.up	#N/A	#N/A	#N/A	Kan.D15.up Sum.D15.up	#N/A	#N/A	#N/A	56	61	84	95	88	289	52	65	68	120	142	201	1321
Pavir.4KG131200	AT5G15740	O-fucosyltransferase family protein				no	Module1	sum.D5.up	#N/A	#N/A	#N/A	Sum.D5.up	#N/A	#N/A	#N/A	#N/A	#N/A	44	96	70	48	134	131	34	152	107	82	173	249	1320
Pavir.5NG612200	AT1G01630	Sec14p-like phosphatidylinositol transfer family protein				no	Module1	sum.D15.up sum.D5.up	#N/A	Kan.D15.up	#N/A	Sum.D5.up	#N/A	Kan.D15.up Sum.D15.up	#N/A	#N/A	#N/A	21	51	64	59	95	190	25	73	127	83	166	363	1317
Pavir.3NG162400	AT5G07820	Plant calmodulin-binding protein-related				no	Module1	sum.D5.up	#N/A	#N/A	#N/A	Sum.D5.up	#N/A	#N/A	#N/A	#N/A	#N/A	33	71	57	55	97	111	39	107	166	127	247	205	1315
Pavir.5NG106600	AT1G73805	Calmodulin binding protein-like	Encodes SAR Deficient 1 (SARD1), a key regulator for ICS1 (Isochorismate Synthase 1) induction and salicylic acid (SA) synthesis.			no	Module1	sum.D15.up	#N/A	#N/A	#N/A	#N/A	#N/A	Sum.D15.up	#N/A	#N/A	#N/A	71	81	93	91	80	198	51	92	78	114	133	226	1308
Pavir.4KG144210	0	#N/A				no	Module1	#N/A	#N/A	Kan.D15.up	#N/A	#N/A	#N/A	Kan.D15.up	#N/A	#N/A	#N/A	26	57	60	49	104	222	53	125	122	107	167	211	1303
Pavir.2KG045900	AT5G49630	amino acid permease 6	Is a high affinity amino acid transporter capable of transporting aspartate and tryptophan. May be involved in the amino acid uptake from xylem.			no	Module1	sum.D15.up	#N/A	#N/A	#N/A	#N/A	#N/A	Sum.D15.up	#N/A	#N/A	#N/A	50	97	65	91	95	78	97	146	80	97	150	254	1300
Pavir.1NG460500	AT5G48020	2-oxoglutarate (2OG) and Fe(II)-dependent oxygenase superfamily protein				no	Module1	sum.D10.up sum.D15.up	#N/A	#N/A	#N/A	#N/A	Sum.D10.up	Sum.D15.up	#N/A	#N/A	#N/A	66	127	98	58	194	182	31	32	79	59	78	295	1299
Pavir.5NG548900	AT4G11650	osmotin 34	osmotin-like protein			no	Module1	sum.D15.up sum.D5.up	#N/A	Kan.D15.up	#N/A	Sum.D5.up	#N/A	Kan.D15.up Sum.D15.up	#N/A	#N/A	#N/A	5	19	33	20	96	315	3	51	27	42	197	491	1299
Pavir.5NG012526	AT2G19490	recA DNA recombination family protein				no	Module1	#N/A	sum.D15.down	#N/A	#N/A	#N/A	#N/A	#N/A	#N/A	#N/A	Sum.D15.down	232	92	123	178	83	94	155	20	92	163	35	32	1299
Pavir.6NG221103	0	#N/A				no	Module1	sum.D5.up	#N/A	#N/A	#N/A	Sum.D5.up	#N/A	#N/A	#N/A	#N/A	#N/A	28	43	80	58	65	125	53	108	100	183	248	194	1285
Pavir.5KG617300	AT2G39420	alpha/beta-Hydrolases superfamily protein				no	Module1	sum.D10.up sum.D15.up sum.D5.up	#N/A	Kan.D15.up	#N/A	Sum.D5.up	Sum.D10.up	Kan.D15.up Sum.D15.up	#N/A	#N/A	#N/A	20	35	35	28	79	118	14	48	60	117	222	508	1284
Pavir.9NG265200	AT3G23920	beta-amylase 1	Encodes a chloroplast beta-amylase. Is necessary for leaf starch breakdown in the absence of BAM3.			no	Module1	sum.D10.up sum.D15.up sum.D5.up	#N/A	Kan.D10.up Kan.D15.up	#N/A	Sum.D5.up	Kan.D10.up Sum.D10.up	Kan.D15.up Sum.D15.up	#N/A	#N/A	#N/A	3	16	21	3	112	178	2	32	32	34	251	600	1284
Pavir.1NG297000	0	#N/A				no	Module1	sum.D10.up sum.D15.up sum.D5.up	#N/A	#N/A	#N/A	Sum.D5.up	Sum.D10.up	Sum.D15.up	#N/A	#N/A	#N/A	34	36	42	72	59	87	37	61	62	291	251	249	1281
Pavir.6KG303200	AT2G04780	FASCICLIN-like arabinoogalactan 7	fasciclin-like arabinogalactan-protein 7 (Fla7)			no	Module1	#N/A	#N/A	Kan.D15.up	#N/A	#N/A	#N/A	Kan.D15.up	#N/A	#N/A	#N/A	94	86	53	98	112	138	68	129	88	108	169	138	1281
Pavir.9KG314400	AT5G23210	serine carboxypeptidase-like 34				no	Module1	sum.D15.up	#N/A	Kan.D10.up	#N/A	#N/A	Kan.D10.up	Sum.D15.up	#N/A	#N/A	#N/A	39	43	76	64	299	239	72	83	44	68	84	167	1278
Pavir.2NG427000	AT1G02850	beta glucosidase 11				no	Module1	sum.D10.up sum.D15.up	#N/A	#N/A	#N/A	#N/A	Sum.D10.up	Sum.D15.up	#N/A	#N/A	#N/A	75	80	119	126	200	146	29	23	46	45	188	199	1276
Pavir.9NG368728	AT5G04830	Nuclear transport factor 2 (NTF2) family protein				no	Module1	sum.D5.up	#N/A	#N/A	#N/A	Sum.D5.up	#N/A	#N/A	#N/A	#N/A	#N/A	33	127	65	45	177	88	20	138	101	56	207	218	1275
Pavir.9NG420100	AT4G27670	heat shock protein 21	Encodes Hsp21, a chloroplast located small heat shock protein. A structure model of Hsp21, obtained by homology modeling, single-particle electron microscopy, and lysine-specific chemical crosslinking, shows that the Hsp21 subunits are arranged in two hexameric discs, rotated by 25 degree in relation to each other.			no	Module1	sum.D10.up sum.D15.up sum.D5.up	#N/A	Kan.D15.up Kan.D5.up	#N/A	Kan.D5.up Sum.D5.up	Sum.D10.up	Kan.D15.up Sum.D15.up	#N/A	#N/A	#N/A	16	26	21	103	80	103	18	25	31	263	244	342	1272
Pavir.2NG355400	AT4G34410	redox responsive transcription factor 1	encodes a member of the ERF (ethylene response factor) subfamily B-3 of ERF/AP2 transcription factor family. The protein contains one AP2 domain. There are 18 members in this subfamily including ATERF-1, ATERF-2, AND ATERF-5.			ERF	Module1	sum.D5.up	#N/A	#N/A	#N/A	Sum.D5.up	#N/A	#N/A	#N/A	#N/A	#N/A	20	39	49	46	133	350	21	69	140	118	102	184	1271
Pavir.6KG363800	0	#N/A				no	Module1	#N/A	sum.D15.down	#N/A	#N/A	#N/A	#N/A	#N/A	#N/A	#N/A	Sum.D15.down	93	154	239	101	89	142	75	95	95	85	64	38	1270
Pavir.2KG440200	AT3G57520	seed imbibition 2	SIP2 encodes a raffinose-specific alpha-galactosidase that catalyzes the breakdown of raffinose into alpha-galatose and sucrose. This enzyme may function in unloading raffinose from the phloem as part of sink metabolism. Although it was originally predicted to act as a raffinose synthase (RS), that activity was not observed for recombinant SIP2.			no	Module1	sum.D5.up	#N/A	#N/A	#N/A	Sum.D5.up	#N/A	#N/A	#N/A	#N/A	#N/A	9	29	28	26	65	37	27	61	95	149	387	353	1266
Pavir.7KG366500	AT3G44220	Late embryogenesis abundant (LEA) hydroxyproline-rich glycoprotein family				no	Module1	sum.D10.up sum.D15.up sum.D5.up	#N/A	#N/A	#N/A	Sum.D5.up	Sum.D10.up	Sum.D15.up	#N/A	#N/A	#N/A	83	60	79	102	124	168	34	52	67	103	154	239	1265
Pavir.9NG718500	AT2G05940	Protein kinase superfamily protein	Encodes a receptor-like cytoplasmic kinase that phosphorylates the host target RIN4, leading to the activation of a plant innate immune receptor RPM1.			no	Module1	sum.D5.up	#N/A	#N/A	#N/A	Sum.D5.up	#N/A	#N/A	#N/A	#N/A	#N/A	27	45	53	57	60	81	67	101	110	221	166	277	1265
Pavir.3KG450302	AT3G14470	NB-ARC domain-containing disease resistance protein				no	Module1	sum.D10.up	#N/A	#N/A	#N/A	#N/A	Sum.D10.up	#N/A	#N/A	#N/A	#N/A	49	113	73	76	192	156	39	57	122	80	151	155	1263
Pavir.4KG005300	AT1G19730	Thioredoxin superfamily protein	encodes a cytosolic thioredoxin that reduces disulfide bridges of target proteins by the reversible formation of a disulfide bridge between two neighboring Cys residues present in the active site. Thioredoxins have been found to regulate a variety of biological reactions in prokaryotic and eukaryotic cells.			no	Module1	sum.D15.up	#N/A	#N/A	#N/A	#N/A	#N/A	Sum.D15.up	#N/A	#N/A	#N/A	25	44	40	54	81	86	70	114	91	158	232	264	1259
Pavir.2KG453500	AT3G21720	isocitrate lyase	Encodes a glyoxylate cycle enzyme isocitrate lyase (ICL).			no	Module1	sum.D15.up	#N/A	#N/A	#N/A	#N/A	#N/A	Sum.D15.up	#N/A	#N/A	#N/A	8	44	31	0	27	45	8	44	96	24	217	712	1256
Pavir.9NG662000	AT3G25290	Auxin-responsive family protein				no	Module1	sum.D10.up sum.D15.up sum.D5.up	#N/A	Kan.D15.up	#N/A	Sum.D5.up	Sum.D10.up	Kan.D15.up Sum.D15.up	#N/A	#N/A	#N/A	43	35	50	72	86	134	53	56	51	147	168	357	1252
Pavir.3KG136470	AT5G01830	ARM repeat superfamily protein				no	Module1	#N/A	#N/A	Kan.D15.up	#N/A	#N/A	#N/A	Kan.D15.up	#N/A	#N/A	#N/A	27	61	77	32	153	258	27	86	129	72	131	198	1251
Pavir.5NG269000	AT5G14700	NAD(P)-binding Rossmann-fold superfamily protein				no	Module1	sum.D15.up	#N/A	Kan.D10.up	#N/A	#N/A	Kan.D10.up	Sum.D15.up	#N/A	#N/A	#N/A	29	60	67	51	161	128	46	95	79	78	217	240	1251
Pavir.9NG593400	0	#N/A				no	Module1	sum.D10.up sum.D15.up	#N/A	#N/A	#N/A	#N/A	Sum.D10.up	Sum.D15.up	#N/A	#N/A	#N/A	24	31	58	35	48	102	57	68	105	116	214	392	1250
Pavir.5KG602900	AT2G46400	WRKY DNA-binding protein 46	member of WRKY Transcription Factor; Group III			WRKY	Module1	sum.D5.up	#N/A	Kan.D15.up	#N/A	Sum.D5.up	#N/A	Kan.D15.up	#N/A	#N/A	#N/A	27	28	37	46	53	143	44	127	141	187	188	227	1248
Pavir.3NG020900	AT2G36020	HVA22-like protein J				no	Module1	sum.D15.up	#N/A	#N/A	#N/A	#N/A	#N/A	Sum.D15.up	#N/A	#N/A	#N/A	50	50	62	51	73	160	40	79	61	86	159	373	1244
Pavir.4KG402201	AT4G10265	Wound-responsive family protein				no	Module1	#N/A	#N/A	Kan.D15.up	#N/A	#N/A	#N/A	Kan.D15.up	#N/A	#N/A	#N/A	27	46	45	40	150	180	38	89	88	56	230	253	1242
Pavir.6NG274100	AT1G08080	alpha carbonic anhydrase 7				no	Module1	sum.D15.up sum.D5.up	#N/A	#N/A	#N/A	Sum.D5.up	#N/A	Sum.D15.up	#N/A	#N/A	#N/A	35	31	47	43	54	123	36	78	74	116	145	457	1239
Pavir.2NG578700	AT5G15630	COBRA-like extracellular glycosyl-phosphatidyl inositol-anchored protein family	Encodes a member of the COBRA family, similar to phytochelatin synthetase. Involved in secondary cell wall biosynthesis. Mutants make smaller plants with reduced levels of cellulose and cell wall sugars.			no	Module1	sum.D5.up	#N/A	#N/A	#N/A	Sum.D5.up	#N/A	#N/A	#N/A	#N/A	#N/A	47	65	65	55	65	127	22	167	119	139	148	218	1237
Pavir.9NG375400	0	#N/A				no	Module1	#N/A	sum.D15.down	#N/A	#N/A	#N/A	#N/A	#N/A	#N/A	#N/A	Sum.D15.down	187	110	121	204	118	113	126	46	63	98	22	27	1235
Pavir.9KG214700	AT3G23920	beta-amylase 1	Encodes a chloroplast beta-amylase. Is necessary for leaf starch breakdown in the absence of BAM3.			no	Module1	sum.D15.up	#N/A	#N/A	#N/A	#N/A	#N/A	Sum.D15.up	#N/A	#N/A	#N/A	14	60	61	11	165	144	12	42	42	28	200	455	1234
Pavir.9KG637900	AT2G18550	homeobox protein 21	Encodes a homeodomain leucine zipper class I (HD-Zip I) protein.			HD-ZIP	Module1	sum.D10.up sum.D15.up	#N/A	Kan.D10.up Kan.D5.up	#N/A	Kan.D5.up	Kan.D10.up Sum.D10.up	Sum.D15.up	#N/A	#N/A	#N/A	8	16	79	105	153	106	53	33	30	198	299	153	1233
Pavir.1KG421500	AT5G47450	tonoplast intrinsic protein 2;3	Tonoplast intrinsic protein, transports ammonium (NH3) and methylammonium across the tonoplast membrane, gene expression shows diurnal regulation and is upregulated by ammonium (NH3).			no	Module1	sum.D15.up	#N/A	#N/A	#N/A	#N/A	#N/A	Sum.D15.up	#N/A	#N/A	#N/A	36	59	82	42	73	144	28	96	105	69	202	296	1232
Pavir.8NG246600	0	#N/A				no	Module1	sum.D10.up sum.D15.up	#N/A	#N/A	#N/A	#N/A	Sum.D10.up	Sum.D15.up	#N/A	#N/A	#N/A	26	34	64	51	50	158	47	46	98	121	189	346	1230
Pavir.6NG282703	AT2G26560	phospholipase A 2A	Encodes a lipid acyl hydrolase with wide substrate specificity that accumulates upon infection by fungal and bacterial pathogens. Protein is localized in the cytoplasm in healthy leaves, and in membranes in infected cells. Plays a role in cell death and differentially affects the accumulation of oxylipins. Contributes to resistance to virus.			no	Module1	sum.D10.up sum.D15.up	#N/A	#N/A	#N/A	#N/A	Sum.D10.up	Sum.D15.up	#N/A	#N/A	#N/A	26	23	46	51	74	145	26	43	51	63	186	496	1230
Pavir.5NG253100	AT5G19440	NAD(P)-binding Rossmann-fold superfamily protein	similar to Eucalyptus gunnii alcohol dehydrogenase of unknown physiological function (GI:1143445), apple tree, PIR:T16995; NOT a cinnamyl-alcohol dehydrogenase			no	Module1	sum.D10.up sum.D15.up sum.D5.up	#N/A	#N/A	#N/A	Sum.D5.up	Sum.D10.up	Sum.D15.up	#N/A	#N/A	#N/A	43	28	48	48	93	96	33	46	82	104	201	401	1223
Pavir.9NG607900	AT4G11070	WRKY family transcription factor	member of WRKY Transcription Factor; Group III			WRKY	Module1	sum.D15.up	#N/A	#N/A	#N/A	#N/A	#N/A	Sum.D15.up	#N/A	#N/A	#N/A	76	73	92	77	117	149	55	80	67	93	147	194	1220
Pavir.4KG187200	AT2G32990	glycosyl hydrolase 9B8				no	Module1	#N/A	#N/A	Kan.D5.up	#N/A	Kan.D5.up	#N/A	#N/A	#N/A	#N/A	#N/A	52	58	76	151	75	95	91	91	97	196	98	134	1214
Pavir.9NG355200	AT3G47570	Leucine-rich repeat protein kinase family protein				no	Module1	sum.D5.up	#N/A	#N/A	#N/A	Sum.D5.up	#N/A	#N/A	#N/A	#N/A	#N/A	45	64	72	73	149	142	30	66	109	77	116	268	1211
Pavir.5NG153600	AT3G04070	NAC domain containing protein 47				NAC	Module1	sum.D10.up sum.D15.up sum.D5.up	#N/A	#N/A	#N/A	Sum.D5.up	Sum.D10.up	Sum.D15.up	#N/A	#N/A	#N/A	19	29	54	37	87	147	18	18	49	70	211	467	1206
Pavir.2KG532300	AT5G15630	COBRA-like extracellular glycosyl-phosphatidyl inositol-anchored protein family	Encodes a member of the COBRA family, similar to phytochelatin synthetase. Involved in secondary cell wall biosynthesis. Mutants make smaller plants with reduced levels of cellulose and cell wall sugars.			no	Module1	sum.D5.up	#N/A	#N/A	#N/A	Sum.D5.up	#N/A	#N/A	#N/A	#N/A	#N/A	51	73	93	65	86	145	35	125	94	141	115	180	1203
Pavir.2KG539600	0	#N/A				no	Module1	sum.D15.up	#N/A	#N/A	#N/A	#N/A	#N/A	Sum.D15.up	#N/A	#N/A	#N/A	37	71	85	57	103	143	37	92	80	81	160	254	1200
Pavir.5KG256500	0	#N/A				no	Module1	sum.D15.up	#N/A	#N/A	#N/A	#N/A	#N/A	Sum.D15.up	#N/A	#N/A	#N/A	63	53	81	84	82	124	78	76	72	128	155	204	1200
Pavir.2KG300202	0	#N/A				no	Module1	sum.D15.up	#N/A	#N/A	#N/A	#N/A	#N/A	Sum.D15.up	#N/A	#N/A	#N/A	48	61	85	62	65	158	54	89	86	124	127	241	1200
Pavir.3NG141320	AT3G12580	heat shock protein 70				no	Module1	sum.D10.up sum.D15.up	#N/A	#N/A	#N/A	#N/A	Sum.D10.up	Sum.D15.up	#N/A	#N/A	#N/A	29	194	57	28	186	82	23	70	54	40	258	177	1198
Pavir.5NG189000	AT1G78780	pathogenesis-related family protein				no	Module1	sum.D15.up	#N/A	#N/A	#N/A	#N/A	#N/A	Sum.D15.up	#N/A	#N/A	#N/A	55	11	34	93	77	61	32	44	35	221	125	406	1194
Pavir.7KG372100	AT1G63220	Calcium-dependent lipid-binding (CaLB domain) family protein				no	Module1	sum.D15.up	#N/A	#N/A	#N/A	#N/A	#N/A	Sum.D15.up	#N/A	#N/A	#N/A	22	38	43	38	94	98	64	87	64	135	220	287	1190
Pavir.6NG024300	AT5G40780	lysine histidine transporter 1	Encodes LHT1 (lysine histidine transporter), a high-affinity transporter for cellular amino acid uptake in both root epidermis and leaf mesophyll.			no	Module1	sum.D10.up sum.D15.up sum.D5.up	#N/A	#N/A	#N/A	Sum.D5.up	Sum.D10.up	Sum.D15.up	#N/A	#N/A	#N/A	58	44	75	70	139	204	25	39	50	82	157	246	1189
Pavir.9KG186825	AT3G17380	TRAF-like family protein				no	Module1	sum.D15.up	#N/A	#N/A	#N/A	#N/A	#N/A	Sum.D15.up	#N/A	#N/A	#N/A	78	91	79	99	115	132	75	88	59	66	97	210	1189
Pavir.7KG393400	AT4G30580	Phospholipid/glycerol acyltransferase family protein	Encodes a plastidic lysophosphatidic acid acyltransferase (LPAAT). Is critical for chloroplasts phosphatidic acid biosynthesis. The null allele is embryo lethal.			no	Module1	sum.D15.up	#N/A	#N/A	#N/A	#N/A	#N/A	Sum.D15.up	#N/A	#N/A	#N/A	23	157	140	11	236	127	27	111	40	17	164	135	1188
Pavir.4NG262900	AT1G78420	RING/U-box superfamily protein				no	Module1	sum.D10.up sum.D15.up	#N/A	#N/A	#N/A	#N/A	Sum.D10.up	Sum.D15.up	#N/A	#N/A	#N/A	56	23	33	113	57	72	138	48	44	280	132	189	1185
Pavir.2KG584700	AT1G61110	NAC domain containing protein 25				NAC	Module1	sum.D10.up sum.D15.up	#N/A	#N/A	#N/A	#N/A	Sum.D10.up	Sum.D15.up	#N/A	#N/A	#N/A	15	28	42	20	44	56	34	53	90	79	328	393	1182
Pavir.5NG426000	AT4G28500	NAC domain containing protein 73				NAC	Module1	sum.D5.up	#N/A	#N/A	#N/A	Sum.D5.up	#N/A	#N/A	#N/A	#N/A	#N/A	51	77	85	61	86	149	34	112	121	112	117	177	1182
Pavir.1KG546900	AT2G31240	Tetratricopeptide repeat (TPR)-like superfamily protein				no	Module1	#N/A	sum.D15.down	#N/A	#N/A	#N/A	#N/A	#N/A	#N/A	#N/A	Sum.D15.down	121	98	90	137	86	98	123	52	148	98	70	61	1182
Pavir.9KG346300	AT4G17980	NAC domain containing protein 71				NAC	Module1	sum.D10.up sum.D15.up sum.D5.up	#N/A	Kan.D15.up Kan.D5.up	#N/A	Kan.D5.up Sum.D5.up	Sum.D10.up	Kan.D15.up Sum.D15.up	#N/A	#N/A	#N/A	19	31	24	87	77	98	29	33	44	274	195	270	1181
Pavir.5NG534900	AT2G23620	methyl esterase 1	Encodes a protein shown to have carboxylesterase activity, methyl salicylate esterase activity, methyl jasmonate esterase activity, and methyl IAA esterase activity in vitro. MES1 appears to be involved in MeSA hydrolysis in planta. Expression of MES1 can restore systemic acquired resistance in SAR-deficient tobacco plants. This protein does not act on MeGA4, or MEGA9 in vitro.			no	Module1	sum.D15.up	#N/A	Kan.D15.up	#N/A	#N/A	#N/A	Kan.D15.up Sum.D15.up	#N/A	#N/A	#N/A	12	31	40	36	131	203	29	73	48	63	164	349	1179
Pavir.8KG077400	AT4G38620	myb domain protein 4	Encodes a R2R3 MYB protein which is involved in the response to UV-B. It functions as a repressor of target gene expression. One of its target genes encodes cinnamate 4-hydroxylase; mutants accumulate sinapate esters in their leaves. MYB4 binds to its own promoter and represses its own expression. Nuclear localization of MYB4 depends on the action of the beta importin SAD2.			MYB	Module1	sum.D15.up	#N/A	#N/A	#N/A	#N/A	#N/A	Sum.D15.up	#N/A	#N/A	#N/A	32	66	36	44	86	67	58	192	84	73	209	230	1177
Pavir.9NG721600	AT5G39530	Protein of unknown function (DUF1997)				no	Module1	sum.D10.up sum.D15.up	#N/A	#N/A	#N/A	#N/A	Sum.D10.up	Sum.D15.up	#N/A	#N/A	#N/A	20	43	47	26	112	126	16	30	73	50	147	486	1176
Pavir.9NG420300	0	#N/A				no	Module1	sum.D10.up sum.D15.up sum.D5.up	#N/A	Kan.D10.up Kan.D15.up Kan.D5.up	#N/A	Kan.D5.up Sum.D5.up	Kan.D10.up Sum.D10.up	Kan.D15.up Sum.D15.up	#N/A	#N/A	#N/A	11	13	14	90	97	108	16	24	23	252	233	294	1175
Pavir.3KG164800	AT5G25880	NADP-malic enzyme 3	The malic enzyme (EC 1.1.1.40) encoded by the ATNADP-ME3 is presumably cytosolic and restricted in its expression by both developmental and cell-specific signals.			no	Module1	sum.D10.up	#N/A	#N/A	#N/A	#N/A	Sum.D10.up	#N/A	#N/A	#N/A	#N/A	25	56	56	39	111	97	35	72	163	78	182	261	1175
Pavir.6KG092100	AT4G08700	Drug/metabolite transporter superfamily protein	Member of a family of proteins related to PUP1, a purine transporter. May be involved in the transport of purine and purine derivatives such as cytokinins, across the plasma membrane.			no	Module1	sum.D15.up	#N/A	#N/A	#N/A	#N/A	#N/A	Sum.D15.up	#N/A	#N/A	#N/A	46	65	152	70	77	120	66	66	82	95	124	209	1172
Pavir.5KG198000	AT4G13930	serine hydroxymethyltransferase 4	Encodes a serine hydroxymethyltransferase maximally expressed in root			no	Module1	#N/A	#N/A	Kan.D15.up	#N/A	#N/A	#N/A	Kan.D15.up	#N/A	#N/A	#N/A	47	94	39	81	119	127	48	103	107	67	147	192	1171
Pavir.9NG022600	AT5G66460	Glycosyl hydrolase superfamily protein	Encodes a endo-beta-mannanase involved in seed germination.			no	Module1	sum.D10.up sum.D15.up sum.D5.up	#N/A	#N/A	#N/A	Sum.D5.up	Sum.D10.up	Sum.D15.up	#N/A	#N/A	#N/A	18	35	38	15	62	113	28	55	48	88	210	460	1170
Pavir.9NG504600	AT3G18830	polyol/monosaccharide transporter 5	This gene encodes a plasma membrane-localized polyol/cyclitol/monosaccharide-H+-symporter. The symporter is able to catalyze the energy-dependent membrane passage of a wide range of linear polyols (three to six carbon backbone), of cyclic polyols (<i>myo</i>-inositol), and of numerous monosaccharides, including pyranose ring-forming and furanose ring-forming hexoses and pentoses. This gene belong…			no	Module1	sum.D10.up sum.D15.up sum.D5.up	#N/A	Kan.D10.up	#N/A	Sum.D5.up	Kan.D10.up Sum.D10.up	Sum.D15.up	#N/A	#N/A	#N/A	17	20	37	56	114	108	25	31	29	93	177	463	1170
Pavir.8NG337900	AT5G49690	UDP-Glycosyltransferase superfamily protein				no	Module1	sum.D10.up sum.D15.up	#N/A	#N/A	#N/A	#N/A	Sum.D10.up	Sum.D15.up	#N/A	#N/A	#N/A	19	56	80	34	193	214	16	27	31	41	154	300	1165
Pavir.2KG391005	AT2G30870	glutathione S-transferase PHI 10	early dehydration-induced gene ERD13 homologous to tobacco and maize glutathione S-transferases. Encodes glutathione transferase belonging to the phi class of GSTs. Naming convention according to Wagner et al. (2002)			no	Module1	sum.D10.up sum.D15.up sum.D5.up	#N/A	#N/A	#N/A	Sum.D5.up	Sum.D10.up	Sum.D15.up	#N/A	#N/A	#N/A	115	76	55	140	126	104	37	28	32	156	97	197	1163
Pavir.2NG070200	AT4G15560	Deoxyxylulose-5-phosphate synthase	Encodes a protein with 1-deoxyxylulose 5-phosphate synthase activity involved in the MEP pathway. It is essential for chloroplast development in Arabidopsis			no	Module1	sum.D10.up sum.D15.up	#N/A	#N/A	#N/A	#N/A	Sum.D10.up	Sum.D15.up	#N/A	#N/A	#N/A	22	47	69	67	125	194	32	21	56	55	92	382	1162
Pavir.5KG619900	AT3G12580	heat shock protein 70				no	Module1	sum.D10.up sum.D15.up	#N/A	#N/A	#N/A	#N/A	Sum.D10.up	Sum.D15.up	#N/A	#N/A	#N/A	20	64	55	34	166	97	29	69	55	43	302	226	1160
Pavir.5KG063800	AT3G62160	HXXXD-type acyl-transferase family protein				no	Module1	sum.D5.up	#N/A	#N/A	#N/A	Sum.D5.up	#N/A	#N/A	#N/A	#N/A	#N/A	52	116	101	89	131	153	32	103	92	79	93	112	1153
Pavir.2NG037600	AT1G79040	photosystem II subunit R	Encodes for the 10 kDa PsbR subunit of photosystem II (PSII). This subunit appears to be involved in the stable assembly of PSII, particularly that of the oxygen-evolving complex subunit PsbP. Mutants defective in this gene have reduced amounts of subunits PsbP and PsbQ in PSII. In turn, assembly of PsbR is dependent on the presence of PsbJ.			no	Module1	sum.D15.up sum.D5.up	#N/A	#N/A	#N/A	Sum.D5.up	#N/A	Sum.D15.up	#N/A	#N/A	#N/A	10	43	100	10	247	232	2	28	50	27	102	302	1153
Pavir.3KG402800	AT5G50380	exocyst subunit exo70 family protein F1	A member of EXO70 gene family, putative exocyst subunits, conserved in land plants. Arabidopsis thaliana contains 23 putative EXO70 genes, which can be classified into eight clusters on the phylogenetic tree.			no	Module1	sum.D10.up	#N/A	#N/A	#N/A	#N/A	Sum.D10.up	#N/A	#N/A	#N/A	#N/A	43	40	73	54	106	141	35	63	89	84	213	211	1152
Pavir.5KG498200	AT4G26890	mitogen-activated protein kinase kinase kinase 16	member of MEKK subfamily			no	Module1	sum.D5.up	#N/A	#N/A	#N/A	Sum.D5.up	#N/A	#N/A	#N/A	#N/A	#N/A	25	51	73	26	133	197	19	83	122	65	133	225	1152
Pavir.5NG207200	AT4G04450	WRKY family transcription factor	member of WRKY Transcription Factor; Group II-b			WRKY	Module1	sum.D5.up	#N/A	#N/A	#N/A	Sum.D5.up	#N/A	#N/A	#N/A	#N/A	#N/A	47	81	65	76	121	117	47	75	91	123	128	180	1151
Pavir.2NG282500	AT1G04570	Major facilitator superfamily protein				no	Module1	sum.D15.up	#N/A	#N/A	#N/A	#N/A	#N/A	Sum.D15.up	#N/A	#N/A	#N/A	17	124	95	37	171	188	25	110	58	37	139	140	1141
Pavir.5NG377100	AT5G26170	WRKY DNA-binding protein 50	member of WRKY Transcription Factor; Group II-c. Involved in jasmonic acid inducible defense responses.			WRKY	Module1	sum.D15.up sum.D5.up	#N/A	#N/A	#N/A	Sum.D5.up	#N/A	Sum.D15.up	#N/A	#N/A	#N/A	19	34	37	39	75	77	30	141	101	87	213	288	1141
Pavir.8NG110704	AT3G14250	RING/U-box superfamily protein				no	Module1	sum.D15.up	#N/A	#N/A	#N/A	#N/A	#N/A	Sum.D15.up	#N/A	#N/A	#N/A	47	39	60	113	79	99	73	72	53	173	140	188	1136
Pavir.9KG557100	0	#N/A				no	Module1	sum.D15.up	#N/A	Kan.D15.up	#N/A	#N/A	#N/A	Kan.D15.up Sum.D15.up	#N/A	#N/A	#N/A	48	66	74	49	115	238	40	73	72	66	86	207	1134
Pavir.8KG271301	AT1G50180	NB-ARC domain-containing disease resistance protein				no	Module1	sum.D5.up	#N/A	#N/A	#N/A	Sum.D5.up	#N/A	#N/A	#N/A	#N/A	#N/A	26	65	50	44	102	71	33	94	180	114	93	255	1127
Pavir.5NG344900	AT4G11290	Peroxidase superfamily protein				no	Module1	sum.D10.up sum.D15.up	#N/A	#N/A	#N/A	#N/A	Sum.D10.up	Sum.D15.up	#N/A	#N/A	#N/A	54	13	27	76	35	54	113	54	62	243	182	213	1126
Pavir.1KG484400	AT1G55620	chloride channel F	Encodes a chloride channel protein that has been localized to the chloroplast and golgi apparatus. Complements yeast gef1 mutant and therefor may function to acidify the golgi lumen.			no	Module1	sum.D5.up	#N/A	#N/A	#N/A	Sum.D5.up	#N/A	#N/A	#N/A	#N/A	#N/A	89	87	114	89	122	128	36	68	95	92	92	113	1125
Pavir.3NG062500	AT5G48810	cytochrome B5 isoform D	Encodes a cytochrome b5 isoform that localizes to the ER. The C-terminal portion of the protein appears to be capable of inserting into a plant microsomal membrane in vitro and the protein appears to be subject to glycosylation.			no	Module1	sum.D10.up	#N/A	#N/A	#N/A	#N/A	Sum.D10.up	#N/A	#N/A	#N/A	#N/A	71	59	83	83	88	108	99	53	81	124	141	134	1124
Pavir.7KG424800	AT1G68290	endonuclease 2	Encodes an endonuclease ENDO2. ENDO2 purified from transgenic Arabidopsis digests RNA, ssDNA, and dsDNA, with a substrate preference for ssDNA and RNA. ENDO2 produced and purified from Nicotiana benthamiana expression showed no demonstrable endonuclease activity, either towards single stranded DNA or mismatches, in vitro.			no	Module1	sum.D10.up sum.D15.up	#N/A	Kan.D15.up	#N/A	#N/A	Sum.D10.up	Kan.D15.up Sum.D15.up	#N/A	#N/A	#N/A	4	23	18	7	140	165	6	22	23	26	138	552	1124
Pavir.2KG394000	AT4G35190	Putative lysine decarboxylase family protein				no	Module1	sum.D10.up sum.D15.up sum.D5.up	#N/A	#N/A	#N/A	Sum.D5.up	Sum.D10.up	Sum.D15.up	#N/A	#N/A	#N/A	14	28	56	31	65	114	19	66	81	87	218	345	1124
Pavir.5NG615293	AT3G09220	laccase 7	putative laccase, a member of laccase family of genes (17 members in Arabidopsis).			no	Module1	sum.D15.up	#N/A	Kan.D15.up	#N/A	#N/A	#N/A	Kan.D15.up Sum.D15.up	#N/A	#N/A	#N/A	61	42	42	107	90	138	102	72	58	162	78	170	1122
Pavir.2NG186600	0	#N/A				no	Module1	sum.D5.up	#N/A	#N/A	#N/A	Sum.D5.up	#N/A	#N/A	#N/A	#N/A	#N/A	45	124	113	67	140	171	28	64	61	64	141	102	1120
Pavir.7KG024178	AT1G60730	NAD(P)-linked oxidoreductase superfamily protein				no	Module1	sum.D5.up	#N/A	#N/A	#N/A	Sum.D5.up	#N/A	#N/A	#N/A	#N/A	#N/A	33	48	57	57	84	97	35	57	111	101	148	290	1118
Pavir.3NG258176	0	#N/A				no	Module1	sum.D5.up	#N/A	#N/A	#N/A	Sum.D5.up	#N/A	#N/A	#N/A	#N/A	#N/A	12	33	36	17	109	115	6	207	153	42	195	186	1111
Pavir.5KG250000	AT3G02430	Protein of unknown function (DUF679)				no	Module1	sum.D10.up sum.D15.up sum.D5.up	#N/A	Kan.D15.up	#N/A	Sum.D5.up	Sum.D10.up	Kan.D15.up Sum.D15.up	#N/A	#N/A	#N/A	10	42	42	39	101	181	16	51	50	46	185	348	1111
Pavir.7KG284900	AT3G50740	UDP-glucosyl transferase 72E1	UGT72E1 is an UDPG:coniferyl alcohol glucosyltransferase which specifically glucosylates sinapyl- and coniferyl aldehydes. The enzyme is thought to be involved in lignin metabolism.			no	Module1	sum.D15.up	#N/A	Kan.D15.up	#N/A	#N/A	#N/A	Kan.D15.up Sum.D15.up	#N/A	#N/A	#N/A	31	34	41	46	56	143	38	77	92	95	176	282	1111
Pavir.2NG493800	AT2G36870	xyloglucan endotransglucosylase/hydrolase 32	Encodes a xyloglucan endotransglycosylase/hydrolase.			no	Module1	#N/A	sum.D15.down	#N/A	#N/A	#N/A	#N/A	#N/A	#N/A	#N/A	Sum.D15.down	101	114	125	115	112	83	79	98	118	55	58	41	1099
Pavir.1NG109900	AT2G26660	SPX domain gene 2				no	Module1	sum.D10.up sum.D15.up	#N/A	#N/A	#N/A	#N/A	Sum.D10.up	Sum.D15.up	#N/A	#N/A	#N/A	28	57	81	51	77	106	47	55	63	43	157	333	1098
Pavir.9NG704700	AT2G39770	Glucose-1-phosphate adenylyltransferase family protein	Encodes a GDP-mannose pyrophosphorylase/ mannose-1-pyrophosphatase. This enzyme provides GDP-mannose, which is used for cell wall carbohydrate biosynthesis and protein glycosylation as well as for ascorbate (vitamin C) biosynthesis. Mutations in this gene confer hypersensitivity to NH4+.			no	Module1	sum.D15.up	#N/A	#N/A	#N/A	#N/A	#N/A	Sum.D15.up	#N/A	#N/A	#N/A	49	93	64	64	107	180	56	107	57	73	84	163	1097
Pavir.7NG147000	AT5G40010	AAA-ATPase 1	Encodes a mitochondrial ATPase involved in seed and silique development.			no	Module1	sum.D15.up	#N/A	#N/A	#N/A	#N/A	#N/A	Sum.D15.up	#N/A	#N/A	#N/A	20	19	33	31	56	88	47	70	55	77	136	460	1092
Pavir.6KG102000	AT1G03800	ERF domain protein 10	encodes a member of the ERF (ethylene response factor) subfamily B-1 of ERF/AP2 transcription factor family (ATERF-10). The protein contains one AP2 domain. There are 15 members in this subfamily including ATERF-3, ATERF-4, ATERF-7, and leafy petiole.			ERF	Module1	#N/A	#N/A	Kan.D15.up	#N/A	#N/A	#N/A	Kan.D15.up	#N/A	#N/A	#N/A	19	37	41	33	61	230	30	112	78	90	165	194	1090
Pavir.1KG343900	AT1G34580	Major facilitator superfamily protein				no	Module1	sum.D15.up	#N/A	#N/A	#N/A	#N/A	#N/A	Sum.D15.up	#N/A	#N/A	#N/A	90	74	93	92	95	106	65	72	62	72	115	154	1090
Pavir.1KG484200	AT5G10770	Eukaryotic aspartyl protease family protein				no	Module1	sum.D5.up	#N/A	#N/A	#N/A	Sum.D5.up	#N/A	#N/A	#N/A	#N/A	#N/A	39	57	64	73	79	112	36	130	171	99	68	159	1087
Pavir.6NG214303	AT4G11070	WRKY family transcription factor	member of WRKY Transcription Factor; Group III			WRKY	Module1	sum.D15.up	#N/A	#N/A	#N/A	#N/A	#N/A	Sum.D15.up	#N/A	#N/A	#N/A	56	49	63	88	78	214	45	97	48	77	113	159	1087
Pavir.3NG180257	0	#N/A				no	Module1	sum.D5.up	#N/A	#N/A	#N/A	Sum.D5.up	#N/A	#N/A	#N/A	#N/A	#N/A	28	51	81	32	68	125	16	95	125	60	153	244	1078
Pavir.2NG578800	AT5G60920	COBRA-like extracellular glycosyl-phosphatidyl inositol-anchored protein family	Encodes a glycosylphosphatidylinositol-anchored protein localized primarily in the plasma membrane of the longitudinal sides of root cells. Necessary for oriented cell expansion in Arabidopsis. Cob mutants have abnormal roots that expand radially rather than longitudinally under certain growth conditions.			no	Module1	sum.D10.up sum.D15.up sum.D5.up	#N/A	#N/A	#N/A	Sum.D5.up	Sum.D10.up	Sum.D15.up	#N/A	#N/A	#N/A	27	46	46	45	77	86	34	76	53	104	210	274	1078
Pavir.9KG578100	AT2G17040	NAC domain containing protein 36	Member of the NAC transcription factor family and more specifically, the ONAC022 subfamily. Involved in leaf and inflorescence stem morphogenesis.			NAC	Module1	sum.D15.up sum.D5.up	#N/A	Kan.D15.up	#N/A	Sum.D5.up	#N/A	Kan.D15.up Sum.D15.up	#N/A	#N/A	#N/A	82	90	68	84	114	236	20	48	46	73	90	124	1075
Pavir.3KG136308	AT2G38540	lipid transfer protein 1	Non-specific lipid transfer protein. Binds calmodulin in a Ca2+-independent manner. Localized to the cell wall. Specifically expressed in L1 epidermal layer. Predicted to be a member of PR-14 pathogenesis-related protein family with the following members: At2g38540/LTP1, At2g38530/LTP2, At5g59320/LTP3, At5g59310/LTP4, At3g51600/LTP5, At3g08770/LTP6, At2g15050/LTP7, At2g18370/LTP8, At2g15325/LTP9,…			no	Module1	sum.D5.up	#N/A	#N/A	#N/A	Sum.D5.up	#N/A	#N/A	#N/A	#N/A	#N/A	51	82	65	99	101	84	29	73	79	138	105	166	1072
Pavir.7KG198100	AT5G48290	Heavy metal transport/detoxification superfamily protein				no	Module1	sum.D15.up sum.D5.up	#N/A	#N/A	#N/A	Sum.D5.up	#N/A	Sum.D15.up	#N/A	#N/A	#N/A	34	24	47	78	61	116	50	37	66	161	114	282	1070
Pavir.9KG560400	AT5G23760	Copper transport protein family				no	Module1	sum.D10.up sum.D15.up	#N/A	#N/A	#N/A	#N/A	Sum.D10.up	Sum.D15.up	#N/A	#N/A	#N/A	57	72	94	69	124	110	28	43	43	62	199	168	1069
Pavir.8KG029800	AT4G23140	cysteine-rich RLK (RECEPTOR-like protein kinase) 6	Arabidopsis thaliana receptor-like protein kinase. Naming convention from Chen et al 2003 (PMID 14756307)			no	Module1	sum.D5.up	#N/A	#N/A	#N/A	Sum.D5.up	#N/A	#N/A	#N/A	#N/A	#N/A	43	90	74	74	81	105	39	91	153	90	89	140	1069
Pavir.9KG530300	AT2G02000	glutamate decarboxylase 3				no	Module1	sum.D10.up sum.D15.up sum.D5.up	#N/A	Kan.D15.up	#N/A	Sum.D5.up	Sum.D10.up	Kan.D15.up Sum.D15.up	#N/A	#N/A	#N/A	12	27	30	44	72	87	31	27	44	158	255	280	1067
Pavir.7KG024600	AT4G39330	cinnamyl alcohol dehydrogenase 9				no	Module1	sum.D15.up	#N/A	#N/A	#N/A	#N/A	#N/A	Sum.D15.up	#N/A	#N/A	#N/A	76	62	70	57	95	121	36	62	80	61	133	212	1065
Pavir.9KG392762	AT2G40320	TRICHOME BIREFRINGENCE-LIKE 33	Encodes a member of the TBL (TRICHOME BIREFRINGENCE-LIKE) gene family containing a plant-specific DUF231 (domain of unknown function) domain. TBL gene family has 46 members, two of which (TBR/AT5G06700 and TBL3/AT5G01360) have been shown to be involved in the synthesis and deposition of secondary wall cellulose, presumably by influencing the esterification state of pectic polymers. A nomenclature…			no	Module1	sum.D15.up sum.D5.up	#N/A	#N/A	#N/A	Sum.D5.up	#N/A	Sum.D15.up	#N/A	#N/A	#N/A	22	64	52	38	85	91	28	112	97	88	135	252	1064
Pavir.4KG095100	AT1G72310	RING/U-box superfamily protein	Encodes a putative RING-H2 zinc finger protein ATL3 (ATL3).			no	Module1	#N/A	#N/A	Kan.D15.up	#N/A	#N/A	#N/A	Kan.D15.up	#N/A	#N/A	#N/A	38	35	53	49	51	221	40	95	67	78	154	178	1059
Pavir.4NG154200	AT2G43610	Chitinase family protein				no	Module1	sum.D10.up sum.D15.up sum.D5.up	#N/A	#N/A	#N/A	Sum.D5.up	Sum.D10.up	Sum.D15.up	#N/A	#N/A	#N/A	5	4	3	13	37	21	7	19	18	171	457	299	1054
Pavir.3NG258118	AT2G46150	Late embryogenesis abundant (LEA) hydroxyproline-rich glycoprotein family				no	Module1	sum.D10.up sum.D15.up	#N/A	Kan.D15.up	#N/A	#N/A	Sum.D10.up	Kan.D15.up Sum.D15.up	#N/A	#N/A	#N/A	34	38	43	58	92	175	34	27	54	80	133	286	1054
Pavir.3NG025600	AT1G18740	Protein of unknown function (DUF793)				no	Module1	#N/A	#N/A	Kan.D15.up	#N/A	#N/A	#N/A	Kan.D15.up	#N/A	#N/A	#N/A	38	64	50	44	74	137	56	105	114	76	131	164	1053
Pavir.5KG217100	AT1G62300	WRKY family transcription factor	Encodes a transcription factor WRKY6. Regulates Phosphate1 (Pho1) expression in response to low phosphate (Pi) stress.			WRKY	Module1	sum.D10.up	#N/A	#N/A	#N/A	#N/A	Sum.D10.up	#N/A	#N/A	#N/A	#N/A	69	62	74	89	114	140	43	43	69	75	110	165	1053
Pavir.1KG118100	0	#N/A				no	Module1	sum.D10.up sum.D15.up	#N/A	#N/A	#N/A	#N/A	Sum.D10.up	Sum.D15.up	#N/A	#N/A	#N/A	29	25	27	34	31	67	26	13	56	86	169	486	1049
Pavir.6NG096700	AT2G32210	0				no	Module1	sum.D15.up sum.D5.up	#N/A	#N/A	#N/A	Sum.D5.up	#N/A	Sum.D15.up	#N/A	#N/A	#N/A	54	43	79	93	71	152	38	77	58	108	110	165	1048
Pavir.3KG017700	AT3G10190	Calcium-binding EF-hand family protein				no	Module1	sum.D15.up sum.D5.up	#N/A	#N/A	#N/A	Sum.D5.up	#N/A	Sum.D15.up	#N/A	#N/A	#N/A	31	40	60	54	69	161	25	45	58	74	109	322	1048
Pavir.9KG556400	AT2G47460	myb domain protein 12	MYB12 belongs to subgroup 7 of the R2R3-MYB family. It strongly activates the promoters of chalcone synthase (CHS), flavanone 3-hydroxylase (F3H), flavonol synthase (FLS) and - to a lesser extent - chalcone flavanone isomerase (CHI), but cannot activate the promoters of flavonoid-3'hydroxylase (F3'H) and dihydroflavonol 4-reductase (DF). The activation requires a functional MYB recognition elemen…			MYB	Module1	sum.D5.up	#N/A	Kan.D5.up	#N/A	Kan.D5.up Sum.D5.up	#N/A	#N/A	#N/A	#N/A	#N/A	11	43	78	92	116	178	16	51	47	71	247	97	1047
Pavir.4KG006500	AT2G38740	Haloacid dehalogenase-like hydrolase (HAD) superfamily protein				no	Module1	sum.D15.up sum.D5.up	#N/A	#N/A	#N/A	Sum.D5.up	#N/A	Sum.D15.up	#N/A	#N/A	#N/A	27	33	43	32	67	101	33	144	69	82	198	216	1045
Pavir.2KG421970	AT3G49050	alpha/beta-Hydrolases superfamily protein				no	Module1	sum.D10.up	#N/A	#N/A	#N/A	#N/A	Sum.D10.up	#N/A	#N/A	#N/A	#N/A	49	70	66	81	109	102	51	57	93	86	162	118	1044
Pavir.3NG266602	AT4G36830	GNS1/SUR4 membrane protein family				no	Module1	sum.D5.up	#N/A	#N/A	#N/A	Sum.D5.up	#N/A	#N/A	#N/A	#N/A	#N/A	46	49	53	46	59	103	30	111	111	105	139	191	1043
Pavir.9NG537614	AT2G45130	SPX domain gene 3	Expression is upregulated in the shoot of cax1/cax3 mutant.			no	Module1	sum.D10.up sum.D15.up	#N/A	#N/A	#N/A	#N/A	Sum.D10.up	Sum.D15.up	#N/A	#N/A	#N/A	56	23	27	90	42	56	149	44	46	178	143	188	1042
Pavir.5KG481700	AT2G47000	ATP binding cassette subfamily B4	Encodes an auxin efflux transmembrane transporter that is a member of the multidrug resistance P-glycoprotein (MDR/PGP) subfamily of ABC transporters. Functions in the basipetal redirection of auxin from the root tip. Exhibits apolar plasma membrane localization in the root cap and polar localization in tissues above and is involved in root hair elongation.			no	Module1	sum.D10.up sum.D15.up sum.D5.up	#N/A	#N/A	#N/A	Sum.D5.up	Sum.D10.up	Sum.D15.up	#N/A	#N/A	#N/A	19	21	37	39	67	72	13	46	58	108	198	361	1039
Pavir.9NG038600	AT2G40320	TRICHOME BIREFRINGENCE-LIKE 33	Encodes a member of the TBL (TRICHOME BIREFRINGENCE-LIKE) gene family containing a plant-specific DUF231 (domain of unknown function) domain. TBL gene family has 46 members, two of which (TBR/AT5G06700 and TBL3/AT5G01360) have been shown to be involved in the synthesis and deposition of secondary wall cellulose, presumably by influencing the esterification state of pectic polymers. A nomenclature…			no	Module1	sum.D5.up	#N/A	#N/A	#N/A	Sum.D5.up	#N/A	#N/A	#N/A	#N/A	#N/A	24	40	69	56	61	139	28	116	90	118	114	183	1038
Pavir.3NG217000	AT5G36110	cytochrome P450, family 716, subfamily A, polypeptide 1	member of CYP716A			no	Module1	sum.D10.up sum.D15.up	#N/A	#N/A	#N/A	#N/A	Sum.D10.up	Sum.D15.up	#N/A	#N/A	#N/A	2	9	7	14	26	28	46	31	27	157	221	468	1036
Pavir.2KG193173	AT2G30770	cytochrome P450, family 71, subfamily A, polypeptide 13	putative cytochrome P450			no	Module1	sum.D10.up sum.D15.up	#N/A	Kan.D15.up Kan.D5.up	#N/A	Kan.D5.up	Sum.D10.up	Kan.D15.up Sum.D15.up	#N/A	#N/A	#N/A	12	39	37	58	135	157	26	22	69	58	100	322	1035
Pavir.3KG412200	0	#N/A				no	Module1	#N/A	#N/A	Kan.D5.up	#N/A	Kan.D5.up	#N/A	#N/A	#N/A	#N/A	#N/A	22	60	116	112	96	235	21	52	39	63	125	89	1030
Pvi4.Pavir.J237900	#N/A	#N/A				no	Module1	sum.D10.up sum.D15.up	#N/A	Kan.D15.up	#N/A	#N/A	Sum.D10.up	Kan.D15.up Sum.D15.up	#N/A	#N/A	#N/A	0	2	0	3	6	28	13	26	9	72	240	630	1029
Pavir.9NG299900	AT3G17380	TRAF-like family protein				no	Module1	sum.D15.up	#N/A	#N/A	#N/A	#N/A	#N/A	Sum.D15.up	#N/A	#N/A	#N/A	35	37	85	95	148	241	47	13	36	48	49	193	1027
Pavir.5KG366000	AT3G53810	Concanavalin A-like lectin protein kinase family protein				no	Module1	sum.D10.up sum.D15.up sum.D5.up	#N/A	#N/A	#N/A	Sum.D5.up	Sum.D10.up	Sum.D15.up	#N/A	#N/A	#N/A	47	41	57	57	115	108	31	31	75	77	113	273	1025
Pavir.1KG549151	AT4G00430	plasma membrane intrinsic protein 1;4	a member of the plasma membrane intrinsic protein subfamily PIP1.			no	Module1	sum.D15.up sum.D5.up	#N/A	#N/A	#N/A	Sum.D5.up	#N/A	Sum.D15.up	#N/A	#N/A	#N/A	11	58	37	13	69	70	17	116	47	66	313	207	1024
Pavir.9NG405814	AT1G28640	GDSL-like Lipase/Acylhydrolase superfamily protein				no	Module1	sum.D15.up	#N/A	#N/A	#N/A	#N/A	#N/A	Sum.D15.up	#N/A	#N/A	#N/A	51	95	84	54	77	82	52	79	55	104	155	134	1022
Pavir.4NG122600	AT1G44800	nodulin MtN21 /EamA-like transporter family protein	Encodes Siliques Are Red 1 (SIAR1). Functions as a bidirectional amino acid transporter that is crucial for the amino acid homeostasis of siliques. Member of nodulin MtN21-like transporter family.			no	Module1	sum.D15.up	#N/A	#N/A	#N/A	#N/A	#N/A	Sum.D15.up	#N/A	#N/A	#N/A	49	54	108	87	66	128	66	89	51	76	106	142	1022
Pavir.1KG001900	AT4G22880	leucoanthocyanidin dioxygenase	encodes leucoanthocyanidin dioxygenase, which is involved in proanthocyanin biosynthesis. Mutant analysis suggests that this gene is also involved in vacuole formation.			no	Module1	sum.D10.up sum.D15.up	#N/A	Kan.D10.up Kan.D15.up	#N/A	#N/A	Kan.D10.up Sum.D10.up	Kan.D15.up Sum.D15.up	#N/A	#N/A	#N/A	4	8	3	11	89	71	9	23	10	30	501	258	1017
Pavir.2NG633500	AT1G69490	NAC-like, activated by AP3/PI	Encodes a member of the NAC transcription factor gene family. It is expressed in floral primordia and upregulated by AP3 and PI. Its expression is associated with leaf senescence.			NAC	Module1	sum.D10.up sum.D15.up sum.D5.up	#N/A	#N/A	#N/A	Sum.D5.up	Sum.D10.up	Sum.D15.up	#N/A	#N/A	#N/A	17	39	53	30	82	145	9	27	40	91	240	243	1016
Pavir.3KG227345	AT2G37980	O-fucosyltransferase family protein				no	Module1	sum.D10.up sum.D15.up	#N/A	#N/A	#N/A	#N/A	Sum.D10.up	Sum.D15.up	#N/A	#N/A	#N/A	74	34	56	90	68	72	46	34	49	67	129	297	1016
Pavir.2KG232100	AT1G17840	white-brown complex homolog protein 11	Encodes a plasma membrane-localized ATP-binding cassette transporter, that is required for cutin transport to the extracellular matrix.			no	Module1	sum.D5.up	#N/A	#N/A	#N/A	Sum.D5.up	#N/A	#N/A	#N/A	#N/A	#N/A	41	90	83	73	156	121	20	66	90	57	121	98	1016
Pavir.3NG258155	AT1G63640	P-loop nucleoside triphosphate hydrolases superfamily protein with CH (Calponin Homology) domain				no	Module1	sum.D5.up	#N/A	#N/A	#N/A	Sum.D5.up	#N/A	#N/A	#N/A	#N/A	#N/A	32	94	63	55	173	120	28	86	92	65	91	114	1013
Pavir.8NG230801	AT5G13080	WRKY DNA-binding protein 75	WRKY75 is one of several transcription factors induced during Pi deprivation. It is nuclear localized and regulated differentially during Pi starvation. RNAi mediated suppression of WRKY75 made the plants more susceptible to Pi stress as indicated by the higher accumulation of anthocyanin during Pi starvation.			WRKY	Module1	sum.D10.up sum.D15.up	#N/A	#N/A	#N/A	#N/A	Sum.D10.up	Sum.D15.up	#N/A	#N/A	#N/A	18	45	65	29	79	125	31	53	48	67	171	282	1013
Pavir.7NG439600	AT5G36970	NDR1/HIN1-like 25	NDR1/HIN1-like protein, expression induced during incompatible response to a pathogen, expression is at least partly dependent on the salicylic acid signaling pathway			no	Module1	sum.D15.up sum.D5.up	#N/A	Kan.D10.up	#N/A	Sum.D5.up	Kan.D10.up	Sum.D15.up	#N/A	#N/A	#N/A	11	14	51	23	54	119	19	61	89	85	139	347	1012
Pavir.6NG238906	AT3G21240	4-coumarate:CoA ligase 2	encodes an isoform of 4-coumarate:CoA ligase (4CL), which is involved in the last step of the general phenylpropanoid pathway. The catalytic efficiency was in the following (descending) order: p-coumaric acid, caffeic acid, ferulic acid, 5-OH-ferulic acid and cinnamic acid. At4CL2 was unable to use sinapic acid as substrate.			no	Module1	sum.D10.up sum.D15.up sum.D5.up	#N/A	#N/A	#N/A	Sum.D5.up	Sum.D10.up	Sum.D15.up	#N/A	#N/A	#N/A	53	65	80	85	97	111	29	43	68	81	119	180	1011
Pavir.3KG349000	0	#N/A				no	Module1	sum.D15.up sum.D5.up	#N/A	Kan.D10.up	#N/A	Sum.D5.up	Kan.D10.up	Sum.D15.up	#N/A	#N/A	#N/A	10	21	36	31	98	90	21	71	69	76	206	280	1009
Pavir.1KG334600	AT4G15760	monooxygenase 1	Encodes a protein with similarity to monooxygenases that are known to degrade salicylic acid (SA).			no	Module1	sum.D15.up sum.D5.up	#N/A	Kan.D10.up	#N/A	Sum.D5.up	Kan.D10.up	Sum.D15.up	#N/A	#N/A	#N/A	5	18	28	11	272	41	3	125	51	39	167	248	1008
Pavir.1NG411900	AT2G32990	glycosyl hydrolase 9B8				no	Module1	sum.D5.up	#N/A	#N/A	#N/A	Sum.D5.up	#N/A	#N/A	#N/A	#N/A	#N/A	49	40	74	48	53	103	42	84	81	111	120	202	1007
Pavir.4NG212007	AT5G21105	Plant L-ascorbate oxidase				no	Module1	sum.D5.up	#N/A	#N/A	#N/A	Sum.D5.up	#N/A	#N/A	#N/A	#N/A	#N/A	22	36	49	44	35	85	31	89	115	108	152	240	1006
Pavir.1NG421700	AT1G63010	Major Facilitator Superfamily with SPX (SYG1/Pho81/XPR1) domain-containing protein				no	Module1	sum.D15.up	#N/A	#N/A	#N/A	#N/A	#N/A	Sum.D15.up	#N/A	#N/A	#N/A	36	78	16	26	95	35	33	166	70	38	218	190	1001
Pavir.2NG180300	AT4G23810	WRKY family transcription factor	member of WRKY Transcription Factor; Group III			WRKY	Module1	sum.D15.up sum.D5.up	#N/A	#N/A	#N/A	Sum.D5.up	#N/A	Sum.D15.up	#N/A	#N/A	#N/A	44	51	59	63	99	112	50	64	57	121	119	159	998
Pavir.5KG657907	AT1G02520	P-glycoprotein 11	Encodes an ATP-binding cassette (ABC) transporter. Expressed in the vascular tissue of primary stem.			no	Module1	sum.D15.up sum.D5.up	#N/A	#N/A	#N/A	Sum.D5.up	#N/A	Sum.D15.up	#N/A	#N/A	#N/A	46	34	33	68	56	52	41	62	81	100	144	275	992
Pavir.9NG729900	AT2G35290	0				no	Module1	sum.D15.up	#N/A	Kan.D15.up	#N/A	#N/A	#N/A	Kan.D15.up Sum.D15.up	#N/A	#N/A	#N/A	39	42	53	62	94	225	37	73	46	76	94	150	991
Pavir.4KG250700	0	#N/A				no	Module1	sum.D15.up	#N/A	#N/A	#N/A	#N/A	#N/A	Sum.D15.up	#N/A	#N/A	#N/A	56	69	82	81	94	148	36	45	39	55	109	172	986
Pavir.1NG034600	AT1G70420	Protein of unknown function (DUF1645)				no	Module1	sum.D15.up sum.D5.up	#N/A	Kan.D15.up	#N/A	Sum.D5.up	#N/A	Kan.D15.up Sum.D15.up	#N/A	#N/A	#N/A	12	14	22	15	22	99	24	112	83	81	181	320	985
Pavir.5NG460700	AT1G03940	HXXXD-type acyl-transferase family protein				no	Module1	sum.D10.up sum.D15.up	#N/A	Kan.D10.up Kan.D15.up	#N/A	#N/A	Kan.D10.up Sum.D10.up	Kan.D15.up Sum.D15.up	#N/A	#N/A	#N/A	31	30	26	37	107	100	28	57	79	66	171	245	977
Pavir.6NG233903	AT1G03800	ERF domain protein 10	encodes a member of the ERF (ethylene response factor) subfamily B-1 of ERF/AP2 transcription factor family (ATERF-10). The protein contains one AP2 domain. There are 15 members in this subfamily including ATERF-3, ATERF-4, ATERF-7, and leafy petiole.			ERF	Module1	sum.D15.up	#N/A	Kan.D15.up	#N/A	#N/A	#N/A	Kan.D15.up Sum.D15.up	#N/A	#N/A	#N/A	13	34	33	28	56	141	46	116	71	87	136	214	975
Pavir.3NG054000	AT5G60710	Zinc finger (C3HC4-type RING finger) family protein				no	Module1	sum.D5.up	#N/A	#N/A	#N/A	Sum.D5.up	#N/A	#N/A	#N/A	#N/A	#N/A	10	19	73	31	50	68	8	44	177	115	59	318	972
Pavir.7KG285000	AT2G15490	UDP-glycosyltransferase 73B4				no	Module1	#N/A	#N/A	Kan.D15.up	#N/A	#N/A	#N/A	Kan.D15.up	#N/A	#N/A	#N/A	27	50	53	60	102	168	37	46	105	64	90	167	969
Pavir.9KG289100	AT2G16600	rotamase CYP 3	Encodes cytosolic cyclophilin ROC3.			no	Module1	sum.D10.up sum.D15.up sum.D5.up	#N/A	#N/A	#N/A	Sum.D5.up	Sum.D10.up	Sum.D15.up	#N/A	#N/A	#N/A	17	38	32	49	85	80	27	53	40	122	173	251	967
Pavir.1KG152600	AT1G70250	receptor serine/threonine kinase, putative	Encodes a Protease inhibitor/seed storage/LTP family protein			no	Module1	sum.D15.up	#N/A	#N/A	#N/A	#N/A	#N/A	Sum.D15.up	#N/A	#N/A	#N/A	64	57	63	74	95	191	34	42	41	61	97	147	966
Pavir.5NG388700	AT1G06490	glucan synthase-like 7	Encodes Callose Synthase 7 (CalS7), a phloem-specific callose synthase responsible for callose deposition in developing sieve elements during phloem formation and in mature phloem induced by wounding.			no	Module1	sum.D10.up sum.D15.up sum.D5.up	#N/A	#N/A	#N/A	Sum.D5.up	Sum.D10.up	Sum.D15.up	#N/A	#N/A	#N/A	87	57	52	88	65	96	59	29	55	150	91	136	965
Pavir.4NG041100	AT1G21270	wall-associated kinase 2	cytoplasmic serine/threonine protein kinase induced by salicylic acid. mutant plants exhibit a loss of cell expansion and dependence on sugars and salts for seedling growth, affecting the expression and activity of vacuolar invertase.			no	Module1	sum.D15.up sum.D5.up	#N/A	#N/A	#N/A	Sum.D5.up	#N/A	Sum.D15.up	#N/A	#N/A	#N/A	29	30	39	63	58	100	34	46	56	128	144	234	961
Pavir.1KG353300	AT4G05030	Copper transport protein family				no	Module1	sum.D5.up	#N/A	Kan.D15.up Kan.D5.up	#N/A	Kan.D5.up Sum.D5.up	#N/A	Kan.D15.up	#N/A	#N/A	#N/A	17	32	39	49	51	98	43	60	104	136	135	196	960
Pavir.3KG266101	AT5G04080	0				no	Module1	sum.D15.up sum.D5.up	#N/A	#N/A	#N/A	Sum.D5.up	#N/A	Sum.D15.up	#N/A	#N/A	#N/A	26	60	66	47	71	126	34	100	32	105	140	152	959
Pavir.7KG112565	AT2G14095	0				no	Module1	sum.D10.up sum.D15.up	#N/A	Kan.D15.up	#N/A	#N/A	Sum.D10.up	Kan.D15.up Sum.D15.up	#N/A	#N/A	#N/A	12	33	41	20	71	140	24	33	42	43	129	368	956
Pavir.2KG261000	AT4G35220	Cyclase family protein				no	Module1	sum.D5.up	#N/A	#N/A	#N/A	Sum.D5.up	#N/A	#N/A	#N/A	#N/A	#N/A	14	35	53	36	52	71	31	108	70	115	203	168	956
Pavir.3NG249814	AT2G36800	don-glucosyltransferase 1	Encodes a DON-Glucosyltransferase. The UGT73C5 glucosylates both brassinolide and castasterone in the 23-O position. The enzyme is presumably involved in the homeostasis of those steroid hormones hence regulating BR activity. Transgenic plants overexpressing UGT73C5 show a typical BR-deficient phenotype.			no	Module1	sum.D10.up sum.D5.up	#N/A	#N/A	#N/A	Sum.D5.up	Sum.D10.up	#N/A	#N/A	#N/A	#N/A	33	61	78	73	93	106	30	38	70	110	154	108	954
Pavir.2KG405605	0	#N/A				no	Module1	sum.D15.up	#N/A	#N/A	#N/A	#N/A	#N/A	Sum.D15.up	#N/A	#N/A	#N/A	16	25	39	52	29	57	61	44	85	124	106	315	953
Pavir.3KG507200	0	#N/A				no	Module1	sum.D10.up	#N/A	#N/A	#N/A	#N/A	Sum.D10.up	#N/A	#N/A	#N/A	#N/A	50	52	72	77	94	93	45	44	116	79	104	126	952
Pavir.9KG186540	AT3G17380	TRAF-like family protein				no	Module1	sum.D10.up sum.D15.up	#N/A	#N/A	#N/A	#N/A	Sum.D10.up	Sum.D15.up	#N/A	#N/A	#N/A	45	35	70	74	64	101	40	29	57	72	112	252	951
Pavir.6NG087403	AT3G12120	fatty acid desaturase 2	Major enzyme responsible for the synthesis of 18:2 fatty acids in the endoplasmic reticulum. Contains His-rich motifs, which contribute to the interaction with the electron donor cytochrome b5. Mutations in this gene suppress the low temperature-induced phenotype of Arabidopsis tocopherol-deficient mutant vte2.			no	Module1	sum.D15.up	#N/A	#N/A	#N/A	#N/A	#N/A	Sum.D15.up	#N/A	#N/A	#N/A	23	30	48	40	39	67	36	64	34	87	155	326	949
Pavir.4NG061722	AT3G16330	0				no	Module1	sum.D15.up sum.D5.up	#N/A	#N/A	#N/A	Sum.D5.up	#N/A	Sum.D15.up	#N/A	#N/A	#N/A	28	50	50	69	60	76	36	118	52	114	125	169	947
Pavir.3KG486236	AT3G12580	heat shock protein 70				no	Module1	sum.D10.up sum.D15.up	#N/A	#N/A	#N/A	#N/A	Sum.D10.up	Sum.D15.up	#N/A	#N/A	#N/A	26	96	34	22	175	64	14	57	41	38	240	140	947
Pavir.1KG094000	AT4G15480	UDP-Glycosyltransferase superfamily protein	Encodes a protein that might have sinapic acid:UDP-glucose glucosyltransferase activity.			no	Module1	sum.D15.up	#N/A	Kan.D15.up	#N/A	#N/A	#N/A	Kan.D15.up Sum.D15.up	#N/A	#N/A	#N/A	14	58	32	30	91	85	31	107	71	46	138	243	946
Pavir.7KG264600	AT4G25570	Cytochrome b561/ferric reductase transmembrane protein family	Encodes cytochrome b561.			no	Module1	sum.D10.up sum.D15.up sum.D5.up	#N/A	#N/A	#N/A	Sum.D5.up	Sum.D10.up	Sum.D15.up	#N/A	#N/A	#N/A	38	28	52	73	54	60	51	37	59	161	137	194	944
Pavir.9NG577500	AT1G17020	senescence-related gene 1	Encodes a novel member of the Fe(II)/ascorbate oxidase gene family; senescence-related gene.			no	Module1	sum.D5.up	#N/A	#N/A	#N/A	Sum.D5.up	#N/A	#N/A	#N/A	#N/A	#N/A	24	41	38	38	65	86	27	70	92	113	162	185	941
Pavir.4NG144800	AT5G10770	Eukaryotic aspartyl protease family protein				no	Module1	sum.D15.up	#N/A	#N/A	#N/A	#N/A	#N/A	Sum.D15.up	#N/A	#N/A	#N/A	46	59	61	122	162	136	17	39	26	20	87	165	940
Pavir.5KG746600	AT2G35730	Heavy metal transport/detoxification superfamily protein				no	Module1	sum.D15.up sum.D5.up	#N/A	#N/A	#N/A	Sum.D5.up	#N/A	Sum.D15.up	#N/A	#N/A	#N/A	25	18	41	46	54	88	34	63	57	149	155	206	936
Pavir.5KG575300	AT4G21380	receptor kinase 3	encodes a putative receptor-like serine/threonine protein kinases that is similar to Brassica self-incompatibility (S) locus. Expressed in root. Shoot expression limited to limited to the root-hypocotyl transition zone and at the base of lateral roots as well as in axillary buds, and pedicels.			no	Module1	sum.D5.up	#N/A	#N/A	#N/A	Sum.D5.up	#N/A	#N/A	#N/A	#N/A	#N/A	25	51	50	42	70	97	28	84	86	87	124	192	936
Pavir.2KG375846	AT5G51990	C-repeat-binding factor 4	encodes a member of the DREB subfamily A-1 of ERF/AP2 transcription factor family (CBF4). The protein contains one AP2 domain. There are six members in this subfamily, including CBF1, CBF2, and CBF3. This gene is involved in response to drought stress and abscisic acid treatment, but not to low temperature.			ERF	Module1	sum.D15.up	#N/A	#N/A	#N/A	#N/A	#N/A	Sum.D15.up	#N/A	#N/A	#N/A	31	30	39	55	126	118	38	59	62	56	106	214	934
Pavir.1NG555800	AT3G45090	P-loop containing nucleoside triphosphate hydrolases superfamily protein				no	Module1	sum.D15.up sum.D5.up	#N/A	#N/A	#N/A	Sum.D5.up	#N/A	Sum.D15.up	#N/A	#N/A	#N/A	28	36	41	57	83	73	47	58	66	133	137	175	934
Pavir.7KG362900	AT1G71695	Peroxidase superfamily protein				no	Module1	sum.D10.up sum.D15.up	#N/A	#N/A	#N/A	#N/A	Sum.D10.up	Sum.D15.up	#N/A	#N/A	#N/A	29	34	77	50	31	61	59	23	75	111	98	284	932
Pavir.2KG162616	AT4G16730	terpene synthase 02	In the Col ecotype, no functional protein is encoded at this locus due to the presence of a two-base (AT) insertion 184 nucleotides downstream of the start codon leading to a frame shift and premature translational termination. However, in the Ws ecotype, a functional terpene synthase that localizes to the chloroplast is encoded at this locus. It can catalyze the synthesis of (E)-beta-ocimene and…			no	Module1	sum.D5.up	#N/A	#N/A	#N/A	Sum.D5.up	#N/A	#N/A	#N/A	#N/A	#N/A	34	16	29	7	29	62	2	115	205	45	104	284	932
Pavir.3KG025900	0	#N/A				no	Module1	sum.D15.up	#N/A	#N/A	#N/A	#N/A	#N/A	Sum.D15.up	#N/A	#N/A	#N/A	56	57	69	109	89	91	39	36	43	83	86	173	931
Pavir.5KG394800	AT3G24420	alpha/beta-Hydrolases superfamily protein				no	Module1	sum.D15.up	#N/A	#N/A	#N/A	#N/A	#N/A	Sum.D15.up	#N/A	#N/A	#N/A	20	31	35	34	70	83	56	124	49	42	175	212	931
Pavir.5NG263740	0	#N/A				no	Module1	sum.D15.up	#N/A	#N/A	#N/A	#N/A	#N/A	Sum.D15.up	#N/A	#N/A	#N/A	31	46	42	64	78	82	50	95	59	85	152	144	928
Pavir.1NG492100	AT3G05200	RING/U-box superfamily protein	Encodes a putative RING-H2 zinc finger protein ATL6 (ATL6).			no	Module1	sum.D15.up	#N/A	Kan.D15.up	#N/A	#N/A	#N/A	Kan.D15.up Sum.D15.up	#N/A	#N/A	#N/A	16	25	31	14	68	162	22	66	52	49	172	249	926
Pavir.4NG068100	AT1G72310	RING/U-box superfamily protein	Encodes a putative RING-H2 zinc finger protein ATL3 (ATL3).			no	Module1	#N/A	#N/A	Kan.D15.up	#N/A	#N/A	#N/A	Kan.D15.up	#N/A	#N/A	#N/A	27	38	49	44	60	214	31	70	68	61	102	161	925
Pavir.6NG221106	0	#N/A				no	Module1	sum.D5.up	#N/A	#N/A	#N/A	Sum.D5.up	#N/A	#N/A	#N/A	#N/A	#N/A	9	22	77	28	70	197	15	43	94	98	136	135	924
Pavir.2NG143200	AT1G76680	12-oxophytodienoate reductase 1	Encodes a member of an alpha/beta barrel fold family of FMN-containing oxidoreductases. One of the closely related 12-oxophytodienoic acid reductases. This enzyme is not expected to participate in jasmonic acid biosynthesis because during in vitro assays, it shows very little activity with the naturally occurring OPDA isomer. Shows activity towards 2,4,6-trinitrotoluene. Expressed predominately i…			no	Module1	sum.D15.up sum.D5.up	#N/A	#N/A	#N/A	Sum.D5.up	#N/A	Sum.D15.up	#N/A	#N/A	#N/A	20	29	56	27	86	153	35	40	55	104	71	248	924
Pavir.7NG319900	AT3G22370	alternative oxidase 1A	Encodes AOX1a, an isoform of alternative oxidase that is expressed in rosettes, flowers, and root. The alternative oxidase of plant mitochondria transfers electrons from the ubiquinone pool to oxygen without energy conservations. It is regulated through transcriptional control and by pyruvate. Plays a role in shoot acclimation to low temperature. Also is capable of ameliorating reactive oxygen sp…			no	Module1	sum.D10.up sum.D15.up	#N/A	#N/A	#N/A	#N/A	Sum.D10.up	Sum.D15.up	#N/A	#N/A	#N/A	14	14	42	20	50	94	31	32	51	57	127	390	922
Pavir.6NG352100	AT2G45600	alpha/beta-Hydrolases superfamily protein				no	Module1	sum.D15.up	#N/A	#N/A	#N/A	#N/A	#N/A	Sum.D15.up	#N/A	#N/A	#N/A	34	43	47	58	46	62	43	123	41	65	226	133	921
Pavir.4KG077000	AT5G48930	hydroxycinnamoyl-CoA shikimate/quinate hydroxycinnamoyl transferase	At5g48930 has been shown to encode for the hydroxycinnamoyl-Coenzyme A shikimate/quinate hydroxycinnamoyltransferase (HCT) both synthesizing and catabolizing the hydroxycinnamoylesters (coumaroyl/caffeoyl shikimate and quinate) involved in the phenylpropanoid pathway. Influence on the accumulation of flavonoids which in turn inhibit auxin transport and reduce plant growth.			no	Module1	sum.D10.up sum.D5.up	#N/A	Kan.D5.up	#N/A	Kan.D5.up Sum.D5.up	Sum.D10.up	#N/A	#N/A	#N/A	#N/A	9	48	76	44	94	153	11	23	77	75	93	217	920
Pavir.5KG523500	AT5G25930	Protein kinase family protein with leucine-rich repeat domain				no	Module1	sum.D15.up	#N/A	#N/A	#N/A	#N/A	#N/A	Sum.D15.up	#N/A	#N/A	#N/A	61	65	57	54	82	112	42	60	71	48	58	203	913
Pavir.3KG051000	AT1G65870	Disease resistance-responsive (dirigent-like protein) family protein				no	Module1	sum.D15.up	#N/A	#N/A	#N/A	#N/A	#N/A	Sum.D15.up	#N/A	#N/A	#N/A	33	34	49	66	62	99	85	65	56	99	114	148	910
Pavir.3KG246400	AT3G10985	senescence associated gene 20	A senescence-associated gene whose expression is induced in response to treatment with Nep1, a fungal protein that causes necrosis.			no	Module1	sum.D15.up sum.D5.up	#N/A	Kan.D15.up Kan.D5.up	#N/A	Kan.D5.up Sum.D5.up	#N/A	Kan.D15.up Sum.D15.up	#N/A	#N/A	#N/A	12	25	25	52	54	93	45	61	54	142	165	182	910
Pavir.1NG166200	AT4G31550	WRKY DNA-binding protein 11	member of WRKY Transcription Factor; Group II-d; negative regulator of basal resistance to Pseudomonas syringae.			WRKY	Module1	sum.D15.up sum.D5.up	#N/A	#N/A	#N/A	Sum.D5.up	#N/A	Sum.D15.up	#N/A	#N/A	#N/A	21	21	35	35	43	83	31	57	75	92	155	261	909
Pavir.3NG172300	AT4G31500	cytochrome P450, family 83, subfamily B, polypeptide 1	Encodes an oxime-metabolizing enzyme in the biosynthetic pathway of glucosinolates. Is required for phytochrome signal transduction in red light. Mutation confers auxin overproduction.			no	Module1	sum.D15.up	#N/A	#N/A	#N/A	#N/A	#N/A	Sum.D15.up	#N/A	#N/A	#N/A	69	61	52	66	120	106	46	53	52	58	73	150	906
Pavir.4NG094900	0	#N/A				no	Module1	sum.D15.up	#N/A	#N/A	#N/A	#N/A	#N/A	Sum.D15.up	#N/A	#N/A	#N/A	30	44	54	34	65	109	28	38	47	58	103	295	905
Pavir.7KG309900	AT4G11280	1-aminocyclopropane-1-carboxylic acid (acc) synthase 6	encodes a a member of the 1-aminocyclopropane-1-carboxylate (ACC) synthase (S-adenosyl-L-methionine methylthioadenosine-lyase, EC 4.4.1.14) gene family			no	Module1	#N/A	#N/A	Kan.D15.up	#N/A	#N/A	#N/A	Kan.D15.up	#N/A	#N/A	#N/A	46	77	67	58	128	191	34	46	56	45	70	86	904
Pavir.9NG755800	AT2G17040	NAC domain containing protein 36	Member of the NAC transcription factor family and more specifically, the ONAC022 subfamily. Involved in leaf and inflorescence stem morphogenesis.			NAC	Module1	sum.D15.up	#N/A	#N/A	#N/A	#N/A	#N/A	Sum.D15.up	#N/A	#N/A	#N/A	71	80	60	76	114	127	32	54	39	58	82	111	904
Pavir.6KG172300	0	#N/A				no	Module1	sum.D15.up	#N/A	Kan.D15.up	#N/A	#N/A	#N/A	Kan.D15.up Sum.D15.up	#N/A	#N/A	#N/A	44	43	51	49	57	151	50	69	64	65	88	168	899
Pavir.7KG091227	AT1G63310	0				no	Module1	sum.D10.up sum.D15.up sum.D5.up	#N/A	Kan.D15.up Kan.D5.up	#N/A	Kan.D5.up Sum.D5.up	Sum.D10.up	Kan.D15.up Sum.D15.up	#N/A	#N/A	#N/A	5	15	21	78	58	85	17	18	28	179	135	259	898
Pavir.2NG132100	AT3G48140	B12D protein				no	Module1	sum.D15.up	#N/A	#N/A	#N/A	#N/A	#N/A	Sum.D15.up	#N/A	#N/A	#N/A	14	34	27	32	47	59	58	80	67	67	105	303	893
Pavir.1KG473300	AT4G21390	S-locus lectin protein kinase family protein				no	Module1	sum.D5.up	#N/A	#N/A	#N/A	Sum.D5.up	#N/A	#N/A	#N/A	#N/A	#N/A	23	26	38	35	51	53	37	76	88	96	171	198	892
Pavir.6NG226500	AT1G75390	basic leucine-zipper 44				bZIP	Module1	sum.D10.up	#N/A	#N/A	#N/A	#N/A	Sum.D10.up	#N/A	#N/A	#N/A	#N/A	28	37	96	42	63	111	63	32	63	107	95	152	889
Pavir.2KG235000	AT4G02420	Concanavalin A-like lectin protein kinase family protein				no	Module1	sum.D15.up	#N/A	#N/A	#N/A	#N/A	#N/A	Sum.D15.up	#N/A	#N/A	#N/A	39	33	55	65	101	149	16	27	24	71	135	174	889
Pavir.3KG127998	AT5G07050	nodulin MtN21 /EamA-like transporter family protein	nodulin MtN21-like transporter family protein			no	Module1	sum.D10.up sum.D15.up sum.D5.up	#N/A	Kan.D5.up	#N/A	Kan.D5.up Sum.D5.up	Sum.D10.up	Sum.D15.up	#N/A	#N/A	#N/A	15	30	42	53	78	59	25	59	41	148	219	117	886
Pavir.2KG350200	AT1G47480	alpha/beta-Hydrolases superfamily protein				no	Module1	sum.D5.up	#N/A	#N/A	#N/A	Sum.D5.up	#N/A	#N/A	#N/A	#N/A	#N/A	30	56	68	35	76	84	25	100	78	57	173	103	885
Pavir.1KG066500	AT1G30260	0				no	Module1	sum.D10.up sum.D5.up	#N/A	#N/A	#N/A	Sum.D5.up	Sum.D10.up	#N/A	#N/A	#N/A	#N/A	8	21	38	32	99	67	15	32	53	97	259	163	884
Pavir.1NG465200	AT5G10770	Eukaryotic aspartyl protease family protein				no	Module1	sum.D5.up	#N/A	#N/A	#N/A	Sum.D5.up	#N/A	#N/A	#N/A	#N/A	#N/A	16	38	47	37	42	63	34	126	95	81	139	163	881
Pavir.2NG558100	AT3G22840	Chlorophyll A-B binding family protein	Encodes an early light-inducible protein.			no	Module1	sum.D15.up	#N/A	#N/A	#N/A	#N/A	#N/A	Sum.D15.up	#N/A	#N/A	#N/A	2	120	12	2	250	34	13	45	10	13	239	140	880
Pavir.9NG145573	AT1G36940	0				no	Module1	sum.D10.up	#N/A	#N/A	#N/A	#N/A	Sum.D10.up	#N/A	#N/A	#N/A	#N/A	46	71	69	84	92	113	41	38	59	59	89	115	876
Pavir.7KG242100	AT2G33385	actin-related protein C2B				no	Module1	sum.D5.up	#N/A	#N/A	#N/A	Sum.D5.up	#N/A	#N/A	#N/A	#N/A	#N/A	26	33	63	51	44	81	45	89	82	151	88	119	872
Pavir.5NG458800	AT5G24090	chitinase A	Chitinase A (class III) expressed exclusively under environmental stress conditions.			no	Module1	sum.D15.up sum.D5.up	#N/A	#N/A	#N/A	Sum.D5.up	#N/A	Sum.D15.up	#N/A	#N/A	#N/A	22	42	47	39	118	145	11	56	47	53	60	231	871
Pavir.7NG241800	AT5G48290	Heavy metal transport/detoxification superfamily protein				no	Module1	sum.D15.up sum.D5.up	#N/A	Kan.D15.up	#N/A	Sum.D5.up	#N/A	Kan.D15.up Sum.D15.up	#N/A	#N/A	#N/A	46	30	35	53	68	146	32	41	39	98	83	198	869
Pavir.9KG029140	AT4G19390	Uncharacterised protein family (UPF0114)				no	Module1	sum.D10.up sum.D15.up	#N/A	#N/A	#N/A	#N/A	Sum.D10.up	Sum.D15.up	#N/A	#N/A	#N/A	23	42	29	38	66	57	25	69	56	57	239	166	867
Pavir.7KG221700	AT3G54420	homolog of carrot EP3-3 chitinase	encodes an EP3 chitinase that is expressed during somatic embryogenesis in 'nursing' cells surrounding the embryos but not in embryos themselves. The gene is also expressed in mature pollen and growing pollen tubes until they enter the receptive synergid, but not in endosperm and integuments as in carrot. Post-embryonically, expression is found in hydathodes, stipules, root epidermis and emerging…			no	Module1	#N/A	#N/A	Kan.D15.up	#N/A	#N/A	#N/A	Kan.D15.up	#N/A	#N/A	#N/A	22	34	40	27	88	167	22	69	87	55	81	173	865
Pavir.6KG287700	AT4G30430	tetraspanin9	Member of TETRASPANIN family			no	Module1	sum.D15.up	#N/A	Kan.D15.up	#N/A	#N/A	#N/A	Kan.D15.up Sum.D15.up	#N/A	#N/A	#N/A	25	54	60	31	98	333	18	54	26	21	49	95	864
Pavir.4KG263300	AT5G44400	FAD-binding Berberine family protein				no	Module1	sum.D5.up	#N/A	#N/A	#N/A	Sum.D5.up	#N/A	#N/A	#N/A	#N/A	#N/A	22	47	50	25	46	92	24	71	179	70	54	183	863
Pavir.1NG455300	AT4G23180	cysteine-rich RLK (RECEPTOR-like protein kinase) 10	Encodes a receptor-like protein kinase. Naming convention from Chen et al 2003 (PMID 14756307)			no	Module1	sum.D10.up	#N/A	#N/A	#N/A	#N/A	Sum.D10.up	#N/A	#N/A	#N/A	#N/A	39	42	44	28	61	53	39	54	74	58	198	170	860
Pavir.8NG176900	0	#N/A				no	Module1	sum.D15.up	#N/A	#N/A	#N/A	#N/A	#N/A	Sum.D15.up	#N/A	#N/A	#N/A	59	50	59	72	81	162	24	50	30	45	86	140	858
Pavir.2KG103300	AT4G15560	Deoxyxylulose-5-phosphate synthase	Encodes a protein with 1-deoxyxylulose 5-phosphate synthase activity involved in the MEP pathway. It is essential for chloroplast development in Arabidopsis			no	Module1	sum.D15.up	#N/A	#N/A	#N/A	#N/A	#N/A	Sum.D15.up	#N/A	#N/A	#N/A	32	49	83	79	81	139	29	21	52	41	60	192	858
Pavir.5NG249200	AT2G18680	0				no	Module1	sum.D15.up	#N/A	Kan.D15.up	#N/A	#N/A	#N/A	Kan.D15.up Sum.D15.up	#N/A	#N/A	#N/A	31	65	48	40	63	236	15	41	36	40	65	176	856
Pavir.8KG308100	AT2G30660	ATP-dependent caseinolytic (Clp) protease/crotonase family protein				no	Module1	sum.D15.up	#N/A	Kan.D10.up Kan.D15.up	#N/A	#N/A	Kan.D10.up	Kan.D15.up Sum.D15.up	#N/A	#N/A	#N/A	9	0	15	24	25	105	35	48	57	124	160	252	854
Pavir.3KG370000	AT3G21770	Peroxidase superfamily protein				no	Module1	sum.D5.up	#N/A	#N/A	#N/A	Sum.D5.up	#N/A	#N/A	#N/A	#N/A	#N/A	33	43	62	46	62	84	29	83	61	99	115	136	853
Pavir.5NG642232	0	#N/A				no	Module1	sum.D15.up	#N/A	#N/A	#N/A	#N/A	#N/A	Sum.D15.up	#N/A	#N/A	#N/A	37	26	54	21	52	83	27	62	69	48	78	295	852
Pavir.3KG149754	AT1G77330	2-oxoglutarate (2OG) and Fe(II)-dependent oxygenase superfamily protein	similar to 1-aminocyclopropane-1-carboxylate oxidase GI:3386565 from (Sorghum bicolor)			no	Module1	#N/A	#N/A	Kan.D15.up	#N/A	#N/A	#N/A	Kan.D15.up	#N/A	#N/A	#N/A	40	49	41	46	95	161	29	38	81	54	50	161	845
Pavir.7NG383001	AT5G13690	alpha-N-acetylglucosaminidase family / NAGLU family	Encodes an enzyme that is predicted to act as an alpha-N-acetylglucosaminidase (NAGLU). An naglu mutant arrests early in seed development but does not appear to have male or female gametophytic defects. Transcript levels for this gene are increased during reproductive development.			no	Module1	sum.D10.up sum.D15.up	#N/A	#N/A	#N/A	#N/A	Sum.D10.up	Sum.D15.up	#N/A	#N/A	#N/A	41	36	36	57	85	84	48	30	46	91	151	138	843
Pavir.7KG152300	AT1G10940	Protein kinase superfamily protein	Encodes a plant protein kinase similar to the calcium/calmodulin-dependent protein kinase subfamily and the SNF1 kinase subfamily (SnRK2) whose activity is activated by ionic (salt) and non-ionic (mannitol) osmotic stress. Kinase activity of its homolog in tobacco is induced by hyperosmotic condition within 1 minute.			no	Module1	sum.D15.up	#N/A	#N/A	#N/A	#N/A	#N/A	Sum.D15.up	#N/A	#N/A	#N/A	49	41	66	68	58	68	74	58	45	101	99	115	842
Pavir.2NG475240	AT3G29770	methyl esterase 11	Encodes a protein predicted to act as a carboxylesterase. It has similarity to the SABP2 methyl salicylate esterase from tobacco. This protein does not act on methyl IAA, methyl JA, MeSA, MeGA4, or MEGA9 in vitro.			no	Module1	sum.D15.up	#N/A	#N/A	#N/A	#N/A	#N/A	Sum.D15.up	#N/A	#N/A	#N/A	46	58	64	43	65	90	48	53	61	52	93	167	840
Pavir.9NG650600	AT4G33920	Protein phosphatase 2C family protein				no	Module1	sum.D15.up sum.D5.up	#N/A	#N/A	#N/A	Sum.D5.up	#N/A	Sum.D15.up	#N/A	#N/A	#N/A	28	51	55	60	92	129	21	54	39	61	97	153	840
Pavir.9NG816500	AT1G22440	Zinc-binding alcohol dehydrogenase family protein				no	Module1	sum.D15.up	#N/A	Kan.D15.up Kan.D5.up	#N/A	Kan.D5.up	#N/A	Kan.D15.up Sum.D15.up	#N/A	#N/A	#N/A	18	36	46	72	110	154	18	24	24	33	71	234	840
Pavir.2NG435000	AT3G07040	NB-ARC domain-containing disease resistance protein	Contains an N-terminal tripartite nucleotide binding site and a C-terminal tandem array of leucine-rich repeats. Confers resistance to Pseudomonas syringae strains that carry the avirulence genes avrB and avrRpm1.			no	Module1	sum.D15.up	#N/A	#N/A	#N/A	#N/A	#N/A	Sum.D15.up	#N/A	#N/A	#N/A	69	37	40	54	49	55	60	62	48	61	87	215	837
Pavir.5KG493100	AT1G12940	nitrate transporter2.5	member of High affinity nitrate transporter family			no	Module1	sum.D5.up	#N/A	#N/A	#N/A	Sum.D5.up	#N/A	#N/A	#N/A	#N/A	#N/A	28	54	45	55	119	89	17	35	98	48	104	145	837
Pavir.7NG420900	AT3G44220	Late embryogenesis abundant (LEA) hydroxyproline-rich glycoprotein family				no	Module1	sum.D10.up	#N/A	#N/A	#N/A	#N/A	Sum.D10.up	#N/A	#N/A	#N/A	#N/A	71	47	68	76	68	113	41	27	52	79	89	105	836
Pavir.5KG116600	AT1G16310	Cation efflux family protein				no	Module1	sum.D15.up	#N/A	#N/A	#N/A	#N/A	#N/A	Sum.D15.up	#N/A	#N/A	#N/A	15	21	25	15	27	66	42	92	46	64	156	266	835
Pavir.4NG334300	AT1G73370	sucrose synthase 6	Encodes a protein with sucrose synthase activity (SUS6).			no	Module1	sum.D10.up sum.D15.up sum.D5.up	#N/A	#N/A	#N/A	Sum.D5.up	Sum.D10.up	Sum.D15.up	#N/A	#N/A	#N/A	28	37	26	104	86	71	23	16	36	139	108	155	829
Pavir.4NG202000	0	#N/A				no	Module1	sum.D15.up	#N/A	#N/A	#N/A	#N/A	#N/A	Sum.D15.up	#N/A	#N/A	#N/A	61	80	56	67	83	109	41	29	44	60	66	132	828
Pavir.9NG151100	AT3G22400	PLAT/LH2 domain-containing lipoxygenase family protein	Encodes lipoxygenase5 (LOX5). LOX5 activity in roots facilitates green peach aphid colonization of Arabidopsis foliage by promoting green peach aphid feeding from sieve element and water consumption from xylem.			no	Module1	sum.D10.up	#N/A	#N/A	#N/A	#N/A	Sum.D10.up	#N/A	#N/A	#N/A	#N/A	41	89	76	62	139	99	22	19	59	42	64	114	826
Pavir.3NG079512	AT4G27270	Quinone reductase family protein				no	Module1	sum.D15.up sum.D5.up	#N/A	#N/A	#N/A	Sum.D5.up	#N/A	Sum.D15.up	#N/A	#N/A	#N/A	17	33	39	35	38	84	35	63	62	163	90	167	826
Pavir.2KG252400	AT3G53810	Concanavalin A-like lectin protein kinase family protein				no	Module1	sum.D5.up	#N/A	#N/A	#N/A	Sum.D5.up	#N/A	#N/A	#N/A	#N/A	#N/A	18	50	45	14	42	44	8	168	127	46	128	135	825
Pavir.1KG474800	AT2G33570	Domain of unknown function (DUF23)				no	Module1	sum.D15.up	#N/A	#N/A	#N/A	#N/A	#N/A	Sum.D15.up	#N/A	#N/A	#N/A	31	56	34	37	71	71	53	95	62	65	88	162	825
Pavir.3NG141330	AT1G27440	Exostosin family protein				no	Module1	sum.D5.up	#N/A	#N/A	#N/A	Sum.D5.up	#N/A	#N/A	#N/A	#N/A	#N/A	33	59	73	61	72	100	28	71	96	67	58	107	825
Pavir.1KG375300	AT5G17210	Protein of unknown function (DUF1218)				no	Module1	#N/A	sum.D15.down	#N/A	#N/A	#N/A	#N/A	#N/A	#N/A	#N/A	Sum.D15.down	48	83	80	87	86	59	60	84	89	93	34	22	825
Pavir.5KG471500	AT3G51895	sulfate transporter 3;1	Encodes a chloroplast-localized sulfate transporter.			no	Module1	sum.D15.up	#N/A	#N/A	#N/A	#N/A	#N/A	Sum.D15.up	#N/A	#N/A	#N/A	25	66	93	43	114	116	17	26	32	41	94	157	824
Pavir.9KG379084	AT5G66460	Glycosyl hydrolase superfamily protein	Encodes a endo-beta-mannanase involved in seed germination.			no	Module1	sum.D15.up	#N/A	Kan.D15.up	#N/A	#N/A	#N/A	Kan.D15.up Sum.D15.up	#N/A	#N/A	#N/A	11	21	17	9	43	90	24	50	41	64	137	316	823
Pavir.2NG379100	AT5G10770	Eukaryotic aspartyl protease family protein				no	Module1	sum.D15.up	#N/A	#N/A	#N/A	#N/A	#N/A	Sum.D15.up	#N/A	#N/A	#N/A	23	24	41	46	36	64	53	64	31	131	149	160	822
Pavir.4KG369800	AT1G56150	SAUR-like auxin-responsive protein family				no	Module1	sum.D15.up	#N/A	#N/A	#N/A	#N/A	#N/A	Sum.D15.up	#N/A	#N/A	#N/A	19	26	41	58	65	110	30	30	23	57	90	272	821
Pavir.3KG392400	AT5G39020	Malectin/receptor-like protein kinase family protein				no	Module1	sum.D5.up	#N/A	#N/A	#N/A	Sum.D5.up	#N/A	#N/A	#N/A	#N/A	#N/A	29	88	51	41	75	79	23	82	126	51	88	85	818
Pavir.9NG181300	AT2G38920	SPX (SYG1/Pho81/XPR1) domain-containing protein / zinc finger (C3HC4-type RING finger) protein-related				no	Module1	sum.D15.up	#N/A	#N/A	#N/A	#N/A	#N/A	Sum.D15.up	#N/A	#N/A	#N/A	23	30	34	27	47	59	51	81	52	104	150	160	818
Pavir.5NG236200	0	#N/A				no	Module1	sum.D15.up	#N/A	#N/A	#N/A	#N/A	#N/A	Sum.D15.up	#N/A	#N/A	#N/A	24	34	45	30	55	47	50	100	36	60	199	137	817
Pavir.5NG109700	AT5G22460	alpha/beta-Hydrolases superfamily protein				no	Module1	sum.D15.up	#N/A	Kan.D15.up	#N/A	#N/A	#N/A	Kan.D15.up Sum.D15.up	#N/A	#N/A	#N/A	27	36	19	33	126	131	21	39	39	38	121	185	815
Pavir.5KG405000	AT5G57070	hydroxyproline-rich glycoprotein family protein				no	Module1	sum.D5.up	#N/A	#N/A	#N/A	Sum.D5.up	#N/A	#N/A	#N/A	#N/A	#N/A	28	50	36	28	64	68	25	127	89	61	131	106	813
Pavir.7NG216434	AT3G59710	NAD(P)-binding Rossmann-fold superfamily protein				no	Module1	sum.D10.up sum.D15.up sum.D5.up	#N/A	#N/A	#N/A	Sum.D5.up	Sum.D10.up	Sum.D15.up	#N/A	#N/A	#N/A	20	56	58	25	82	88	13	60	45	45	170	150	812
Pavir.5NG311900	AT1G52700	alpha/beta-Hydrolases superfamily protein				no	Module1	sum.D10.up sum.D15.up	#N/A	#N/A	#N/A	#N/A	Sum.D10.up	Sum.D15.up	#N/A	#N/A	#N/A	19	17	26	47	53	64	42	24	23	144	183	167	809
Pavir.4KG180500	AT1G44800	nodulin MtN21 /EamA-like transporter family protein	Encodes Siliques Are Red 1 (SIAR1). Functions as a bidirectional amino acid transporter that is crucial for the amino acid homeostasis of siliques. Member of nodulin MtN21-like transporter family.			no	Module1	sum.D15.up	#N/A	#N/A	#N/A	#N/A	#N/A	Sum.D15.up	#N/A	#N/A	#N/A	20	46	70	21	95	99	19	60	38	35	145	161	809
Pavir.2NG031400	AT3G53810	Concanavalin A-like lectin protein kinase family protein				no	Module1	sum.D15.up sum.D5.up	#N/A	#N/A	#N/A	Sum.D5.up	#N/A	Sum.D15.up	#N/A	#N/A	#N/A	38	51	70	54	97	143	11	37	54	40	62	151	808
Pavir.2NG002100	AT5G43150	0				no	Module1	sum.D5.up	#N/A	#N/A	#N/A	Sum.D5.up	#N/A	#N/A	#N/A	#N/A	#N/A	16	34	46	32	62	87	25	74	70	85	146	130	807
Pavir.5KG545500	0	#N/A				no	Module1	sum.D15.up sum.D5.up	#N/A	#N/A	#N/A	Sum.D5.up	#N/A	Sum.D15.up	#N/A	#N/A	#N/A	26	32	40	63	61	114	34	33	44	126	83	145	801
Pavir.9KG578700	AT2G47730	glutathione S-transferase phi 8	Encodes glutathione transferase belonging to the phi class of GSTs. Naming convention according to Wagner et al. (2002).			no	Module1	sum.D10.up sum.D15.up sum.D5.up	#N/A	#N/A	#N/A	Sum.D5.up	Sum.D10.up	Sum.D15.up	#N/A	#N/A	#N/A	56	36	33	66	61	66	42	36	30	133	96	144	799
Pavir.2NG070000	AT3G26300	cytochrome P450, family 71, subfamily B, polypeptide 34	putative cytochrome P450			no	Module1	sum.D15.up	#N/A	Kan.D15.up Kan.D5.up	#N/A	Kan.D5.up	#N/A	Kan.D15.up Sum.D15.up	#N/A	#N/A	#N/A	8	43	28	58	107	150	29	25	25	47	59	216	795
Pavir.9NG596600	AT5G58300	Leucine-rich repeat protein kinase family protein				no	Module1	sum.D10.up sum.D15.up sum.D5.up	#N/A	#N/A	#N/A	Sum.D5.up	Sum.D10.up	Sum.D15.up	#N/A	#N/A	#N/A	38	34	25	62	54	63	45	31	37	126	112	167	794
Pavir.1KG118700	0	#N/A				no	Module1	sum.D5.up	#N/A	#N/A	#N/A	Sum.D5.up	#N/A	#N/A	#N/A	#N/A	#N/A	21	38	40	35	87	87	19	45	106	60	78	177	793
Pavir.9NG384573	AT1G10370	Glutathione S-transferase family protein	Encodes GSTU17 (Glutathione S-Transferase U17). Functions as a negative component of stress-mediated signal transduction pathways in drought and salt stress responses.			no	Module1	sum.D10.up sum.D15.up	#N/A	Kan.D15.up	#N/A	#N/A	Sum.D10.up	Kan.D15.up Sum.D15.up	#N/A	#N/A	#N/A	4	10	5	14	98	70	4	17	12	22	347	189	792
Pavir.1KG483100	AT2G41905	0				no	Module1	sum.D15.up	#N/A	#N/A	#N/A	#N/A	#N/A	Sum.D15.up	#N/A	#N/A	#N/A	18	27	34	23	41	84	23	38	38	60	96	307	789
Pavir.5KG095800	AT5G01220	sulfoquinovosyldiacylglycerol 2	involved in sulfolipid biosynthesis			no	Module1	sum.D15.up	#N/A	#N/A	#N/A	#N/A	#N/A	Sum.D15.up	#N/A	#N/A	#N/A	30	37	30	31	72	59	27	72	73	43	119	195	788
Pavir.9KG306600	AT1G10370	Glutathione S-transferase family protein	Encodes GSTU17 (Glutathione S-Transferase U17). Functions as a negative component of stress-mediated signal transduction pathways in drought and salt stress responses.			no	Module1	sum.D15.up	#N/A	#N/A	#N/A	#N/A	#N/A	Sum.D15.up	#N/A	#N/A	#N/A	45	28	49	67	48	90	46	55	34	76	67	180	785
Pavir.9KG179400	AT2G37540	NAD(P)-binding Rossmann-fold superfamily protein				no	Module1	sum.D15.up sum.D5.up	#N/A	#N/A	#N/A	Sum.D5.up	#N/A	Sum.D15.up	#N/A	#N/A	#N/A	7	26	35	36	54	63	11	51	75	42	102	282	784
Pavir.2KG368805	AT3G05200	RING/U-box superfamily protein	Encodes a putative RING-H2 zinc finger protein ATL6 (ATL6).			no	Module1	#N/A	#N/A	Kan.D15.up	#N/A	#N/A	#N/A	Kan.D15.up	#N/A	#N/A	#N/A	25	29	38	25	59	107	27	59	77	53	113	172	784
Pavir.1KG449100	AT3G61460	brassinosteroid-responsive RING-H2	Encodes a novel ring finger protein and forms an N-terminal hydrophobic domain and a C-terminal RING-H2 signature. Expression is down regulated by brassinolide.			no	Module1	sum.D15.up	#N/A	#N/A	#N/A	#N/A	#N/A	Sum.D15.up	#N/A	#N/A	#N/A	26	46	46	35	61	124	37	42	59	57	94	154	781
Pavir.2KG327834	AT2G26110	Protein of unknown function (DUF761)				no	Module1	sum.D15.up	#N/A	#N/A	#N/A	#N/A	#N/A	Sum.D15.up	#N/A	#N/A	#N/A	41	85	62	43	71	96	34	64	39	60	68	118	781
Pavir.3KG022304	AT4G18640	Leucine-rich repeat protein kinase family protein	Required for root hair elongation during tip growth.			no	Module1	sum.D5.up	#N/A	#N/A	#N/A	Sum.D5.up	#N/A	#N/A	#N/A	#N/A	#N/A	35	46	41	62	67	55	29	82	102	68	97	96	780
Pavir.1NG301000	AT4G02600	Seven transmembrane MLO family protein	A member of a large family of seven-transmembrane domain proteins specific to plants, homologs of the barley mildew resistance locus o (MLO) protein. The Arabidopsis genome contains 15 genes encoding MLO proteins, with localization in plasma membrane. Phylogenetic analysis revealed four clades of closely-related AtMLO genes. ATMLO1 belongs to the clade II, with ATMLO13 and ATMLO15. The gene is ex…			no	Module1	sum.D15.up	#N/A	#N/A	#N/A	#N/A	#N/A	Sum.D15.up	#N/A	#N/A	#N/A	30	40	39	47	82	137	22	44	54	28	63	193	779
Pavir.5NG127300	AT1G65800	receptor kinase 2	encodes a putative receptor-like serine/threonine protein kinases that is similar to brassica self-incompatibility (S) locus. expressed in specifically in cotyledons, leaves, and sepals, in correlation with the maturation of these structures.			no	Module1	sum.D15.up	#N/A	#N/A	#N/A	#N/A	#N/A	Sum.D15.up	#N/A	#N/A	#N/A	33	39	56	39	58	83	46	55	58	73	93	145	778
Pavir.1NG301200	AT5G36130	Cytochrome P450 superfamily protein				no	Module1	sum.D10.up sum.D15.up	#N/A	#N/A	#N/A	#N/A	Sum.D10.up	Sum.D15.up	#N/A	#N/A	#N/A	0	4	12	8	6	12	24	25	29	76	189	389	774
Pavir.2KG448300	AT3G50930	cytochrome BC1 synthesis				no	Module1	sum.D15.up sum.D5.up	#N/A	#N/A	#N/A	Sum.D5.up	#N/A	Sum.D15.up	#N/A	#N/A	#N/A	17	23	40	52	44	75	35	59	51	101	108	168	773
Pavir.3NG140723	AT1G51220	WIP domain protein 5	Encodes a WIP domain containing protein. Putative target of WRKY53.			C2H2	Module1	sum.D5.up	#N/A	#N/A	#N/A	Sum.D5.up	#N/A	#N/A	#N/A	#N/A	#N/A	25	37	40	46	54	66	46	50	68	114	80	147	773
Pavir.2NG358009	0	#N/A				no	Module1	sum.D10.up sum.D5.up	#N/A	Kan.D15.up	#N/A	Sum.D5.up	Sum.D10.up	Kan.D15.up	#N/A	#N/A	#N/A	19	23	25	36	60	70	24	54	62	74	177	148	772
Pavir.9NG360228	0	#N/A				no	Module1	sum.D5.up	#N/A	#N/A	#N/A	Sum.D5.up	#N/A	#N/A	#N/A	#N/A	#N/A	14	78	43	17	77	63	13	98	143	44	84	97	771
Pavir.6KG237900	AT4G03140	NAD(P)-binding Rossmann-fold superfamily protein				no	Module1	sum.D5.up	#N/A	#N/A	#N/A	Sum.D5.up	#N/A	#N/A	#N/A	#N/A	#N/A	36	28	50	56	41	76	40	67	61	112	106	97	770
Pavir.8KG262700	AT5G45160	Root hair defective 3 GTP-binding protein (RHD3)				no	Module1	sum.D10.up sum.D15.up sum.D5.up	#N/A	Kan.D5.up	#N/A	Kan.D5.up Sum.D5.up	Sum.D10.up	Sum.D15.up	#N/A	#N/A	#N/A	10	24	36	44	53	75	39	30	40	119	140	159	769
Pavir.5KG496100	AT4G36470	S-adenosyl-L-methionine-dependent methyltransferases superfamily protein				no	Module1	sum.D10.up sum.D15.up sum.D5.up	#N/A	#N/A	#N/A	Sum.D5.up	Sum.D10.up	Sum.D15.up	#N/A	#N/A	#N/A	31	39	54	72	62	95	31	33	36	76	93	146	768
Pavir.2KG353700	AT3G48700	carboxyesterase 13				no	Module1	sum.D15.up sum.D5.up	#N/A	Kan.D15.up	#N/A	Sum.D5.up	#N/A	Kan.D15.up Sum.D15.up	#N/A	#N/A	#N/A	19	22	30	32	60	104	13	58	46	56	136	191	767
Pavir.3KG300700	AT4G28500	NAC domain containing protein 73				NAC	Module1	sum.D5.up	#N/A	#N/A	#N/A	Sum.D5.up	#N/A	#N/A	#N/A	#N/A	#N/A	41	45	71	52	52	84	19	116	71	55	61	100	767
Pavir.5NG586300	AT3G23160	Protein of unknown function (DUF668)				no	Module1	sum.D5.up	#N/A	#N/A	#N/A	Sum.D5.up	#N/A	#N/A	#N/A	#N/A	#N/A	48	46	53	69	73	121	22	39	75	60	67	92	765
Pavir.3KG480200	AT2G19130	S-locus lectin protein kinase family protein				no	Module1	sum.D10.up sum.D15.up sum.D5.up	#N/A	Kan.D15.up	#N/A	Sum.D5.up	Sum.D10.up	Kan.D15.up Sum.D15.up	#N/A	#N/A	#N/A	15	43	44	32	84	140	6	26	44	35	76	219	764
Pavir.8KG170400	AT5G67550	0				no	Module1	sum.D15.up	#N/A	#N/A	#N/A	#N/A	#N/A	Sum.D15.up	#N/A	#N/A	#N/A	49	29	36	69	45	44	104	35	46	124	69	112	762
Pavir.2NG313003	0	#N/A				no	Module1	sum.D15.up	#N/A	#N/A	#N/A	#N/A	#N/A	Sum.D15.up	#N/A	#N/A	#N/A	18	22	41	36	36	119	33	41	61	82	70	200	759
Pavir.1NG158500	AT1G74360	Leucine-rich repeat protein kinase family protein				no	Module1	sum.D5.up	#N/A	#N/A	#N/A	Sum.D5.up	#N/A	#N/A	#N/A	#N/A	#N/A	20	37	54	39	64	83	16	43	127	55	53	167	758
Pavir.5NG618866	AT2G37970	SOUL heme-binding family protein				no	Module1	sum.D15.up	#N/A	#N/A	#N/A	#N/A	#N/A	Sum.D15.up	#N/A	#N/A	#N/A	10	33	27	22	61	42	36	108	60	35	137	185	756
Pavir.5KG031500	AT2G31090	0				no	Module1	sum.D15.up	#N/A	Kan.D15.up	#N/A	#N/A	#N/A	Kan.D15.up Sum.D15.up	#N/A	#N/A	#N/A	39	38	46	43	65	125	21	57	34	46	91	149	754
Pavir.6KG215500	AT1G75390	basic leucine-zipper 44				bZIP	Module1	sum.D15.up	#N/A	#N/A	#N/A	#N/A	#N/A	Sum.D15.up	#N/A	#N/A	#N/A	12	10	44	15	18	42	55	48	39	92	140	238	753
Pavir.4KG296205	0	#N/A				no	Module1	sum.D5.up	#N/A	#N/A	#N/A	Sum.D5.up	#N/A	#N/A	#N/A	#N/A	#N/A	31	43	45	33	46	69	32	58	68	80	83	163	751
Pavir.5NG535500	AT3G20570	early nodulin-like protein 9				no	Module1	sum.D10.up sum.D15.up sum.D5.up	#N/A	Kan.D15.up Kan.D5.up	#N/A	Kan.D5.up Sum.D5.up	Sum.D10.up	Kan.D15.up Sum.D15.up	#N/A	#N/A	#N/A	9	12	12	60	41	57	15	7	24	194	140	180	751
Pavir.2NG395209	AT3G57260	beta-1,3-glucanase 2	beta 1,3-glucanase			no	Module1	sum.D15.up	#N/A	#N/A	#N/A	#N/A	#N/A	Sum.D15.up	#N/A	#N/A	#N/A	12	18	33	25	26	99	19	84	49	55	111	219	750
Pavir.5NG096200	AT1G27480	alpha/beta-Hydrolases superfamily protein				no	Module1	sum.D15.up	#N/A	#N/A	#N/A	#N/A	#N/A	Sum.D15.up	#N/A	#N/A	#N/A	13	27	22	17	50	85	27	35	38	43	111	281	749
Pavir.1NG042400	AT5G47120	BAX inhibitor 1	Encodes BI-1, a homolog of mammalian Bax inhibitor 1. Functions as an attenuator of biotic and abiotic types of cell death. Bax-induced cell death can be downregulated by ectopically expressing AtBI in planta.			no	Module1	sum.D15.up	#N/A	#N/A	#N/A	#N/A	#N/A	Sum.D15.up	#N/A	#N/A	#N/A	45	36	59	48	44	60	68	72	57	57	58	145	749
Pavir.3KG555800	AT5G17860	calcium exchanger 7				no	Module1	sum.D15.up	#N/A	#N/A	#N/A	#N/A	#N/A	Sum.D15.up	#N/A	#N/A	#N/A	37	36	29	41	58	56	40	74	45	49	116	166	747
Pavir.8KG150000	AT3G46740	translocon at the outer envelope membrane of chloroplasts 75-III	Component of the translocon outer membrane (TOC) complex. Forms the outer envelope translocation channel (beta-barrel). Plays a role in preprotein conductance. Imported into chloroplast. Expressed in young dividing photosynthetic tissues. Knockout mutants are embryo lethal with arrested development at the two-cell stage. Knockout mutants have abnormal etioplasts.			no	Module1	sum.D15.up	#N/A	#N/A	#N/A	#N/A	#N/A	Sum.D15.up	#N/A	#N/A	#N/A	66	39	53	61	39	61	78	51	48	66	67	118	747
Pavir.7NG444500	AT1G63220	Calcium-dependent lipid-binding (CaLB domain) family protein				no	Module1	sum.D10.up sum.D15.up sum.D5.up	#N/A	#N/A	#N/A	Sum.D5.up	Sum.D10.up	Sum.D15.up	#N/A	#N/A	#N/A	20	22	46	47	43	63	12	41	44	74	145	189	746
Pavir.9NG381670	0	#N/A				no	Module1	#N/A	sum.D15.down	#N/A	#N/A	#N/A	#N/A	#N/A	#N/A	#N/A	Sum.D15.down	71	39	96	76	20	43	113	54	66	103	35	28	744
Pavir.2NG355000	AT4G36990	heat shock factor 4	Encodes a protein whose sequence is similar to heat shock factors that regulate the expression of heat shock proteins. Transcript level is increased in response to heat shock. However, overexpression of this gene did not result in the increase of decrease of heat shock proteins.			HSF	Module1	sum.D15.up sum.D5.up	#N/A	#N/A	#N/A	Sum.D5.up	#N/A	Sum.D15.up	#N/A	#N/A	#N/A	19	34	40	32	65	78	22	62	57	83	93	159	744
Pavir.9KG049071	AT1G48410	Stabilizer of iron transporter SufD / Polynucleotidyl transferase	Encodes an RNA Slicer that selectively recruits microRNAs and siRNAs. There is currently no evidence that AGO1 Slicer is in a high molecular weight RNA-induced silencing complex (RISC). Mutants are defective in post-transcriptional gene silencing and have pleiotropic developmental and morphological defects. Through its action on the regulation of ARF17 expression, the protein regulates genes invo…			no	Module1	sum.D15.up	#N/A	#N/A	#N/A	#N/A	#N/A	Sum.D15.up	#N/A	#N/A	#N/A	23	28	30	40	29	47	60	57	40	94	143	153	744
Pavir.3KG564100	AT2G16050	Cysteine/Histidine-rich C1 domain family protein				no	Module1	#N/A	sum.D15.down	#N/A	#N/A	#N/A	#N/A	#N/A	#N/A	#N/A	Sum.D15.down	68	45	62	50	39	55	113	77	81	89	37	27	743
Pavir.5KG087835	AT5G06570	alpha/beta-Hydrolases superfamily protein				no	Module1	sum.D15.up	#N/A	#N/A	#N/A	#N/A	#N/A	Sum.D15.up	#N/A	#N/A	#N/A	48	60	54	76	64	81	29	45	38	65	71	108	739
Pavir.4NG164255	AT1G29200	O-fucosyltransferase family protein				no	Module1	sum.D10.up	#N/A	#N/A	#N/A	#N/A	Sum.D10.up	#N/A	#N/A	#N/A	#N/A	37	59	60	49	107	91	17	38	63	37	105	71	734
Pavir.2KG229400	AT4G36130	Ribosomal protein L2 family				no	Module1	sum.D10.up sum.D15.up	#N/A	#N/A	#N/A	#N/A	Sum.D10.up	Sum.D15.up	#N/A	#N/A	#N/A	24	15	27	39	35	75	29	42	4	77	202	165	734
Pavir.2KG528100	AT5G14040	phosphate transporter 3;1	Encodes a mitochondrial phosphate transporter. Modulates plant responses to salt stress.			no	Module1	sum.D10.up	#N/A	Kan.D15.up	#N/A	#N/A	Sum.D10.up	Kan.D15.up	#N/A	#N/A	#N/A	45	53	46	46	71	108	19	32	55	43	102	110	730
Pavir.9KG394200	AT2G45130	SPX domain gene 3	Expression is upregulated in the shoot of cax1/cax3 mutant.			no	Module1	sum.D10.up sum.D15.up	#N/A	#N/A	#N/A	#N/A	Sum.D10.up	Sum.D15.up	#N/A	#N/A	#N/A	64	27	26	68	45	51	70	36	38	102	98	105	730
Pavir.2KG317000	AT1G74030	enolase 1	Encodes the plastid-localized phosphoenolpyruvate enolase. Mutant plants have abnormal trichomes.			no	Module1	sum.D10.up sum.D15.up	#N/A	#N/A	#N/A	#N/A	Sum.D10.up	Sum.D15.up	#N/A	#N/A	#N/A	27	34	37	50	55	56	36	45	51	80	122	136	729
Pavir.1KG317900	AT3G10080	RmlC-like cupins superfamily protein				no	Module1	sum.D15.up	#N/A	#N/A	#N/A	#N/A	#N/A	Sum.D15.up	#N/A	#N/A	#N/A	44	59	55	62	66	90	44	51	46	54	44	114	729
Pavir.7NG441000	AT5G66940	Dof-type zinc finger DNA-binding family protein				Dof	Module1	sum.D15.up sum.D5.up	#N/A	#N/A	#N/A	Sum.D5.up	#N/A	Sum.D15.up	#N/A	#N/A	#N/A	19	30	32	35	42	47	37	83	53	92	129	127	726
Pavir.1NG413200	AT1G10530	0				no	Module1	sum.D10.up	#N/A	#N/A	#N/A	#N/A	Sum.D10.up	#N/A	#N/A	#N/A	#N/A	34	51	64	34	72	89	24	40	64	29	112	112	725
Pavir.7NG065100	AT4G39330	cinnamyl alcohol dehydrogenase 9				no	Module1	sum.D15.up	#N/A	#N/A	#N/A	#N/A	#N/A	Sum.D15.up	#N/A	#N/A	#N/A	25	30	21	21	41	60	26	54	68	58	127	193	724
Pavir.9KG231455	AT3G02100	UDP-Glycosyltransferase superfamily protein				no	Module1	sum.D15.up	#N/A	#N/A	#N/A	#N/A	#N/A	Sum.D15.up	#N/A	#N/A	#N/A	16	65	70	23	75	69	28	89	42	34	96	117	724
Pavir.8NG333000	AT1G21230	wall associated kinase 5	encodes a wall-associated kinase			no	Module1	sum.D15.up	#N/A	#N/A	#N/A	#N/A	#N/A	Sum.D15.up	#N/A	#N/A	#N/A	40	46	65	92	71	66	21	34	43	34	56	154	722
Pavir.6NG174200	AT2G33380	Caleosin-related family protein	Encodes a calcium binding protein whose mRNA is induced upon treatment with NaCl, ABA and in response to dessication. mRNA expression under drought conditions is apparent particularly in leaves and flowers. Isoform of caleosin with a role as a peroxygenase involved in oxylipin metabolism during biotic and abiotic stress.			no	Module1	sum.D15.up	#N/A	#N/A	#N/A	#N/A	#N/A	Sum.D15.up	#N/A	#N/A	#N/A	26	28	46	28	38	70	27	100	53	59	98	148	721
Pavir.5NG012597	AT4G12690	Plant protein of unknown function (DUF868)				no	Module1	sum.D15.up	#N/A	#N/A	#N/A	#N/A	#N/A	Sum.D15.up	#N/A	#N/A	#N/A	56	54	84	54	68	70	25	43	31	52	64	120	721
Pavir.2KG421900	AT2G36870	xyloglucan endotransglucosylase/hydrolase 32	Encodes a xyloglucan endotransglycosylase/hydrolase.			no	Module1	#N/A	sum.D15.down	#N/A	#N/A	#N/A	#N/A	#N/A	#N/A	#N/A	Sum.D15.down	51	73	72	61	67	57	52	61	108	47	33	36	718
Pavir.1KG073600	AT1G16290	0				no	Module1	sum.D5.up	#N/A	#N/A	#N/A	Sum.D5.up	#N/A	#N/A	#N/A	#N/A	#N/A	30	49	47	29	42	74	18	90	69	45	86	137	716
Pavir.9KG095721	AT1G34300	lectin protein kinase family protein				no	Module1	sum.D5.up	#N/A	#N/A	#N/A	Sum.D5.up	#N/A	#N/A	#N/A	#N/A	#N/A	12	28	32	33	69	117	2	31	86	42	60	204	716
Pavir.9NG141300	AT2G06925	Phospholipase A2 family protein	Encodes a secretory phospholipase A2 enzyme, which specifically hydrolyzes the sn-2 position of phospholipids. The enzyme has a preference towards linoleoyl acyl chain over palmitoyl acyl chain. It also has a slight preference for phosphatidylcholine over phosphatidylethanolamine.			no	Module1	sum.D15.up	#N/A	#N/A	#N/A	#N/A	#N/A	Sum.D15.up	#N/A	#N/A	#N/A	29	40	55	26	44	65	57	60	48	71	101	118	714
Pavir.9NG528200	0	#N/A				no	Module1	sum.D15.up	#N/A	#N/A	#N/A	#N/A	#N/A	Sum.D15.up	#N/A	#N/A	#N/A	69	33	44	72	52	72	56	48	39	68	54	104	711
Pavir.6NG078400	AT1G77920	bZIP transcription factor family protein				bZIP	Module1	sum.D15.up	#N/A	#N/A	#N/A	#N/A	#N/A	Sum.D15.up	#N/A	#N/A	#N/A	27	48	64	41	57	73	48	53	46	41	84	129	711
Pavir.5KG037901	AT2G34500	cytochrome P450, family 710, subfamily A, polypeptide 1	Encodes a protein with C22-sterol desaturase activity. The enzyme was shown to catalyze in the presence of NADPH the conversion of &beta;-sitosterol to stigmasterol, but not that of 24-<i>epi</i>-campesterol to brassicasterol (unlike CYP710A2).			no	Module1	sum.D15.up	#N/A	#N/A	#N/A	#N/A	#N/A	Sum.D15.up	#N/A	#N/A	#N/A	41	32	44	27	48	93	29	56	53	57	72	159	711
Pavir.1KG503800	AT2G32990	glycosyl hydrolase 9B8				no	Module1	sum.D15.up sum.D5.up	#N/A	#N/A	#N/A	Sum.D5.up	#N/A	Sum.D15.up	#N/A	#N/A	#N/A	21	29	38	39	54	84	24	59	60	73	81	149	711
Pavir.9KG479700	AT2G37090	Nucleotide-diphospho-sugar transferases superfamily protein	The IRX9 gene encodes a putative family 43 glycosyl transferase. It was coordinately expressed with the cellulose synthase subunits during secondary cell wall formation. Cell wall analysis revealed a decrease in the abundance of xylan in the irx9 mutant, indicating that IRX9 is required for xylan synthesis. Mutants have irregular xylem phenotype suggesting a role in secondary cell wall biosynthes…			no	Module1	sum.D5.up	#N/A	#N/A	#N/A	Sum.D5.up	#N/A	#N/A	#N/A	#N/A	#N/A	42	38	51	53	40	63	26	66	70	95	73	93	710
Pavir.5KG693300	AT3G09410	Pectinacetylesterase family protein				no	Module1	sum.D15.up	#N/A	#N/A	#N/A	#N/A	#N/A	Sum.D15.up	#N/A	#N/A	#N/A	26	27	26	31	37	50	37	34	36	57	124	224	709
Pavir.2NG124800	AT5G04370	S-adenosyl-L-methionine-dependent methyltransferases superfamily protein	A member of the Arabidopsis SABATH methyltransferase gene family. Encodes NAMT1, a methyltransferase that methylates nicotinic acid.			no	Module1	#N/A	sum.D15.down	#N/A	#N/A	#N/A	#N/A	#N/A	#N/A	#N/A	Sum.D15.down	36	87	132	158	71	60	32	42	70	16	2	0	706
Pavir.1KG111749	AT3G03270	Adenine nucleotide alpha hydrolases-like superfamily protein				no	Module1	sum.D10.up sum.D15.up	#N/A	#N/A	#N/A	#N/A	Sum.D10.up	Sum.D15.up	#N/A	#N/A	#N/A	21	19	22	17	53	27	28	30	26	109	204	146	702
Pavir.1NG346719	AT5G64660	CYS, MET, PRO, and GLY protein 2				no	Module1	#N/A	#N/A	Kan.D15.up	#N/A	#N/A	#N/A	Kan.D15.up	#N/A	#N/A	#N/A	25	41	32	20	105	168	24	31	51	27	66	112	702
Pavir.2NG324500	AT2G01900	DNAse I-like superfamily protein				no	Module1	sum.D10.up	#N/A	#N/A	#N/A	#N/A	Sum.D10.up	#N/A	#N/A	#N/A	#N/A	15	24	28	21	51	55	21	42	69	43	168	165	702
Pavir.2KG511800	AT5G48130	Phototropic-responsive NPH3 family protein				no	Module1	sum.D5.up	#N/A	#N/A	#N/A	Sum.D5.up	#N/A	#N/A	#N/A	#N/A	#N/A	13	20	35	24	41	77	10	41	85	60	80	216	702
Pavir.3KG346900	AT1G74310	heat shock protein 101	Encodes ClpB1, which belongs to the Casein lytic proteinase/heat shock protein 100 (Clp/Hsp100) family. Involved in refolding of proteins which form aggregates under heat stress. Also known as AtHsp101. AtHsp101 is a cytosolic heat shock protein required for acclimation to high temperature.			no	Module1	sum.D10.up sum.D15.up	#N/A	#N/A	#N/A	#N/A	Sum.D10.up	Sum.D15.up	#N/A	#N/A	#N/A	41	57	36	40	113	54	14	34	25	30	160	97	701
Pavir.5NG574700	AT2G40120	Protein kinase superfamily protein				no	Module1	sum.D10.up	#N/A	#N/A	#N/A	#N/A	Sum.D10.up	#N/A	#N/A	#N/A	#N/A	54	45	58	66	57	67	41	28	57	60	72	96	701
Pavir.9NG577000	AT1G78550	2-oxoglutarate (2OG) and Fe(II)-dependent oxygenase superfamily protein				no	Module1	sum.D15.up	#N/A	#N/A	#N/A	#N/A	#N/A	Sum.D15.up	#N/A	#N/A	#N/A	3	30	40	11	91	90	6	41	29	25	117	215	698
Pavir.3NG178566	AT1G79460	Terpenoid cyclases/Protein prenyltransferases superfamily protein	Encodes for a protein with ent-kaurene synthase B activity which catalyzes the second step in the cyclization of GGPP to ent-kaurene in the gibberellins biosynthetic pathway.			no	Module1	sum.D10.up sum.D15.up	#N/A	#N/A	#N/A	#N/A	Sum.D10.up	Sum.D15.up	#N/A	#N/A	#N/A	2	11	14	6	28	32	19	7	20	65	117	376	697
Pavir.5NG356500	0	#N/A				no	Module1	sum.D15.up	#N/A	Kan.D15.up	#N/A	#N/A	#N/A	Kan.D15.up Sum.D15.up	#N/A	#N/A	#N/A	12	15	12	24	22	62	54	33	37	85	117	223	696
Pavir.8NG265700	AT4G14746	0				no	Module1	sum.D15.up sum.D5.up	#N/A	Kan.D15.up	#N/A	Sum.D5.up	#N/A	Kan.D15.up Sum.D15.up	#N/A	#N/A	#N/A	13	23	32	36	52	117	11	42	56	55	82	176	695
Pavir.9NG529500	0	#N/A				no	Module1	sum.D15.up sum.D5.up	#N/A	#N/A	#N/A	Sum.D5.up	#N/A	Sum.D15.up	#N/A	#N/A	#N/A	35	42	53	58	45	106	14	33	28	56	61	163	694
Pavir.8KG283500	AT5G59520	ZRT/IRT-like protein 2	encodes a metal ion transporter whose expression is regulated by copper.			no	Module1	sum.D10.up sum.D5.up	#N/A	#N/A	#N/A	Sum.D5.up	Sum.D10.up	#N/A	#N/A	#N/A	#N/A	17	40	33	13	32	68	15	13	40	134	139	146	690
Pavir.5KG165200	AT3G13950	0				no	Module1	sum.D15.up	#N/A	#N/A	#N/A	#N/A	#N/A	Sum.D15.up	#N/A	#N/A	#N/A	21	30	50	42	35	113	33	53	31	49	66	166	689
Pavir.2NG307500	AT4G39700	Heavy metal transport/detoxification superfamily protein				no	Module1	sum.D15.up sum.D5.up	#N/A	#N/A	#N/A	Sum.D5.up	#N/A	Sum.D15.up	#N/A	#N/A	#N/A	29	17	45	55	50	62	19	39	39	105	111	117	688
Pavir.5NG492400	AT4G32810	carotenoid cleavage dioxygenase 8	Encodes a protein with similarity to carotenoid cleaving deoxygenases, the enzymes that cleave beta-carotene. Involved in the production of a graft transmissable signal to suppress axillary branching. Protein is localized to chloroplast stroma and expressed primarily in root tip. Mutants in the gene exhibit increased shoot branching, and light-dependent defects in hook opening and hypocotyl/root …			no	Module1	sum.D10.up	#N/A	#N/A	#N/A	#N/A	Sum.D10.up	#N/A	#N/A	#N/A	#N/A	7	12	24	16	16	33	13	32	67	61	248	156	685
Pavir.9KG525700	AT2G45560	cytochrome P450, family 76, subfamily C, polypeptide 1	cytochrome P450 monooxygenase			no	Module1	sum.D5.up	#N/A	#N/A	#N/A	Sum.D5.up	#N/A	#N/A	#N/A	#N/A	#N/A	6	33	41	9	37	52	6	90	96	34	139	142	685
Pavir.3KG396100	AT2G19130	S-locus lectin protein kinase family protein				no	Module1	sum.D15.up sum.D5.up	#N/A	#N/A	#N/A	Sum.D5.up	#N/A	Sum.D15.up	#N/A	#N/A	#N/A	10	17	22	24	51	57	18	35	47	61	112	230	684
Pavir.4NG019600	AT2G45760	BON association protein 2	encodes a protein that is similar to BONZAI1-binding protein BAP1.			no	Module1	sum.D15.up sum.D5.up	#N/A	Kan.D15.up	#N/A	Sum.D5.up	#N/A	Kan.D15.up Sum.D15.up	#N/A	#N/A	#N/A	23	19	27	38	39	91	24	58	27	58	107	171	682
Pavir.9NG010600	AT2G02850	plantacyanin	Encodes plantacyanin one of blue copper proteins. Involved in anther development and pollination. Expressed in the transmitting tract of the pistil.			no	Module1	sum.D15.up	#N/A	#N/A	#N/A	#N/A	#N/A	Sum.D15.up	#N/A	#N/A	#N/A	15	35	71	19	48	96	19	37	57	45	75	165	682
Pavir.1KG345000	0	#N/A				no	Module1	sum.D15.up	#N/A	#N/A	#N/A	#N/A	#N/A	Sum.D15.up	#N/A	#N/A	#N/A	14	22	28	34	41	93	29	33	55	55	72	203	679
Pavir.7NG088825	AT1G63310	0				no	Module1	sum.D10.up sum.D15.up sum.D5.up	#N/A	Kan.D5.up	#N/A	Kan.D5.up Sum.D5.up	Sum.D10.up	Sum.D15.up	#N/A	#N/A	#N/A	11	15	19	55	36	58	19	12	18	179	106	149	677
Pavir.7NG199600	AT4G24660	homeobox protein 22				ZF-HD	Module1	#N/A	sum.D15.down	#N/A	#N/A	#N/A	#N/A	#N/A	#N/A	#N/A	Sum.D15.down	65	34	41	89	25	44	101	61	46	102	54	15	677
Pavir.8KG049651	AT1G08320	bZIP transcription factor family protein				bZIP	Module1	sum.D10.up sum.D15.up	#N/A	#N/A	#N/A	#N/A	Sum.D10.up	Sum.D15.up	#N/A	#N/A	#N/A	60	37	50	66	48	68	57	21	34	66	81	88	676
Pavir.5KG519700	AT1G29640	Protein of unknown function, DUF584				no	Module1	sum.D10.up sum.D15.up sum.D5.up	#N/A	#N/A	#N/A	Sum.D5.up	Sum.D10.up	Sum.D15.up	#N/A	#N/A	#N/A	2	10	31	15	42	98	4	22	29	38	113	272	676
Pavir.5NG503800	AT1G78440	Arabidopsis thaliana gibberellin 2-oxidase 1	Encodes a gibberellin 2-oxidase that acts on C19 gibberellins.			no	Module1	sum.D10.up sum.D15.up	#N/A	#N/A	#N/A	#N/A	Sum.D10.up	Sum.D15.up	#N/A	#N/A	#N/A	17	28	32	41	56	63	33	18	30	65	135	157	675
Pavir.7NG391100	AT1G68290	endonuclease 2	Encodes an endonuclease ENDO2. ENDO2 purified from transgenic Arabidopsis digests RNA, ssDNA, and dsDNA, with a substrate preference for ssDNA and RNA. ENDO2 produced and purified from Nicotiana benthamiana expression showed no demonstrable endonuclease activity, either towards single stranded DNA or mismatches, in vitro.			no	Module1	sum.D15.up	#N/A	Kan.D15.up	#N/A	#N/A	#N/A	Kan.D15.up Sum.D15.up	#N/A	#N/A	#N/A	20	28	12	19	59	73	15	35	44	37	84	249	675
Pavir.9NG239100	AT2G17030	F-box family protein with a domain of unknown function (DUF295)				no	Module1	sum.D10.up sum.D5.up	#N/A	#N/A	#N/A	Sum.D5.up	Sum.D10.up	#N/A	#N/A	#N/A	#N/A	31	35	37	47	48	66	28	45	62	65	110	100	674
Pavir.7KG374800	AT5G36970	NDR1/HIN1-like 25	NDR1/HIN1-like protein, expression induced during incompatible response to a pathogen, expression is at least partly dependent on the salicylic acid signaling pathway			no	Module1	sum.D15.up sum.D5.up	#N/A	#N/A	#N/A	Sum.D5.up	#N/A	Sum.D15.up	#N/A	#N/A	#N/A	8	18	58	18	42	95	19	36	52	62	53	213	674
Pavir.7NG278724	AT3G46660	UDP-glucosyl transferase 76E12				no	Module1	sum.D10.up sum.D5.up	#N/A	#N/A	#N/A	Sum.D5.up	Sum.D10.up	#N/A	#N/A	#N/A	#N/A	9	13	15	18	30	38	23	42	67	75	199	145	674
Pavir.3NG079701	AT2G38470	WRKY DNA-binding protein 33	Member of the plant WRKY transcription factor family. Regulates the antagonistic relationship between defense pathways mediating responses to P. syringae and necrotrophic fungal pathogens. Located in nucleus. Involved in response to various abiotic stresses - especially salt stress.			WRKY	Module1	sum.D15.up	#N/A	#N/A	#N/A	#N/A	#N/A	Sum.D15.up	#N/A	#N/A	#N/A	34	40	44	37	47	91	31	51	56	39	57	147	674
Pavir.4NG187300	AT5G17000	Zinc-binding dehydrogenase family protein				no	Module1	sum.D10.up	#N/A	#N/A	#N/A	#N/A	Sum.D10.up	#N/A	#N/A	#N/A	#N/A	31	17	35	57	18	25	23	20	43	81	169	155	674
Pavir.9KG608000	AT2G35290	0				no	Module1	sum.D15.up	#N/A	#N/A	#N/A	#N/A	#N/A	Sum.D15.up	#N/A	#N/A	#N/A	28	24	40	39	44	95	33	93	37	51	75	114	673
Pavir.6NG279100	0	#N/A				no	Module1	sum.D15.up sum.D5.up	#N/A	#N/A	#N/A	Sum.D5.up	#N/A	Sum.D15.up	#N/A	#N/A	#N/A	25	26	47	39	34	52	30	71	45	81	104	113	667
Pavir.2KG024316	0	#N/A				no	Module1	sum.D15.up	#N/A	#N/A	#N/A	#N/A	#N/A	Sum.D15.up	#N/A	#N/A	#N/A	60	40	41	59	52	107	16	31	26	59	67	109	667
Pavir.5KG767401	AT1G76640	Calcium-binding EF-hand family protein				no	Module1	sum.D15.up	#N/A	#N/A	#N/A	#N/A	#N/A	Sum.D15.up	#N/A	#N/A	#N/A	14	37	48	25	62	122	14	26	52	32	43	191	666
Pavir.3NG118400	AT1G24620	EF hand calcium-binding protein family	Encodes a EF-hand calcium-binding protein family member. Mutants exhibit longer root hairs under phosphate-deficient conditions.			no	Module1	#N/A	#N/A	Kan.D15.up	#N/A	#N/A	#N/A	Kan.D15.up	#N/A	#N/A	#N/A	30	44	51	42	73	145	23	43	45	32	43	93	664
Pavir.2KG517115	0	#N/A				no	Module1	sum.D15.up	#N/A	#N/A	#N/A	#N/A	#N/A	Sum.D15.up	#N/A	#N/A	#N/A	39	35	25	32	55	58	54	60	26	76	120	82	662
Pavir.8KG333500	AT1G02640	beta-xylosidase 2	encodes a protein similar to a beta-xylosidase located in the extracellular matrix. This is a member of glycosyl hydrolase family 3 and has six other closely related members.			no	Module1	sum.D15.up	#N/A	#N/A	#N/A	#N/A	#N/A	Sum.D15.up	#N/A	#N/A	#N/A	34	55	44	41	62	59	39	51	37	58	75	105	660
Pavir.5NG359700	AT5G56960	basic helix-loop-helix (bHLH) DNA-binding family protein				bHLH	Module1	sum.D10.up sum.D15.up	#N/A	#N/A	#N/A	#N/A	Sum.D10.up	Sum.D15.up	#N/A	#N/A	#N/A	27	21	26	32	35	57	34	31	27	67	101	201	659
Pavir.1KG023100	AT5G10530	Concanavalin A-like lectin protein kinase family protein				no	Module1	sum.D5.up	#N/A	#N/A	#N/A	Sum.D5.up	#N/A	#N/A	#N/A	#N/A	#N/A	30	38	53	29	45	65	26	38	78	72	76	109	659
Pavir.3NG181286	0	#N/A				no	Module1	sum.D15.up sum.D5.up	#N/A	Kan.D5.up	#N/A	Kan.D5.up Sum.D5.up	#N/A	Sum.D15.up	#N/A	#N/A	#N/A	12	19	46	63	38	79	50	28	31	136	43	113	658
Pavir.2KG147816	AT2G40475	0				no	Module1	sum.D15.up sum.D5.up	#N/A	#N/A	#N/A	Sum.D5.up	#N/A	Sum.D15.up	#N/A	#N/A	#N/A	9	13	20	13	24	36	35	58	59	97	146	148	658
Pavir.3KG115200	AT3G55090	ABC-2 type transporter family protein				no	Module1	sum.D15.up	#N/A	#N/A	#N/A	#N/A	#N/A	Sum.D15.up	#N/A	#N/A	#N/A	33	37	25	23	44	49	24	42	52	32	87	210	658
Pavir.9NG183600	AT3G22190	IQ-domain 5				no	Module1	sum.D5.up	#N/A	#N/A	#N/A	Sum.D5.up	#N/A	#N/A	#N/A	#N/A	#N/A	24	44	60	34	52	61	25	53	80	78	68	79	658
Pavir.5KG756601	AT5G17050	UDP-glucosyl transferase 78D2	The At5g17050 encodes a anthocyanidin 3-O-glucosyltransferase which specifically glucosylates the 3-position of the flavonoid C-ring. Anthocyanidins such as cyanidin and pelargonidin as well as flavonols such as kaempferol and quercetin are accepted substrates.			no	Module1	sum.D5.up	#N/A	#N/A	#N/A	Sum.D5.up	#N/A	#N/A	#N/A	#N/A	#N/A	10	35	27	25	50	43	5	97	52	42	169	101	656
Pavir.7KG278200	AT2G44940	Integrase-type DNA-binding superfamily protein	encodes a member of the DREB subfamily A-4 of ERF/AP2 transcription factor family. The protein contains one AP2 domain. There are 17 members in this subfamily including TINY.			ERF	Module1	sum.D5.up	#N/A	#N/A	#N/A	Sum.D5.up	#N/A	#N/A	#N/A	#N/A	#N/A	44	33	47	59	38	63	33	46	52	103	79	57	654
Pavir.4KG245705	AT5G37490	ARM repeat superfamily protein				no	Module1	#N/A	#N/A	Kan.D15.up	#N/A	#N/A	#N/A	Kan.D15.up	#N/A	#N/A	#N/A	29	34	37	34	74	126	23	32	67	41	63	93	653
Pavir.2KG322500	AT5G57500	Galactosyltransferase family protein				no	Module1	sum.D5.up	#N/A	#N/A	#N/A	Sum.D5.up	#N/A	#N/A	#N/A	#N/A	#N/A	13	23	34	27	50	65	25	55	76	79	90	116	653
Pavir.1KG105600	AT4G26555	FKBP-like peptidyl-prolyl cis-trans isomerase family protein				no	Module1	#N/A	sum.D15.down	#N/A	#N/A	#N/A	#N/A	#N/A	#N/A	#N/A	Sum.D15.down	83	33	45	76	30	28	117	48	47	97	30	18	652
Pavir.8KG224301	AT1G78060	Glycosyl hydrolase family protein				no	Module1	sum.D10.up sum.D15.up sum.D5.up	#N/A	Kan.D10.up Kan.D15.up Kan.D5.up	#N/A	Kan.D5.up Sum.D5.up	Kan.D10.up Sum.D10.up	Kan.D15.up Sum.D15.up	#N/A	#N/A	#N/A	10	9	10	56	37	43	21	15	20	179	106	145	651
Pavir.1NG347000	AT3G10080	RmlC-like cupins superfamily protein				no	Module1	sum.D15.up	#N/A	#N/A	#N/A	#N/A	#N/A	Sum.D15.up	#N/A	#N/A	#N/A	33	33	34	38	39	95	31	42	43	66	51	146	651
Pavir.8NG306501	AT2G29050	RHOMBOID-like 1				no	Module1	sum.D15.up	#N/A	#N/A	#N/A	#N/A	#N/A	Sum.D15.up	#N/A	#N/A	#N/A	43	36	53	33	43	50	59	68	41	48	79	97	650
Pavir.3NG180361	AT2G26640	3-ketoacyl-CoA synthase 11	Encodes KCS11, a member of the 3-ketoacyl-CoA synthase family involved in the biosynthesis of VLCFA (very long chain fatty acids).			no	Module1	sum.D10.up sum.D15.up sum.D5.up	#N/A	#N/A	#N/A	Sum.D5.up	Sum.D10.up	Sum.D15.up	#N/A	#N/A	#N/A	12	12	27	6	51	92	11	22	29	57	136	193	648
Pavir.3KG484000	AT1G27730	salt tolerance zinc finger	Related to Cys2/His2-type zinc-finger proteins found in higher plants. Compensated for a subset of calcineurin deficiency in yeast. Salt tolerance produced by ZAT10 appeared to be partially dependent on ENA1/PMR2, a P-type ATPase required for Li+ and Na+ efflux in yeast. The protein is localized to the nucleus, acts as a transcriptional repressor and is responsive to chitin oligomers. Also involv…			C2H2	Module1	sum.D10.up sum.D15.up sum.D5.up	#N/A	Kan.D15.up	#N/A	Sum.D5.up	Sum.D10.up	Kan.D15.up Sum.D15.up	#N/A	#N/A	#N/A	16	28	32	28	70	108	7	18	32	31	90	188	648
Pavir.9NG346700	AT3G14470	NB-ARC domain-containing disease resistance protein				no	Module1	sum.D5.up	#N/A	#N/A	#N/A	Sum.D5.up	#N/A	#N/A	#N/A	#N/A	#N/A	20	32	43	42	65	76	15	53	48	60	83	108	645
Pavir.7NG396201	AT1G68290	endonuclease 2	Encodes an endonuclease ENDO2. ENDO2 purified from transgenic Arabidopsis digests RNA, ssDNA, and dsDNA, with a substrate preference for ssDNA and RNA. ENDO2 produced and purified from Nicotiana benthamiana expression showed no demonstrable endonuclease activity, either towards single stranded DNA or mismatches, in vitro.			no	Module1	sum.D10.up sum.D15.up	#N/A	Kan.D15.up	#N/A	#N/A	Sum.D10.up	Kan.D15.up Sum.D15.up	#N/A	#N/A	#N/A	6	17	14	4	54	89	16	5	18	21	82	318	644
Pavir.2KG066505	AT3G29770	methyl esterase 11	Encodes a protein predicted to act as a carboxylesterase. It has similarity to the SABP2 methyl salicylate esterase from tobacco. This protein does not act on methyl IAA, methyl JA, MeSA, MeGA4, or MEGA9 in vitro.			no	Module1	sum.D15.up sum.D5.up	#N/A	#N/A	#N/A	Sum.D5.up	#N/A	Sum.D15.up	#N/A	#N/A	#N/A	21	29	37	32	41	83	19	43	50	52	102	134	643
Pavir.2KG584750	AT2G39050	hydroxyproline-rich glycoprotein family protein	Encodes a nucleocytoplasmic lectin that is capable of binding carbohydrates.			no	Module1	sum.D15.up	#N/A	#N/A	#N/A	#N/A	#N/A	Sum.D15.up	#N/A	#N/A	#N/A	19	14	37	16	28	38	49	34	22	105	134	145	641
Pavir.1NG473800	AT1G60730	NAD(P)-linked oxidoreductase superfamily protein				no	Module1	sum.D5.up	#N/A	#N/A	#N/A	Sum.D5.up	#N/A	#N/A	#N/A	#N/A	#N/A	20	31	33	21	45	46	12	27	137	38	64	166	640
Pavir.7KG253400	AT2G36780	UDP-Glycosyltransferase superfamily protein				no	Module1	#N/A	sum.D15.down	#N/A	#N/A	#N/A	#N/A	#N/A	#N/A	#N/A	Sum.D15.down	148	75	47	139	73	38	61	13	14	28	4	0	640
Pavir.5KG436500	AT4G28500	NAC domain containing protein 73				NAC	Module1	sum.D5.up	#N/A	#N/A	#N/A	Sum.D5.up	#N/A	#N/A	#N/A	#N/A	#N/A	33	30	49	42	39	62	25	53	61	65	64	115	638
Pavir.2KG096580	AT3G48280	cytochrome P450, family 71, subfamily A, polypeptide 25	putative cytochrome P450			no	Module1	sum.D15.up	#N/A	Kan.D5.up	#N/A	Kan.D5.up	#N/A	Sum.D15.up	#N/A	#N/A	#N/A	9	34	40	49	94	105	20	24	40	50	53	118	636
Pavir.9KG646900	0	#N/A				no	Module1	#N/A	#N/A	Kan.D15.up	#N/A	#N/A	#N/A	Kan.D15.up	#N/A	#N/A	#N/A	13	25	19	21	28	75	19	71	73	34	97	158	633
Pavir.5NG494400	AT5G58950	Protein kinase superfamily protein				no	Module1	sum.D10.up sum.D15.up	#N/A	#N/A	#N/A	#N/A	Sum.D10.up	Sum.D15.up	#N/A	#N/A	#N/A	40	49	56	45	76	80	19	11	33	24	50	150	633
Pavir.7KG412000	AT3G28860	ATP binding cassette subfamily B19	Encodes a member of the ATP-binding cassette (ABC) transporter family that is involved in auxin transport and is involved in postembryonic organ separation. Also known as AtMDR11 and PGP19. Possibly regulates auxin-dependent responses by influencing basipetal auxin transport in the root. Acts upstream of phyA in regulating hypocotyl elongation and gravitropic response. Exerts nonredundant, partia…			no	Module1	sum.D15.up sum.D5.up	#N/A	#N/A	#N/A	Sum.D5.up	#N/A	Sum.D15.up	#N/A	#N/A	#N/A	41	49	43	37	59	79	21	27	39	60	65	112	632
Pavir.4NG035500	0	#N/A				no	Module1	sum.D10.up sum.D15.up	#N/A	#N/A	#N/A	#N/A	Sum.D10.up	Sum.D15.up	#N/A	#N/A	#N/A	18	31	52	34	59	172	16	18	25	33	68	103	629
Pavir.5NG449400	AT4G26890	mitogen-activated protein kinase kinase kinase 16	member of MEKK subfamily			no	Module1	sum.D15.up	#N/A	#N/A	#N/A	#N/A	#N/A	Sum.D15.up	#N/A	#N/A	#N/A	12	27	43	30	35	86	28	45	41	48	106	127	628
Pavir.1KG184800	AT4G20970	basic helix-loop-helix (bHLH) DNA-binding superfamily protein				bHLH	Module1	sum.D10.up sum.D15.up sum.D5.up	#N/A	Kan.D5.up	#N/A	Kan.D5.up Sum.D5.up	Sum.D10.up	Sum.D15.up	#N/A	#N/A	#N/A	0	2	11	19	12	33	7	9	14	260	79	180	626
Pavir.3KG140900	0	#N/A				no	Module1	sum.D15.up sum.D5.up	#N/A	#N/A	#N/A	Sum.D5.up	#N/A	Sum.D15.up	#N/A	#N/A	#N/A	12	19	34	43	29	68	28	24	32	135	54	147	625
Pavir.1NG051200	AT2G17033	pentatricopeptide (PPR) repeat-containing protein				no	Module1	#N/A	sum.D15.down	#N/A	#N/A	#N/A	#N/A	#N/A	#N/A	#N/A	Sum.D15.down	71	52	39	77	51	48	74	35	54	66	34	24	625
Pavir.5KG452300	AT2G15490	UDP-glycosyltransferase 73B4				no	Module1	sum.D15.up	#N/A	#N/A	#N/A	#N/A	#N/A	Sum.D15.up	#N/A	#N/A	#N/A	8	19	18	15	27	52	21	49	60	31	74	251	625
Pavir.1NG461071	AT2G41905	0				no	Module1	sum.D15.up	#N/A	#N/A	#N/A	#N/A	#N/A	Sum.D15.up	#N/A	#N/A	#N/A	13	16	18	11	25	53	31	39	25	67	83	243	624
Pavir.2NG048700	AT5G17980	C2 calcium/lipid-binding plant phosphoribosyltransferase family protein				no	Module1	sum.D15.up sum.D5.up	#N/A	#N/A	#N/A	Sum.D5.up	#N/A	Sum.D15.up	#N/A	#N/A	#N/A	27	44	31	57	56	53	35	34	35	82	77	92	623
Pavir.1KG151100	0	#N/A				no	Module1	sum.D15.up	#N/A	#N/A	#N/A	#N/A	#N/A	Sum.D15.up	#N/A	#N/A	#N/A	18	43	39	28	63	102	21	38	40	37	65	127	621
Pavir.1KG042785	AT3G55220	Cleavage and polyadenylation specificity factor (CPSF) A subunit protein	Encodes a spliceosomal protein that is required for proper reproduction. RNAi lines display low pollen viability,caused by a defect in the transition from microspore to bicellular stage during pollen development.			no	Module1	#N/A	sum.D15.down	#N/A	#N/A	#N/A	#N/A	#N/A	#N/A	#N/A	Sum.D15.down	84	60	56	59	50	31	61	30	80	60	24	26	621
Pavir.8KG105901	AT1G50180	NB-ARC domain-containing disease resistance protein				no	Module1	sum.D5.up	#N/A	#N/A	#N/A	Sum.D5.up	#N/A	#N/A	#N/A	#N/A	#N/A	21	32	36	43	92	58	18	21	132	47	40	81	621
Pavir.3KG403600	AT1G67580	Protein kinase superfamily protein				no	Module1	sum.D15.up	#N/A	#N/A	#N/A	#N/A	#N/A	Sum.D15.up	#N/A	#N/A	#N/A	29	18	26	40	35	69	41	50	45	78	55	135	621
Pavir.8NG312100	AT4G01950	glycerol-3-phosphate acyltransferase 3	putative sn-glycerol-3-phosphate 2-O-acyltransferase			no	Module1	sum.D15.up	#N/A	#N/A	#N/A	#N/A	#N/A	Sum.D15.up	#N/A	#N/A	#N/A	16	22	27	16	37	45	57	58	42	59	63	177	619
Pavir.1NG486900	AT1G77760	nitrate reductase 1	Encodes the cytosolic minor isoform of nitrate reductase (NR). Involved in the first step of nitrate assimilation, it contributes about 15% of the nitrate reductase activity in shoots. Similar to molybdopterin oxidoreductases at the N-terminus, and to FAD/NAD-binding cytochrome reductases at the C-terminus. Cofactors: FAD, heme iron (cytochrome B-557), and molybdenum-pterin.			no	Module1	sum.D15.up	#N/A	#N/A	#N/A	#N/A	#N/A	Sum.D15.up	#N/A	#N/A	#N/A	9	34	0	5	45	7	21	70	14	38	280	96	619
Pavir.3NG053900	AT1G21680	DPP6 N-terminal domain-like protein				no	Module1	sum.D5.up	#N/A	#N/A	#N/A	Sum.D5.up	#N/A	#N/A	#N/A	#N/A	#N/A	11	20	42	27	58	88	4	32	81	56	37	159	615
Pavir.3NG177216	AT5G25880	NADP-malic enzyme 3	The malic enzyme (EC 1.1.1.40) encoded by the ATNADP-ME3 is presumably cytosolic and restricted in its expression by both developmental and cell-specific signals.			no	Module1	sum.D15.up	#N/A	#N/A	#N/A	#N/A	#N/A	Sum.D15.up	#N/A	#N/A	#N/A	19	37	17	20	45	37	25	53	70	37	59	195	614
Pavir.2KG411681	AT5G57110	autoinhibited Ca2+ -ATPase, isoform 8	Arabidopsis-autoinhibited Ca2+ -ATPase, isoform 8, contains all of the characteristic motifs of Ca2+ -transporting P-type Ca2+ -ATPases and is localized to the plasma membrane.			no	Module1	sum.D15.up	#N/A	#N/A	#N/A	#N/A	#N/A	Sum.D15.up	#N/A	#N/A	#N/A	26	28	32	24	39	41	48	48	46	52	89	140	613
Pavir.4NG188100	AT5G11260	Basic-leucine zipper (bZIP) transcription factor family protein	Basic leucine zipper (bZIP) transcription factor. Nuclear localization. Involved in light-regulated transcriptional activation of G-box-containing promoters. Negatively regulated by Cop1. Although cytokinins do not appear to affect the gene's promoter activity, they appear to stabilize the protein. HY5 plays a role in anthocyanin accumulation in far-red light and blue light, but not in red light …			bZIP	Module1	sum.D15.up	#N/A	#N/A	#N/A	#N/A	#N/A	Sum.D15.up	#N/A	#N/A	#N/A	9	53	32	12	93	56	7	103	35	15	98	99	612
Pavir.5NG616100	AT4G15830	ARM repeat superfamily protein				no	Module1	#N/A	sum.D15.down	#N/A	#N/A	#N/A	#N/A	#N/A	#N/A	#N/A	Sum.D15.down	63	51	52	76	35	41	95	33	47	73	27	18	611
Pavir.7KG121756	0	#N/A				no	Module1	sum.D15.up	#N/A	#N/A	#N/A	#N/A	#N/A	Sum.D15.up	#N/A	#N/A	#N/A	48	27	58	63	44	52	44	30	24	75	62	83	610
Pavir.2NG404000	AT3G05200	RING/U-box superfamily protein	Encodes a putative RING-H2 zinc finger protein ATL6 (ATL6).			no	Module1	sum.D15.up	#N/A	Kan.D15.up	#N/A	#N/A	#N/A	Kan.D15.up Sum.D15.up	#N/A	#N/A	#N/A	27	39	36	30	52	96	25	54	43	35	60	112	609
Pavir.5NG459800	AT3G03280	0				no	Module1	sum.D5.up	#N/A	#N/A	#N/A	Sum.D5.up	#N/A	#N/A	#N/A	#N/A	#N/A	22	26	39	52	30	55	27	71	49	84	59	94	608
Pavir.2NG534600	AT1G07180	alternative NAD(P)H dehydrogenase 1	Internal NAD(P)H dehydrogenase in mitochondria. The predicted protein sequence has high homology with other designated NAD(P)H DHs from microorganisms; the capacity for matrix NAD(P)H oxidation via the rotenone-insensitive pathway is significantly reduced in the Atndi1 mutant plant line; the in vitro translation product of AtNDI1 is imported into isolated mitochondria and located on the inside of…			no	Module1	sum.D10.up sum.D15.up sum.D5.up	#N/A	Kan.D15.up	#N/A	Sum.D5.up	Sum.D10.up	Kan.D15.up Sum.D15.up	#N/A	#N/A	#N/A	10	15	22	34	34	68	10	13	64	45	70	223	608
Pavir.2KG520500	AT5G01430	Got1/Sft2-like vescicle transport protein family				no	Module1	sum.D15.up	#N/A	#N/A	#N/A	#N/A	#N/A	Sum.D15.up	#N/A	#N/A	#N/A	18	23	33	24	36	38	27	80	46	52	102	127	606
Pavir.5KG165700	0	#N/A				no	Module1	sum.D5.up	#N/A	#N/A	#N/A	Sum.D5.up	#N/A	#N/A	#N/A	#N/A	#N/A	8	39	21	19	45	36	5	63	106	41	106	116	605
Pavir.2KG295300	AT3G29000	Calcium-binding EF-hand family protein				no	Module1	sum.D15.up	#N/A	Kan.D15.up	#N/A	#N/A	#N/A	Kan.D15.up Sum.D15.up	#N/A	#N/A	#N/A	34	21	34	58	38	110	26	35	32	53	49	115	605
Pavir.3KG569900	AT4G36830	GNS1/SUR4 membrane protein family				no	Module1	sum.D15.up sum.D5.up	#N/A	#N/A	#N/A	Sum.D5.up	#N/A	Sum.D15.up	#N/A	#N/A	#N/A	23	23	31	32	32	63	24	47	46	84	80	120	605
Pavir.7KG235600	AT2G37170	plasma membrane intrinsic protein 2	a member of the plasma membrane intrinsic protein subfamily PIP2. localizes to the plasma membrane and exhibits water transport activity in Xenopus oocyte. expressed specifically in the vascular bundles and protein level increases slightly during leaf dev			no	Module1	#N/A	#N/A	Kan.D10.up	#N/A	#N/A	Kan.D10.up	#N/A	#N/A	#N/A	#N/A	8	44	57	15	240	60	6	24	33	15	48	55	605
Pavir.9KG315957	0	#N/A				no	Module1	sum.D15.up	#N/A	#N/A	#N/A	#N/A	#N/A	Sum.D15.up	#N/A	#N/A	#N/A	24	18	33	26	34	58	35	44	46	82	73	128	601
Pavir.1KG346400	AT1G26810	galactosyltransferase1	Encodes a protein with &#946;1,3-galactosyltransferase activity involved in the biosynthesis of the Lewis a epitope of certain glycoproteins.			no	Module1	sum.D15.up	#N/A	#N/A	#N/A	#N/A	#N/A	Sum.D15.up	#N/A	#N/A	#N/A	31	25	38	44	52	62	25	31	39	53	60	140	600
Pavir.2NG300800	AT1G07430	highly ABA-induced PP2C gene 2	Encodes a member of the group A protein phosphatase 2C (PP2C) family that is responsible for negatively regulating seed dormancy.			no	Module1	sum.D10.up sum.D15.up sum.D5.up	#N/A	#N/A	#N/A	Sum.D5.up	Sum.D10.up	Sum.D15.up	#N/A	#N/A	#N/A	11	33	41	27	39	52	30	32	39	83	108	105	600
Pavir.9KG380450	0	#N/A				no	Module1	#N/A	#N/A	Kan.D10.up	#N/A	#N/A	Kan.D10.up	#N/A	#N/A	#N/A	#N/A	20	26	43	43	111	87	21	65	38	34	50	61	599
Pavir.5KG766900	AT5G12330	Lateral root primordium (LRP) protein-related	A member of SHI gene family. Arabidopsis thaliana has ten members that encode proteins with a RING finger-like zinc finger motif. Despite being highly divergent in sequence, many of the SHI-related genes are partially redundant in function and synergistically promote gynoecium, stamen and leaf development in Arabidopsis. Expressed in lateral root primordia and induced by auxin. SWP1 is involved i…			SRS	Module1	sum.D10.up	#N/A	#N/A	#N/A	#N/A	Sum.D10.up	#N/A	#N/A	#N/A	#N/A	43	33	44	37	79	99	25	16	42	30	56	95	599
Pavir.3NG150900	0	#N/A				no	Module1	sum.D10.up sum.D15.up sum.D5.up	#N/A	#N/A	#N/A	Sum.D5.up	Sum.D10.up	Sum.D15.up	#N/A	#N/A	#N/A	10	25	35	25	60	87	14	24	29	46	114	129	598
Pavir.9NG493600	AT1G10370	Glutathione S-transferase family protein	Encodes GSTU17 (Glutathione S-Transferase U17). Functions as a negative component of stress-mediated signal transduction pathways in drought and salt stress responses.			no	Module1	sum.D15.up	#N/A	#N/A	#N/A	#N/A	#N/A	Sum.D15.up	#N/A	#N/A	#N/A	13	35	23	36	53	54	34	34	35	65	78	137	597
Pavir.7NG014000	AT2G30830	2-oxoglutarate (2OG) and Fe(II)-dependent oxygenase superfamily protein	encodes a protein whose sequence is similar to 2-oxoglutarate-dependent dioxygenase			no	Module1	sum.D15.up	#N/A	#N/A	#N/A	#N/A	#N/A	Sum.D15.up	#N/A	#N/A	#N/A	45	26	37	48	28	35	48	34	45	70	73	107	596
Pavir.1KG557300	AT1G20780	senescence-associated E3 ubiquitin ligase 1	Encodes a protein containing a U-box and an ARM domain. Homozygous mutant seedlings have a seedling lethal phenotype with widespread cell death lesions throughout the cotyledons and roots.			no	Module1	sum.D10.up sum.D15.up	#N/A	#N/A	#N/A	#N/A	Sum.D10.up	Sum.D15.up	#N/A	#N/A	#N/A	46	53	48	44	67	72	19	19	34	41	73	80	596
Pavir.9KG014600	AT4G19970	0				no	Module1	sum.D10.up sum.D15.up sum.D5.up	#N/A	#N/A	#N/A	Sum.D5.up	Sum.D10.up	Sum.D15.up	#N/A	#N/A	#N/A	26	26	33	31	34	33	19	45	27	102	150	69	595
Pavir.6KG258400	AT1G13520	Protein of unknown function (DUF1262)				no	Module1	sum.D5.up	#N/A	#N/A	#N/A	Sum.D5.up	#N/A	#N/A	#N/A	#N/A	#N/A	22	48	56	35	66	98	5	25	93	26	33	88	595
Pavir.9KG569300	AT4G25433	peptidoglycan-binding LysM domain-containing protein				no	Module1	sum.D15.up sum.D5.up	#N/A	#N/A	#N/A	Sum.D5.up	#N/A	Sum.D15.up	#N/A	#N/A	#N/A	9	28	34	16	33	33	14	77	33	54	118	145	594
Pavir.5NG635501	AT1G76640	Calcium-binding EF-hand family protein				no	Module1	sum.D15.up	#N/A	#N/A	#N/A	#N/A	#N/A	Sum.D15.up	#N/A	#N/A	#N/A	15	22	36	23	47	115	17	15	37	30	44	191	592
Pavir.4KG381802	AT5G17540	HXXXD-type acyl-transferase family protein				no	Module1	sum.D5.up	#N/A	#N/A	#N/A	Sum.D5.up	#N/A	#N/A	#N/A	#N/A	#N/A	9	30	24	20	36	52	6	45	89	58	86	136	591
Pavir.9NG526300	AT2G19130	S-locus lectin protein kinase family protein				no	Module1	sum.D5.up	#N/A	#N/A	#N/A	Sum.D5.up	#N/A	#N/A	#N/A	#N/A	#N/A	44	47	62	36	43	73	22	23	73	49	49	65	586
Pavir.8KG298500	AT4G14746	0				no	Module1	sum.D15.up	#N/A	#N/A	#N/A	#N/A	#N/A	Sum.D15.up	#N/A	#N/A	#N/A	20	21	39	35	34	84	34	48	47	46	59	118	585
Pavir.7KG340100	AT2G32210	0				no	Module1	sum.D15.up	#N/A	#N/A	#N/A	#N/A	#N/A	Sum.D15.up	#N/A	#N/A	#N/A	38	42	54	42	47	57	42	47	28	69	54	65	585
Pavir.9KG457928	AT3G02100	UDP-Glycosyltransferase superfamily protein				no	Module1	sum.D5.up	#N/A	Kan.D5.up	#N/A	Kan.D5.up Sum.D5.up	#N/A	#N/A	#N/A	#N/A	#N/A	7	59	51	50	111	72	14	23	42	59	54	43	585
Pavir.8KG389100	AT2G47140	NAD(P)-binding Rossmann-fold superfamily protein				no	Module1	sum.D15.up	#N/A	#N/A	#N/A	#N/A	#N/A	Sum.D15.up	#N/A	#N/A	#N/A	0	8	8	17	17	17	37	26	24	70	81	278	583
Pavir.6NG211700	0	#N/A				no	Module1	sum.D5.up	#N/A	#N/A	#N/A	Sum.D5.up	#N/A	#N/A	#N/A	#N/A	#N/A	7	17	9	23	54	42	12	34	102	67	90	124	581
Pavir.4KG353976	AT3G21150	B-box 32	Encodes a protein with a B-box domain predicted to act as a transcription factor. Expression of the BBX32 gene is affected by monochromatic red light.			no	Module1	sum.D15.up	#N/A	#N/A	#N/A	#N/A	#N/A	Sum.D15.up	#N/A	#N/A	#N/A	0	42	10	2	36	23	0	140	15	13	207	93	581
Pavir.1KG208339	AT5G39865	Glutaredoxin family protein				no	Module1	sum.D5.up	#N/A	#N/A	#N/A	Sum.D5.up	#N/A	#N/A	#N/A	#N/A	#N/A	31	44	58	33	69	87	17	47	44	43	51	57	581
Pavir.5KG148600	AT2G46630	0				no	Module1	sum.D15.up	#N/A	#N/A	#N/A	#N/A	#N/A	Sum.D15.up	#N/A	#N/A	#N/A	22	23	28	47	38	59	49	35	29	82	84	83	579
Pavir.1KG393600	AT1G21230	wall associated kinase 5	encodes a wall-associated kinase			no	Module1	sum.D5.up	#N/A	#N/A	#N/A	Sum.D5.up	#N/A	#N/A	#N/A	#N/A	#N/A	15	41	46	40	63	65	9	36	80	43	34	107	579
Pavir.2KG375555	AT3G07040	NB-ARC domain-containing disease resistance protein	Contains an N-terminal tripartite nucleotide binding site and a C-terminal tandem array of leucine-rich repeats. Confers resistance to Pseudomonas syringae strains that carry the avirulence genes avrB and avrRpm1.			no	Module1	sum.D15.up	#N/A	#N/A	#N/A	#N/A	#N/A	Sum.D15.up	#N/A	#N/A	#N/A	25	20	30	31	49	49	34	24	53	56	65	142	578
Pavir.1NG189000	AT5G25930	Protein kinase family protein with leucine-rich repeat domain				no	Module1	sum.D15.up	#N/A	#N/A	#N/A	#N/A	#N/A	Sum.D15.up	#N/A	#N/A	#N/A	13	17	17	28	30	43	34	38	38	54	113	152	577
Pavir.2KG298135	AT2G04780	FASCICLIN-like arabinoogalactan 7	fasciclin-like arabinogalactan-protein 7 (Fla7)			no	Module1	sum.D5.up	#N/A	#N/A	#N/A	Sum.D5.up	#N/A	#N/A	#N/A	#N/A	#N/A	18	20	21	23	35	41	13	76	39	59	120	110	575
Pavir.4NG216601	AT1G20950	Phosphofructokinase family protein				no	Module1	sum.D15.up	#N/A	#N/A	#N/A	#N/A	#N/A	Sum.D15.up	#N/A	#N/A	#N/A	10	18	37	16	42	41	22	77	40	52	119	100	574
Pavir.7KG239555	AT3G23250	myb domain protein 15	Member of the R2R3 factor gene family.			MYB	Module1	sum.D15.up	#N/A	Kan.D15.up	#N/A	#N/A	#N/A	Kan.D15.up Sum.D15.up	#N/A	#N/A	#N/A	25	19	35	30	49	115	19	39	32	45	47	117	572
Pavir.4NG110800	0	#N/A				no	Module1	sum.D15.up	#N/A	#N/A	#N/A	#N/A	#N/A	Sum.D15.up	#N/A	#N/A	#N/A	24	31	35	56	60	100	14	44	22	43	48	94	571
Pavir.7KG327192	0	#N/A				no	Module1	sum.D5.up	#N/A	#N/A	#N/A	Sum.D5.up	#N/A	#N/A	#N/A	#N/A	#N/A	7	23	20	21	48	25	16	39	72	69	93	138	571
Pavir.1NG136357	AT5G19020	mitochondrial editing factor 18	Encodes a pentatricopeptide repeat protein (PPR) protein involved in mitochondrial mRNA editing.			no	Module1	#N/A	sum.D15.down	#N/A	#N/A	#N/A	#N/A	#N/A	#N/A	#N/A	Sum.D15.down	82	53	48	64	39	49	74	24	38	64	19	17	571
Pavir.3NG301800	AT3G18950	Transducin/WD40 repeat-like superfamily protein				no	Module1	sum.D5.up	#N/A	#N/A	#N/A	Sum.D5.up	#N/A	#N/A	#N/A	#N/A	#N/A	6	30	45	18	34	46	19	69	81	46	76	101	571
Pavir.9KG372600	0	#N/A				no	Module1	sum.D15.up	#N/A	#N/A	#N/A	#N/A	#N/A	Sum.D15.up	#N/A	#N/A	#N/A	8	25	28	17	43	71	16	48	46	34	65	169	570
Pavir.8KG337200	AT1G61610	S-locus lectin protein kinase family protein				no	Module1	sum.D10.up sum.D15.up	#N/A	#N/A	#N/A	#N/A	Sum.D10.up	Sum.D15.up	#N/A	#N/A	#N/A	50	18	24	71	42	37	38	23	29	71	65	102	570
Pavir.9NG236200	0	#N/A				no	Module1	sum.D10.up sum.D15.up sum.D5.up	#N/A	#N/A	#N/A	Sum.D5.up	Sum.D10.up	Sum.D15.up	#N/A	#N/A	#N/A	13	14	12	37	25	32	37	32	43	93	78	149	565
Pavir.6NG079300	AT2G30770	cytochrome P450, family 71, subfamily A, polypeptide 13	putative cytochrome P450			no	Module1	sum.D10.up sum.D15.up	#N/A	Kan.D15.up	#N/A	#N/A	Sum.D10.up	Kan.D15.up Sum.D15.up	#N/A	#N/A	#N/A	14	13	13	22	38	59	17	10	28	44	75	232	565
Pavir.5KG193235	0	#N/A				no	Module1	sum.D15.up	#N/A	#N/A	#N/A	#N/A	#N/A	Sum.D15.up	#N/A	#N/A	#N/A	19	33	44	54	48	73	25	48	26	55	54	83	562
Pavir.2NG309503	AT1G74030	enolase 1	Encodes the plastid-localized phosphoenolpyruvate enolase. Mutant plants have abnormal trichomes.			no	Module1	sum.D10.up sum.D15.up	#N/A	#N/A	#N/A	#N/A	Sum.D10.up	Sum.D15.up	#N/A	#N/A	#N/A	30	25	26	51	38	52	29	30	34	61	87	99	562
Pavir.5NG109735	AT2G35980	Late embryogenesis abundant (LEA) hydroxyproline-rich glycoprotein family	Encodes a protein whose sequence is similar to tobacco hairpin-induced gene (HIN1) and Arabidopsis non-race specific disease resistance gene (NDR1). Expression of this gene is induced by cucumber mosaic virus, spermine and during senescence. The gene product is localized to the chloroplast.			no	Module1	sum.D15.up	#N/A	Kan.D15.up	#N/A	#N/A	#N/A	Kan.D15.up Sum.D15.up	#N/A	#N/A	#N/A	16	18	17	8	20	82	23	23	42	48	79	186	562
Pavir.1KG323810	0	#N/A				no	Module1	sum.D15.up	#N/A	#N/A	#N/A	#N/A	#N/A	Sum.D15.up	#N/A	#N/A	#N/A	30	27	50	41	39	68	31	34	42	45	56	98	561
Pavir.5NG634500	AT4G39530	Tetratricopeptide repeat (TPR)-like superfamily protein				no	Module1	#N/A	sum.D15.down	#N/A	#N/A	#N/A	#N/A	#N/A	#N/A	#N/A	Sum.D15.down	97	46	43	91	42	38	69	12	45	42	17	19	561
Pavir.7KG204900	AT5G50170	C2 calcium/lipid-binding and GRAM domain containing protein				no	Module1	sum.D15.up	#N/A	#N/A	#N/A	#N/A	#N/A	Sum.D15.up	#N/A	#N/A	#N/A	12	26	24	19	39	50	32	38	53	45	80	141	559
Pavir.5KG058200	AT1G27000	Protein of unknown function (DUF1664)				no	Module1	#N/A	sum.D15.down	#N/A	#N/A	#N/A	#N/A	#N/A	#N/A	#N/A	Sum.D15.down	50	55	65	58	42	52	64	44	49	34	28	18	559
Pavir.5KG531000	AT3G16520	UDP-glucosyl transferase 88A1				no	Module1	sum.D15.up	#N/A	Kan.D15.up	#N/A	#N/A	#N/A	Kan.D15.up Sum.D15.up	#N/A	#N/A	#N/A	19	24	21	29	46	62	23	33	38	39	73	151	558
Pavir.3KG141200	0	#N/A				no	Module1	sum.D15.up	#N/A	Kan.D5.up	#N/A	Kan.D5.up	#N/A	Sum.D15.up	#N/A	#N/A	#N/A	15	15	28	70	36	56	46	20	18	119	36	98	557
Pavir.5KG647800	0	#N/A				no	Module1	sum.D15.up	#N/A	#N/A	#N/A	#N/A	#N/A	Sum.D15.up	#N/A	#N/A	#N/A	10	27	21	21	40	55	36	70	34	55	79	108	556
Pavir.3KG266182	AT1G10050	glycosyl hydrolase family 10 protein / carbohydrate-binding domain-containing protein	Encodes a putative glycosyl hydrolase family 10 protein (xylanase).			no	Module1	sum.D10.up sum.D15.up	#N/A	#N/A	#N/A	#N/A	Sum.D10.up	Sum.D15.up	#N/A	#N/A	#N/A	23	27	46	23	48	75	12	12	16	22	74	178	556
Pavir.5NG381423	AT3G09220	laccase 7	putative laccase, a member of laccase family of genes (17 members in Arabidopsis).			no	Module1	sum.D15.up	#N/A	#N/A	#N/A	#N/A	#N/A	Sum.D15.up	#N/A	#N/A	#N/A	4	24	21	11	46	100	14	24	19	16	74	203	556
Pavir.5NG579900	AT5G02580	Plant protein 1589 of unknown function				no	Module1	sum.D15.up	#N/A	#N/A	#N/A	#N/A	#N/A	Sum.D15.up	#N/A	#N/A	#N/A	13	23	18	44	31	47	55	60	35	61	71	98	556
Pavir.1NG461419	0	#N/A				no	Module1	sum.D15.up	#N/A	#N/A	#N/A	#N/A	#N/A	Sum.D15.up	#N/A	#N/A	#N/A	19	19	33	19	30	42	26	68	40	44	72	142	554
Pavir.1NG176057	AT3G59080	Eukaryotic aspartyl protease family protein				no	Module1	sum.D15.up	#N/A	Kan.D15.up	#N/A	#N/A	#N/A	Kan.D15.up Sum.D15.up	#N/A	#N/A	#N/A	22	34	30	21	47	85	14	30	49	39	59	124	554
Pavir.8KG035200	AT3G10190	Calcium-binding EF-hand family protein				no	Module1	sum.D15.up	#N/A	#N/A	#N/A	#N/A	#N/A	Sum.D15.up	#N/A	#N/A	#N/A	26	28	36	34	42	105	27	39	37	34	33	110	551
Pavir.1NG285100	AT2G35930	plant U-box 23	Encodes a cytoplasmically localized U-box domain containing E3 ubiquitin ligase that is involved in the response to water stress and acts as a negative regulator of PAMP-triggered immunity.			no	Module1	sum.D10.up	#N/A	#N/A	#N/A	#N/A	Sum.D10.up	#N/A	#N/A	#N/A	#N/A	19	26	28	29	53	96	14	13	70	48	72	82	550
Pavir.2KG278400	0	#N/A				no	Module1	sum.D5.up	#N/A	#N/A	#N/A	Sum.D5.up	#N/A	#N/A	#N/A	#N/A	#N/A	19	53	71	44	64	88	6	46	54	32	36	35	548
Pavir.2KG411751	AT2G32000	DNA topoisomerase, type IA, core				no	Module1	#N/A	sum.D15.down	#N/A	#N/A	#N/A	#N/A	#N/A	#N/A	#N/A	Sum.D15.down	111	32	68	108	24	37	58	12	29	29	24	13	545
Pavir.9KG495400	AT2G28710	C2H2-type zinc finger family protein				C2H2	Module1	sum.D5.up	#N/A	#N/A	#N/A	Sum.D5.up	#N/A	#N/A	#N/A	#N/A	#N/A	25	55	58	46	38	69	11	53	61	34	53	41	544
Pavir.1KG550200	AT5G23750	Remorin family protein				no	Module1	sum.D5.up	#N/A	#N/A	#N/A	Sum.D5.up	#N/A	#N/A	#N/A	#N/A	#N/A	25	24	54	26	33	60	20	35	44	55	81	87	544
Pavir.4KG105200	AT1G11915	0				no	Module1	sum.D10.up sum.D15.up sum.D5.up	#N/A	#N/A	#N/A	Sum.D5.up	Sum.D10.up	Sum.D15.up	#N/A	#N/A	#N/A	35	19	18	66	42	47	21	16	14	100	71	94	543
Pavir.5KG339800	AT5G56960	basic helix-loop-helix (bHLH) DNA-binding family protein				bHLH	Module1	sum.D10.up sum.D15.up	#N/A	#N/A	#N/A	#N/A	Sum.D10.up	Sum.D15.up	#N/A	#N/A	#N/A	10	18	25	26	39	66	24	16	17	56	89	157	543
Pavir.7NG297000	AT4G22990	Major Facilitator Superfamily with SPX (SYG1/Pho81/XPR1) domain-containing protein				no	Module1	sum.D15.up	#N/A	#N/A	#N/A	#N/A	#N/A	Sum.D15.up	#N/A	#N/A	#N/A	3	68	44	15	95	71	2	18	20	2	93	107	538
Pavir.2KG051300	AT4G21065	Tetratricopeptide repeat (TPR)-like superfamily protein				no	Module1	#N/A	sum.D15.down	#N/A	#N/A	#N/A	#N/A	#N/A	#N/A	#N/A	Sum.D15.down	66	50	40	65	63	36	54	29	57	30	34	14	538
Pavir.4KG188600	0	#N/A				no	Module1	sum.D10.up sum.D15.up	#N/A	#N/A	#N/A	#N/A	Sum.D10.up	Sum.D15.up	#N/A	#N/A	#N/A	24	24	23	46	37	55	28	25	14	67	90	104	537
Pavir.3KG510100	0	#N/A				no	Module1	sum.D15.up	#N/A	#N/A	#N/A	#N/A	#N/A	Sum.D15.up	#N/A	#N/A	#N/A	21	17	50	62	47	48	21	25	26	60	55	105	537
Pavir.9NG086146	0	#N/A				no	Module1	#N/A	#N/A	#N/A	Kan.D15.down	#N/A	#N/A	#N/A	#N/A	#N/A	Kan.D15.down	43	54	75	38	36	23	55	36	61	44	40	32	537
Pavir.1NG466719	AT5G23810	amino acid permease 7	Encodes nonfunctional amino acid transporter. AAP7 is the most distantly related member of the AAP family, a group of well characterized amino acid transporters within the ATF1 superfamily. Expression of this gene has not been detected with RNA gel blots or promoter GUS studies.			no	Module1	sum.D10.up sum.D15.up sum.D5.up	#N/A	#N/A	#N/A	Sum.D5.up	Sum.D10.up	Sum.D15.up	#N/A	#N/A	#N/A	17	21	28	23	33	46	16	37	32	43	132	109	537
Pavir.5NG212800	AT1G18610	Galactose oxidase/kelch repeat superfamily protein				no	Module1	sum.D5.up	#N/A	#N/A	#N/A	Sum.D5.up	#N/A	#N/A	#N/A	#N/A	#N/A	31	35	34	44	46	63	24	43	38	53	74	51	536
Pavir.2NG100600	AT2G40475	0				no	Module1	sum.D15.up sum.D5.up	#N/A	#N/A	#N/A	Sum.D5.up	#N/A	Sum.D15.up	#N/A	#N/A	#N/A	16	11	23	26	18	30	21	29	43	110	91	117	535
Pavir.5KG480907	AT5G46530	AWPM-19-like family protein				no	Module1	sum.D10.up sum.D15.up sum.D5.up	#N/A	#N/A	#N/A	Sum.D5.up	Sum.D10.up	Sum.D15.up	#N/A	#N/A	#N/A	11	12	12	25	29	40	11	10	15	130	99	140	534
Pavir.5NG299700	AT3G50930	cytochrome BC1 synthesis				no	Module1	sum.D10.up sum.D15.up	#N/A	#N/A	#N/A	#N/A	Sum.D10.up	Sum.D15.up	#N/A	#N/A	#N/A	31	17	31	30	20	42	39	15	36	71	76	126	534
Pavir.1KG505200	AT1G19020	0				no	Module1	sum.D5.up	#N/A	#N/A	#N/A	Sum.D5.up	#N/A	#N/A	#N/A	#N/A	#N/A	15	25	33	26	57	109	9	27	43	31	40	117	532
Pavir.9NG138400	AT1G66200	glutamine synthase clone F11	encodes a cytosolic glutamate synthetase, this enzyme has low affinity with substrate ammonium			no	Module1	sum.D10.up sum.D15.up	#N/A	#N/A	#N/A	#N/A	Sum.D10.up	Sum.D15.up	#N/A	#N/A	#N/A	11	8	17	15	34	50	25	16	15	64	170	107	532
Pavir.9KG312996	0	#N/A				no	Module1	sum.D10.up sum.D15.up	#N/A	#N/A	#N/A	#N/A	Sum.D10.up	Sum.D15.up	#N/A	#N/A	#N/A	46	21	29	62	32	47	43	24	22	64	64	77	531
Pavir.1NG492600	AT2G32300	uclacyanin 1	Encodes a uclacyanin, a protein precursor that is closely related to precursors of stellacyanins and a blue copper protein from pea pods.			no	Module1	sum.D15.up	#N/A	#N/A	#N/A	#N/A	#N/A	Sum.D15.up	#N/A	#N/A	#N/A	2	9	14	26	26	28	19	65	32	50	115	145	531
Pavir.3NG140876	0	#N/A				no	Module1	sum.D15.up	#N/A	#N/A	#N/A	#N/A	#N/A	Sum.D15.up	#N/A	#N/A	#N/A	30	21	32	47	37	58	25	41	24	49	81	85	530
Pavir.9NG654000	AT5G67470	formin homolog 6				no	Module1	sum.D10.up sum.D15.up sum.D5.up	#N/A	#N/A	#N/A	Sum.D5.up	Sum.D10.up	Sum.D15.up	#N/A	#N/A	#N/A	22	22	19	37	31	38	20	26	28	95	74	118	530
Pavir.2NG031100	AT3G53810	Concanavalin A-like lectin protein kinase family protein				no	Module1	sum.D15.up	#N/A	#N/A	#N/A	#N/A	#N/A	Sum.D15.up	#N/A	#N/A	#N/A	28	38	58	48	70	87	15	18	28	28	46	65	529
Pavir.5NG356400	AT3G47570	Leucine-rich repeat protein kinase family protein				no	Module1	sum.D15.up	#N/A	#N/A	#N/A	#N/A	#N/A	Sum.D15.up	#N/A	#N/A	#N/A	22	24	20	35	37	54	28	21	44	30	43	169	527
Pavir.2NG336192	AT4G25835	P-loop containing nucleoside triphosphate hydrolases superfamily protein				no	Module1	#N/A	#N/A	Kan.D15.up	#N/A	#N/A	#N/A	Kan.D15.up	#N/A	#N/A	#N/A	14	12	14	31	30	59	29	66	58	46	71	97	527
Pavir.3KG563300	AT2G23450	Protein kinase superfamily protein				no	Module1	sum.D15.up	#N/A	#N/A	#N/A	#N/A	#N/A	Sum.D15.up	#N/A	#N/A	#N/A	29	31	49	42	47	78	19	33	32	26	54	87	527
Pavir.7KG333900	AT2G24400	SAUR-like auxin-responsive protein family				no	Module1	sum.D10.up sum.D15.up	#N/A	#N/A	#N/A	#N/A	Sum.D10.up	Sum.D15.up	#N/A	#N/A	#N/A	12	26	23	40	57	71	21	19	18	29	78	133	527
Pavir.4KG257600	AT5G55050	GDSL-like Lipase/Acylhydrolase superfamily protein				no	Module1	sum.D10.up sum.D15.up sum.D5.up	#N/A	#N/A	#N/A	Sum.D5.up	Sum.D10.up	Sum.D15.up	#N/A	#N/A	#N/A	8	8	11	21	23	24	13	28	38	88	130	134	526
Pavir.2NG266200	AT5G48485	Bifunctional inhibitor/lipid-transfer protein/seed storage 2S albumin superfamily protein	encodes a putative apoplastic lipid transfer protein that is involved in systemic acquired resistance. Mutants in this gene exhibit wild-type local resistance to avirulent and virulent Pseudomonas syringae, but pathogenesis-related gene expression is abolished in uninoculated distant leaves and fail to develop SAR to virulent Pseudomonas or Peronospora parasitica.			no	Module1	sum.D10.up sum.D15.up sum.D5.up	#N/A	#N/A	#N/A	Sum.D5.up	Sum.D10.up	Sum.D15.up	#N/A	#N/A	#N/A	25	16	28	59	18	27	41	10	18	124	50	109	525
Pavir.2NG350000	AT5G12380	annexin 8				no	Module1	sum.D15.up	#N/A	#N/A	#N/A	#N/A	#N/A	Sum.D15.up	#N/A	#N/A	#N/A	24	45	28	32	36	41	26	68	37	33	66	88	524
Pavir.7NG371700	AT3G28860	ATP binding cassette subfamily B19	Encodes a member of the ATP-binding cassette (ABC) transporter family that is involved in auxin transport and is involved in postembryonic organ separation. Also known as AtMDR11 and PGP19. Possibly regulates auxin-dependent responses by influencing basipetal auxin transport in the root. Acts upstream of phyA in regulating hypocotyl elongation and gravitropic response. Exerts nonredundant, partia…			no	Module1	sum.D15.up	#N/A	#N/A	#N/A	#N/A	#N/A	Sum.D15.up	#N/A	#N/A	#N/A	30	24	48	38	54	98	22	28	32	27	43	80	524
Pavir.5KG038900	AT2G34960	cationic amino acid transporter 5	Encodes a member of the cationic amino acid transporter (CAT) subfamily of amino acid polyamine choline transporters. Mediates efficient uptake of Lys, Arg and Glu in a yeast system. Localized to the plasma membrane.			no	Module1	sum.D15.up	#N/A	#N/A	#N/A	#N/A	#N/A	Sum.D15.up	#N/A	#N/A	#N/A	29	46	35	35	46	60	19	31	30	41	65	87	524
Pavir.1NG022300	AT2G32990	glycosyl hydrolase 9B8				no	Module1	sum.D15.up sum.D5.up	#N/A	#N/A	#N/A	Sum.D5.up	#N/A	Sum.D15.up	#N/A	#N/A	#N/A	15	15	25	17	31	42	9	42	40	78	71	138	523
Pavir.3KG061600	AT1G02816	Protein of unknown function, DUF538				no	Module1	sum.D15.up	#N/A	#N/A	#N/A	#N/A	#N/A	Sum.D15.up	#N/A	#N/A	#N/A	16	30	28	34	39	51	24	49	39	52	66	95	523
Pavir.4KG313700	AT3G62160	HXXXD-type acyl-transferase family protein				no	Module1	sum.D5.up	#N/A	#N/A	#N/A	Sum.D5.up	#N/A	#N/A	#N/A	#N/A	#N/A	18	49	64	37	42	80	9	36	47	44	39	57	522
Pavir.5NG345400	AT2G21100	Disease resistance-responsive (dirigent-like protein) family protein				no	Module1	sum.D15.up	#N/A	#N/A	#N/A	#N/A	#N/A	Sum.D15.up	#N/A	#N/A	#N/A	26	39	35	25	57	101	7	17	15	24	50	125	521
Pavir.2KG374200	AT5G55350	MBOAT (membrane bound O-acyl transferase) family protein				no	Module1	sum.D5.up	#N/A	#N/A	#N/A	Sum.D5.up	#N/A	#N/A	#N/A	#N/A	#N/A	22	52	48	27	59	73	11	48	43	38	46	54	521
Pavir.3KG372500	AT5G48600	structural maintenance of chromosome 3	member of SMC subfamily			no	Module1	sum.D10.up sum.D5.up	#N/A	Kan.D15.up Kan.D5.up	#N/A	Kan.D5.up Sum.D5.up	Sum.D10.up	Kan.D15.up	#N/A	#N/A	#N/A	8	29	23	41	75	67	10	24	30	46	116	52	521
Pavir.7KG299700	AT3G22370	alternative oxidase 1A	Encodes AOX1a, an isoform of alternative oxidase that is expressed in rosettes, flowers, and root. The alternative oxidase of plant mitochondria transfers electrons from the ubiquinone pool to oxygen without energy conservations. It is regulated through transcriptional control and by pyruvate. Plays a role in shoot acclimation to low temperature. Also is capable of ameliorating reactive oxygen sp…			no	Module1	sum.D15.up	#N/A	#N/A	#N/A	#N/A	#N/A	Sum.D15.up	#N/A	#N/A	#N/A	28	31	40	34	57	114	9	13	23	22	50	99	520
Pavir.9NG693300	AT1G07710	Ankyrin repeat family protein				no	Module1	sum.D15.up	#N/A	#N/A	#N/A	#N/A	#N/A	Sum.D15.up	#N/A	#N/A	#N/A	13	25	26	27	30	50	29	55	43	54	59	109	520
Pavir.3KG207474	AT4G01030	pentatricopeptide (PPR) repeat-containing protein				no	Module1	#N/A	sum.D15.down	#N/A	#N/A	#N/A	#N/A	#N/A	#N/A	#N/A	Sum.D15.down	100	22	20	118	23	21	73	13	38	70	10	12	520
Pavir.5NG490500	AT5G25930	Protein kinase family protein with leucine-rich repeat domain				no	Module1	sum.D15.up sum.D5.up	#N/A	#N/A	#N/A	Sum.D5.up	#N/A	Sum.D15.up	#N/A	#N/A	#N/A	12	28	27	26	59	78	10	17	36	35	51	141	520
Pavir.2NG336156	AT2G29120	glutamate receptor 2.7	member of Putative ligand-gated ion channel subunit family			no	Module1	#N/A	#N/A	Kan.D15.up	#N/A	#N/A	#N/A	Kan.D15.up	#N/A	#N/A	#N/A	8	28	28	20	40	75	10	51	60	15	65	119	519
Pavir.5KG078100	AT2G40390	0				no	Module1	sum.D15.up	#N/A	#N/A	#N/A	#N/A	#N/A	Sum.D15.up	#N/A	#N/A	#N/A	30	47	32	39	51	54	16	29	40	31	45	103	517
Pavir.1KG160177	AT5G19020	mitochondrial editing factor 18	Encodes a pentatricopeptide repeat protein (PPR) protein involved in mitochondrial mRNA editing.			no	Module1	#N/A	sum.D15.down	#N/A	#N/A	#N/A	#N/A	#N/A	#N/A	#N/A	Sum.D15.down	82	47	42	83	44	37	39	22	36	56	14	15	517
Pavir.6KG079775	AT2G30770	cytochrome P450, family 71, subfamily A, polypeptide 13	putative cytochrome P450			no	Module1	sum.D10.up sum.D15.up	#N/A	#N/A	#N/A	#N/A	Sum.D10.up	Sum.D15.up	#N/A	#N/A	#N/A	2	4	0	3	9	14	17	3	34	56	133	239	514
Pavir.3NG179579	0	#N/A				no	Module1	sum.D15.up	#N/A	#N/A	#N/A	#N/A	#N/A	Sum.D15.up	#N/A	#N/A	#N/A	20	33	43	25	44	86	25	37	21	43	47	89	513
Pavir.4KG310600	AT5G06850	C2 calcium/lipid-binding plant phosphoribosyltransferase family protein	Encodes an endoplasmic reticulum protein that is involved in the transport of the florigen FT from companion cells to sieve elements, thus affecting FT transport through the phloem to the SAM.			no	Module1	sum.D15.up	#N/A	#N/A	#N/A	#N/A	#N/A	Sum.D15.up	#N/A	#N/A	#N/A	33	32	24	45	38	40	46	40	25	64	61	64	512
Pavir.9NG768000	AT2G46660	cytochrome P450, family 78, subfamily A, polypeptide 6	Encodes a member of CYP78A cytochrome P450 monooxygenase protein family that is required in the sporophytic tissue of the mother plant to promote seed growth.			no	Module1	sum.D10.up sum.D15.up	#N/A	#N/A	#N/A	#N/A	Sum.D10.up	Sum.D15.up	#N/A	#N/A	#N/A	13	15	22	24	22	54	18	16	23	29	101	175	512
Pavir.9KG342000	AT2G44600	0				no	Module1	sum.D15.up	#N/A	Kan.D15.up	#N/A	#N/A	#N/A	Kan.D15.up Sum.D15.up	#N/A	#N/A	#N/A	22	30	28	38	37	69	22	49	32	32	67	85	511
Pavir.8KG342001	AT2G20960	Arabidopsis phospholipase-like protein (PEARLI 4) family				no	Module1	sum.D15.up	#N/A	#N/A	#N/A	#N/A	#N/A	Sum.D15.up	#N/A	#N/A	#N/A	41	35	41	38	48	63	21	24	17	38	61	84	511
Pavir.5NG542400	AT2G30140	UDP-Glycosyltransferase superfamily protein	Encodes a putative glycosyltransferase. Regulates flowering time via FLOWERING LOCUS C.			no	Module1	sum.D10.up sum.D15.up	#N/A	Kan.D15.up	#N/A	#N/A	Sum.D10.up	Kan.D15.up Sum.D15.up	#N/A	#N/A	#N/A	25	15	11	23	29	37	31	18	18	47	72	185	511
Pavir.4KG376203	0	#N/A				no	Module1	sum.D10.up sum.D15.up sum.D5.up	#N/A	#N/A	#N/A	Sum.D5.up	Sum.D10.up	Sum.D15.up	#N/A	#N/A	#N/A	17	10	35	30	19	26	19	21	26	81	104	122	510
Pavir.3KG486560	AT5G61840	Exostosin family protein				no	Module1	sum.D5.up	#N/A	#N/A	#N/A	Sum.D5.up	#N/A	#N/A	#N/A	#N/A	#N/A	19	19	32	33	23	42	13	55	56	68	56	94	510
Pavir.5NG346600	AT3G25720	RNA-directed DNA polymerase (reverse transcriptase)-related family protein				no	Module1	sum.D5.up	#N/A	#N/A	#N/A	Sum.D5.up	#N/A	#N/A	#N/A	#N/A	#N/A	26	39	26	12	59	42	19	59	57	46	52	73	510
Pavir.9NG658500	AT2G18550	homeobox protein 21	Encodes a homeodomain leucine zipper class I (HD-Zip I) protein.			HD-ZIP	Module1	sum.D10.up sum.D15.up	#N/A	#N/A	#N/A	#N/A	Sum.D10.up	Sum.D15.up	#N/A	#N/A	#N/A	32	17	48	68	71	54	18	13	13	49	79	47	509
Pavir.4KG395700	AT5G04220	Calcium-dependent lipid-binding (CaLB domain) family protein				no	Module1	sum.D15.up	#N/A	#N/A	#N/A	#N/A	#N/A	Sum.D15.up	#N/A	#N/A	#N/A	16	36	26	21	33	43	65	71	28	45	50	73	507
Pavir.1KG016800	AT1G76250	0				no	Module1	sum.D15.up	#N/A	#N/A	#N/A	#N/A	#N/A	Sum.D15.up	#N/A	#N/A	#N/A	19	34	60	36	45	73	15	30	33	26	62	73	506
Pavir.9NG178800	AT5G04890	HSP20-like chaperones superfamily protein	Specifically restricts the long-distance movement of tobacco etch potyvirus (TEV) without involving either hypersensitive cell death or systemic acquired resistance. Multidomain protein containing an N-terminal region with high similarity to plant small heat shock proteins (HSPs).			no	Module1	sum.D15.up sum.D5.up	#N/A	#N/A	#N/A	Sum.D5.up	#N/A	Sum.D15.up	#N/A	#N/A	#N/A	17	19	17	46	40	43	14	31	25	88	62	104	506
Pavir.6KG034700	AT5G50390	Pentatricopeptide repeat (PPR-like) superfamily protein				no	Module1	#N/A	sum.D15.down	#N/A	#N/A	#N/A	#N/A	#N/A	#N/A	#N/A	Sum.D15.down	100	40	41	95	37	26	53	5	40	43	16	10	506
Pavir.5KG549900	AT1G78440	Arabidopsis thaliana gibberellin 2-oxidase 1	Encodes a gibberellin 2-oxidase that acts on C19 gibberellins.			no	Module1	sum.D10.up sum.D15.up sum.D5.up	#N/A	Kan.D5.up	#N/A	Kan.D5.up Sum.D5.up	Sum.D10.up	Sum.D15.up	#N/A	#N/A	#N/A	0	30	15	25	48	30	8	34	31	46	143	95	505
Pavir.4KG138000	AT1G10710	poor homologous synapsis 1	Computational predictions suggested the presence of a small cysteine-rich protein beginning in intron 9 (Silverstein 2007), but subsequent analysis revealed that this region contains a tenth exon for the At1g10710 gene. PHS1 regulates recombination and pairing of homologous chromosomes during meiotic prophase by controlling transport of RAD50 from cytoplasm to the nucleus.			no	Module1	#N/A	sum.D15.down	#N/A	#N/A	#N/A	#N/A	#N/A	#N/A	#N/A	Sum.D15.down	69	19	35	104	10	18	80	12	34	102	17	5	505
Pavir.8KG064900	AT3G47580	Leucine-rich repeat protein kinase family protein				no	Module1	sum.D15.up	#N/A	#N/A	#N/A	#N/A	#N/A	Sum.D15.up	#N/A	#N/A	#N/A	11	26	34	30	26	54	26	25	15	33	84	140	504
Pavir.5KG412600	AT1G15520	pleiotropic drug resistance 12	ABC transporter family involved in ABA transport and resistance to lead. Localizes to plasma membrane. Upregulated by lead. Expressed in leaves, flowers, stomata and roots.			no	Module1	sum.D15.up	#N/A	#N/A	#N/A	#N/A	#N/A	Sum.D15.up	#N/A	#N/A	#N/A	14	29	37	20	60	50	11	22	36	24	50	151	504
Pavir.8NG197300	AT3G02100	UDP-Glycosyltransferase superfamily protein				no	Module1	sum.D5.up	#N/A	#N/A	#N/A	Sum.D5.up	#N/A	#N/A	#N/A	#N/A	#N/A	13	28	27	25	47	49	21	42	54	62	84	52	504
Pavir.9NG225300	AT5G37690	SGNH hydrolase-type esterase superfamily protein				no	Module1	sum.D15.up	#N/A	Kan.D15.up	#N/A	#N/A	#N/A	Kan.D15.up Sum.D15.up	#N/A	#N/A	#N/A	3	10	12	6	31	91	10	10	15	11	44	260	503
Pavir.1KG189000	AT4G04480	0				no	Module1	sum.D5.up	#N/A	#N/A	#N/A	Sum.D5.up	#N/A	#N/A	#N/A	#N/A	#N/A	14	34	37	14	46	65	8	61	64	26	58	74	501
Pavir.6KG282212	0	#N/A				no	Module1	sum.D15.up	#N/A	#N/A	#N/A	#N/A	#N/A	Sum.D15.up	#N/A	#N/A	#N/A	4	15	46	22	47	71	27	21	6	39	101	101	500
Pavir.9KG151881	AT3G02875	Peptidase M20/M25/M40 family protein	Hydrolyzes amino acid conjugates of the plant growth regulator indole-3-acetic acid (IAA), including IAA-Leu and IAA-Phe. Uses Mg and Co ions as cofactors.			no	Module1	sum.D5.up	#N/A	#N/A	#N/A	Sum.D5.up	#N/A	#N/A	#N/A	#N/A	#N/A	13	30	34	23	54	52	17	43	46	56	72	60	500
Pavir.8NG228500	AT1G71830	somatic embryogenesis receptor-like kinase 1	Plasma membrane LRR receptor-like serine threonine kinase expressed during embryogenesis in locules until stage 6 anthers, with higher expression in the tapetal cell layer. SERK1 and SERK2 receptor kinases function redundantly as an important control point for sporophytic development controlling male gametophyte production. later			no	Module1	sum.D15.up	#N/A	#N/A	#N/A	#N/A	#N/A	Sum.D15.up	#N/A	#N/A	#N/A	4	6	10	10	14	18	25	38	37	48	96	193	499
Pavir.5KG579207	AT5G53870	early nodulin-like protein 1				no	Module1	sum.D10.up sum.D15.up sum.D5.up	#N/A	Kan.D15.up Kan.D5.up	#N/A	Kan.D5.up Sum.D5.up	Sum.D10.up	Kan.D15.up Sum.D15.up	#N/A	#N/A	#N/A	6	2	3	37	24	30	11	2	14	140	100	128	497
Pavir.4NG061876	AT4G29140	MATE efflux family protein	Encodes Activated Disease Susceptibility 1 (ADS1), a putative MATE (multidrug and toxic compound extrusion) transport protein that negatively regulates plant disease resistance.			no	Module1	#N/A	sum.D15.down	#N/A	#N/A	#N/A	#N/A	#N/A	#N/A	#N/A	Sum.D15.down	35	50	38	28	31	27	90	74	33	56	28	7	497
Pavir.7NG184736	AT2G14095	0				no	Module1	sum.D10.up sum.D15.up	#N/A	Kan.D15.up	#N/A	#N/A	Sum.D10.up	Kan.D15.up Sum.D15.up	#N/A	#N/A	#N/A	3	11	18	10	44	60	17	17	21	15	75	205	496
Pavir.9NG186000	AT2G34610	0				no	Module1	sum.D10.up sum.D15.up sum.D5.up	#N/A	#N/A	#N/A	Sum.D5.up	Sum.D10.up	Sum.D15.up	#N/A	#N/A	#N/A	7	15	11	9	43	39	0	20	12	38	209	92	495
Pavir.1KG323820	AT3G05200	RING/U-box superfamily protein	Encodes a putative RING-H2 zinc finger protein ATL6 (ATL6).			no	Module1	#N/A	#N/A	Kan.D15.up	#N/A	#N/A	#N/A	Kan.D15.up	#N/A	#N/A	#N/A	9	10	13	5	27	105	23	46	45	34	88	90	495
Pavir.6KG319206	0	#N/A				no	Module1	sum.D15.up	#N/A	#N/A	#N/A	#N/A	#N/A	Sum.D15.up	#N/A	#N/A	#N/A	20	20	34	25	33	62	30	36	30	49	71	84	494
Pavir.7KG185955	0	#N/A				no	Module1	sum.D15.up	#N/A	#N/A	#N/A	#N/A	#N/A	Sum.D15.up	#N/A	#N/A	#N/A	25	28	28	50	32	44	28	31	26	44	46	112	494
Pavir.3KG544800	AT1G30370	alpha/beta-Hydrolases superfamily protein	Encodes a mitochondria-localized class III phospholipase A1 that plays a role in seed viability.			no	Module1	sum.D15.up	#N/A	#N/A	#N/A	#N/A	#N/A	Sum.D15.up	#N/A	#N/A	#N/A	24	18	23	35	20	45	41	38	29	86	41	94	494
Pavir.5NG126700	AT1G68320	myb domain protein 62	putative transcription factor: R2R3-MYB transcription family. Involved in regulation of phosphate starvation responses and gibberellic acid biosynthesis.			MYB	Module1	sum.D15.up	#N/A	#N/A	#N/A	#N/A	#N/A	Sum.D15.up	#N/A	#N/A	#N/A	12	42	68	18	41	57	12	24	16	22	58	123	493
Pavir.9NG709900	AT3G51680	NAD(P)-binding Rossmann-fold superfamily protein				no	Module1	sum.D15.up	#N/A	#N/A	#N/A	#N/A	#N/A	Sum.D15.up	#N/A	#N/A	#N/A	18	12	24	23	33	60	32	37	35	36	62	121	493
Pavir.3KG080700	AT4G28940	Phosphorylase superfamily protein				no	Module1	sum.D15.up	#N/A	Kan.D15.up	#N/A	#N/A	#N/A	Kan.D15.up Sum.D15.up	#N/A	#N/A	#N/A	3	9	7	10	27	57	10	14	10	23	63	260	493
Pavir.2KG284600	0	#N/A				no	Module1	sum.D5.up	#N/A	#N/A	#N/A	Sum.D5.up	#N/A	#N/A	#N/A	#N/A	#N/A	15	27	33	25	40	40	11	52	39	46	85	78	491
Pavir.8KG074100	AT3G47570	Leucine-rich repeat protein kinase family protein				no	Module1	sum.D10.up sum.D15.up	#N/A	#N/A	#N/A	#N/A	Sum.D10.up	Sum.D15.up	#N/A	#N/A	#N/A	11	18	36	36	50	111	16	14	16	30	72	81	491
Pavir.4KG215300	AT1G22170	Phosphoglycerate mutase family protein				no	Module1	sum.D10.up sum.D15.up sum.D5.up	#N/A	Kan.D10.up	#N/A	Sum.D5.up	Kan.D10.up Sum.D10.up	Sum.D15.up	#N/A	#N/A	#N/A	10	10	14	29	43	41	16	30	42	51	92	112	490
Pavir.1KG265020	AT2G32300	uclacyanin 1	Encodes a uclacyanin, a protein precursor that is closely related to precursors of stellacyanins and a blue copper protein from pea pods.			no	Module1	sum.D15.up sum.D5.up	#N/A	#N/A	#N/A	Sum.D5.up	#N/A	Sum.D15.up	#N/A	#N/A	#N/A	9	16	14	23	28	31	25	37	29	82	88	108	490
Pavir.7NG357200	AT4G30080	auxin response factor 16	Involved in root cap cell differentiation. Gene expression is regulated by mir160.Located in the nucleus.			ARF	Module1	sum.D15.up	#N/A	#N/A	#N/A	#N/A	#N/A	Sum.D15.up	#N/A	#N/A	#N/A	36	16	40	39	32	50	24	29	35	42	55	90	488
Pavir.1KG546800	AT5G43420	RING/U-box superfamily protein				no	Module1	#N/A	sum.D15.down	#N/A	#N/A	#N/A	#N/A	#N/A	#N/A	#N/A	Sum.D15.down	61	41	48	46	38	39	41	23	58	37	30	26	488
Pavir.1KG465800	AT2G38250	Homeodomain-like superfamily protein				Trihelix	Module1	sum.D5.up	#N/A	#N/A	#N/A	Sum.D5.up	#N/A	#N/A	#N/A	#N/A	#N/A	8	21	31	16	25	35	12	51	96	46	47	99	487
Pavir.4KG296600	AT3G47570	Leucine-rich repeat protein kinase family protein				no	Module1	sum.D15.up	#N/A	#N/A	#N/A	#N/A	#N/A	Sum.D15.up	#N/A	#N/A	#N/A	7	14	22	21	38	49	13	25	44	39	59	155	486
Pavir.5KG201900	AT2G41380	S-adenosyl-L-methionine-dependent methyltransferases superfamily protein				no	Module1	sum.D15.up	#N/A	Kan.D15.up	#N/A	#N/A	#N/A	Kan.D15.up Sum.D15.up	#N/A	#N/A	#N/A	16	22	19	14	40	75	18	34	42	30	42	134	486
Pavir.9KG080600	AT3G26590	MATE efflux family protein				no	Module1	sum.D15.up sum.D5.up	#N/A	#N/A	#N/A	Sum.D5.up	#N/A	Sum.D15.up	#N/A	#N/A	#N/A	21	30	24	27	47	61	15	35	27	55	68	75	485
Pavir.9KG576000	AT5G60710	Zinc finger (C3HC4-type RING finger) family protein				no	Module1	sum.D10.up	#N/A	#N/A	#N/A	#N/A	Sum.D10.up	#N/A	#N/A	#N/A	#N/A	27	26	26	39	43	39	19	16	67	37	58	88	485
Pavir.5NG134400	AT3G18180	Glycosyltransferase family 61 protein				no	Module1	sum.D10.up sum.D15.up sum.D5.up	#N/A	#N/A	#N/A	Sum.D5.up	Sum.D10.up	Sum.D15.up	#N/A	#N/A	#N/A	11	23	36	21	45	55	5	4	18	39	66	159	482
Pavir.4NG284952	0	#N/A				no	Module1	#N/A	sum.D15.down	#N/A	#N/A	#N/A	#N/A	#N/A	#N/A	#N/A	Sum.D15.down	49	35	49	57	21	30	73	30	38	51	32	16	481
Pavir.1NG411100	AT1G66160	CYS, MET, PRO, and GLY protein 1				no	Module1	sum.D15.up	#N/A	#N/A	#N/A	#N/A	#N/A	Sum.D15.up	#N/A	#N/A	#N/A	23	36	40	41	42	110	22	14	15	31	34	73	481
Pavir.3KG527900	AT1G74190	receptor like protein 15				no	Module1	sum.D15.up	#N/A	#N/A	#N/A	#N/A	#N/A	Sum.D15.up	#N/A	#N/A	#N/A	9	36	28	22	39	46	26	24	41	37	58	115	481
Pavir.4KG350500	AT1G78420	RING/U-box superfamily protein				no	Module1	sum.D10.up sum.D15.up sum.D5.up	#N/A	#N/A	#N/A	Sum.D5.up	Sum.D10.up	Sum.D15.up	#N/A	#N/A	#N/A	10	10	15	36	27	34	22	11	22	113	69	112	481
Pavir.5KG265700	AT2G41640	Glycosyltransferase family 61 protein				no	Module1	sum.D15.up	#N/A	#N/A	#N/A	#N/A	#N/A	Sum.D15.up	#N/A	#N/A	#N/A	8	19	20	24	39	69	17	26	30	50	73	103	478
Pavir.5KG370000	0	#N/A				no	Module1	sum.D15.up	#N/A	#N/A	#N/A	#N/A	#N/A	Sum.D15.up	#N/A	#N/A	#N/A	3	5	13	3	21	31	9	23	22	23	78	246	477
Pavir.5KG067400	AT2G47000	ATP binding cassette subfamily B4	Encodes an auxin efflux transmembrane transporter that is a member of the multidrug resistance P-glycoprotein (MDR/PGP) subfamily of ABC transporters. Functions in the basipetal redirection of auxin from the root tip. Exhibits apolar plasma membrane localization in the root cap and polar localization in tissues above and is involved in root hair elongation.			no	Module1	#N/A	#N/A	Kan.D15.up	#N/A	#N/A	#N/A	Kan.D15.up	#N/A	#N/A	#N/A	24	32	21	35	30	71	47	35	31	48	33	70	477
Pavir.8NG077700	0	#N/A				no	Module1	sum.D15.up	#N/A	#N/A	#N/A	#N/A	#N/A	Sum.D15.up	#N/A	#N/A	#N/A	28	36	35	32	43	53	23	23	18	26	37	122	476
Pavir.1KG334800	AT1G53820	RING/U-box superfamily protein				no	Module1	sum.D15.up	#N/A	Kan.D15.up	#N/A	#N/A	#N/A	Kan.D15.up Sum.D15.up	#N/A	#N/A	#N/A	17	16	18	17	27	59	23	25	32	59	58	125	476
Pavir.2NG320200	AT1G23110	0				no	Module1	sum.D15.up	#N/A	#N/A	#N/A	#N/A	#N/A	Sum.D15.up	#N/A	#N/A	#N/A	37	18	19	33	30	37	41	32	27	46	49	106	475
Pavir.2KG189891	0	#N/A				no	Module1	sum.D15.up	#N/A	#N/A	#N/A	#N/A	#N/A	Sum.D15.up	#N/A	#N/A	#N/A	25	19	31	53	39	49	17	20	19	56	68	78	474
Pavir.7NG132017	0	#N/A				no	Module1	sum.D10.up	#N/A	#N/A	#N/A	#N/A	Sum.D10.up	#N/A	#N/A	#N/A	#N/A	76	50	24	88	35	29	64	0	12	92	2	2	474
Pavir.2KG532400	AT5G60920	COBRA-like extracellular glycosyl-phosphatidyl inositol-anchored protein family	Encodes a glycosylphosphatidylinositol-anchored protein localized primarily in the plasma membrane of the longitudinal sides of root cells. Necessary for oriented cell expansion in Arabidopsis. Cob mutants have abnormal roots that expand radially rather than longitudinally under certain growth conditions.			no	Module1	sum.D15.up sum.D5.up	#N/A	#N/A	#N/A	Sum.D5.up	#N/A	Sum.D15.up	#N/A	#N/A	#N/A	13	20	20	32	32	42	14	33	35	48	92	93	474
Pavir.2NG213330	AT3G22840	Chlorophyll A-B binding family protein	Encodes an early light-inducible protein.			no	Module1	sum.D5.up	#N/A	Kan.D15.up	#N/A	Sum.D5.up	#N/A	Kan.D15.up	#N/A	#N/A	#N/A	0	53	0	0	13	9	0	153	7	13	136	89	473
Pavir.6KG081380	AT2G45560	cytochrome P450, family 76, subfamily C, polypeptide 1	cytochrome P450 monooxygenase			no	Module1	sum.D10.up sum.D15.up	#N/A	Kan.D15.up	#N/A	#N/A	Sum.D10.up	Kan.D15.up Sum.D15.up	#N/A	#N/A	#N/A	6	4	7	11	21	39	17	15	25	45	85	197	472
Pavir.9NG322600	AT1G20140	SKP1-like 4				no	Module1	#N/A	sum.D15.down	#N/A	#N/A	#N/A	#N/A	#N/A	#N/A	#N/A	Sum.D15.down	48	25	51	49	33	42	64	33	37	45	27	18	472
Pavir.5KG558407	AT4G37390	Auxin-responsive GH3 family protein	Encodes an IAA-amido synthase that conjugates Asp and other amino acids to auxin in vitro. Lines carrying insertions in this gene are hypersensitive to auxin. May function as a negative component in auxin signaling by regulating auxin activity.			no	Module1	sum.D10.up sum.D15.up sum.D5.up	#N/A	#N/A	#N/A	Sum.D5.up	Sum.D10.up	Sum.D15.up	#N/A	#N/A	#N/A	2	12	12	0	34	56	2	9	19	28	81	216	471
Pavir.2KG411000	AT5G10770	Eukaryotic aspartyl protease family protein				no	Module1	sum.D15.up	#N/A	#N/A	#N/A	#N/A	#N/A	Sum.D15.up	#N/A	#N/A	#N/A	10	32	22	18	25	39	37	59	28	46	85	70	471
Pavir.8KG389200	AT1G52340	NAD(P)-binding Rossmann-fold superfamily protein	Encodes a cytosolic short-chain dehydrogenase/reductase involved in the conversion of xanthoxin to ABA-aldehyde during ABA biosynthesis. Mutants are insensitive to sucrose and glucose.			no	Module1	sum.D15.up	#N/A	#N/A	#N/A	#N/A	#N/A	Sum.D15.up	#N/A	#N/A	#N/A	10	21	25	26	36	97	20	21	13	30	54	118	471
Pavir.1NG439200	AT2G02040	peptide transporter 2	Encodes a di- and tri-peptide transporter that recognizes a variety of different amino acid combinations. Expression of the transcripts for this gene can be detected in the embryo through in situ hybridization. This protein does not have nitrate transporter activity based on oocyte transport assays.			no	Module1	sum.D15.up	#N/A	Kan.D15.up	#N/A	#N/A	#N/A	Kan.D15.up Sum.D15.up	#N/A	#N/A	#N/A	10	18	12	32	27	49	10	29	44	28	70	139	468
Pavir.9NG509600	0	#N/A				no	Module1	sum.D15.up	#N/A	#N/A	#N/A	#N/A	#N/A	Sum.D15.up	#N/A	#N/A	#N/A	26	30	38	34	42	68	19	29	25	33	42	80	466
Pavir.5KG650900	AT4G37330	cytochrome P450, family 81, subfamily D, polypeptide 4	member of CYP81D			no	Module1	sum.D15.up	#N/A	#N/A	#N/A	#N/A	#N/A	Sum.D15.up	#N/A	#N/A	#N/A	7	11	9	4	26	36	15	16	25	37	67	213	466
Pavir.3NG181887	AT2G20560	DNAJ heat shock family protein				no	Module1	sum.D15.up	#N/A	#N/A	#N/A	#N/A	#N/A	Sum.D15.up	#N/A	#N/A	#N/A	14	39	36	15	61	46	11	56	33	17	63	75	466
Pavir.1NG436700	AT1G79180	myb domain protein 63	Member of the R2R3 factor gene family.			MYB	Module1	sum.D5.up	#N/A	#N/A	#N/A	Sum.D5.up	#N/A	#N/A	#N/A	#N/A	#N/A	8	27	31	27	34	62	6	32	42	43	60	91	463
Pavir.1NG279119	AT5G03700	D-mannose binding lectin protein with Apple-like carbohydrate-binding domain				no	Module1	sum.D10.up	#N/A	#N/A	#N/A	#N/A	Sum.D10.up	#N/A	#N/A	#N/A	#N/A	32	27	34	28	45	45	26	8	48	28	44	97	462
Pavir.3KG143200	AT2G35840	Sucrose-6F-phosphate phosphohydrolase family protein				no	Module1	sum.D15.up	#N/A	#N/A	#N/A	#N/A	#N/A	Sum.D15.up	#N/A	#N/A	#N/A	31	25	35	25	31	32	33	48	26	43	37	96	462
Pavir.6KG007000	AT5G47850	CRINKLY4 related 4				no	Module1	sum.D15.up sum.D5.up	#N/A	#N/A	#N/A	Sum.D5.up	#N/A	Sum.D15.up	#N/A	#N/A	#N/A	20	25	29	37	50	39	13	32	24	48	70	74	461
Pavir.1KG208703	AT1G78060	Glycosyl hydrolase family protein				no	Module1	sum.D5.up	#N/A	#N/A	#N/A	Sum.D5.up	#N/A	#N/A	#N/A	#N/A	#N/A	20	42	35	23	57	39	11	37	53	28	46	68	459
Pavir.3NG140932	AT5G07050	nodulin MtN21 /EamA-like transporter family protein	nodulin MtN21-like transporter family protein			no	Module1	sum.D15.up	#N/A	#N/A	#N/A	#N/A	#N/A	Sum.D15.up	#N/A	#N/A	#N/A	15	18	43	38	41	55	14	21	17	60	71	65	458
Pavir.9KG374600	0	#N/A				no	Module1	sum.D5.up	#N/A	#N/A	#N/A	Sum.D5.up	#N/A	#N/A	#N/A	#N/A	#N/A	16	26	35	24	37	48	16	37	40	45	49	83	456
Pavir.6NG145400	0	#N/A				no	Module1	#N/A	sum.D15.down	#N/A	#N/A	#N/A	#N/A	#N/A	#N/A	#N/A	Sum.D15.down	72	29	81	79	38	31	46	14	25	19	19	2	455
Pavir.3KG200500	AT5G07710	Polynucleotidyl transferase, ribonuclease H-like superfamily protein				no	Module1	sum.D10.up sum.D15.up sum.D5.up	#N/A	#N/A	#N/A	Sum.D5.up	Sum.D10.up	Sum.D15.up	#N/A	#N/A	#N/A	6	12	10	6	22	35	0	10	19	30	78	226	454
Pavir.2KG461900	AT4G23180	cysteine-rich RLK (RECEPTOR-like protein kinase) 10	Encodes a receptor-like protein kinase. Naming convention from Chen et al 2003 (PMID 14756307)			no	Module1	sum.D15.up	#N/A	#N/A	#N/A	#N/A	#N/A	Sum.D15.up	#N/A	#N/A	#N/A	10	18	21	24	47	62	15	23	29	43	39	122	453
Pavir.9KG084000	AT5G04890	HSP20-like chaperones superfamily protein	Specifically restricts the long-distance movement of tobacco etch potyvirus (TEV) without involving either hypersensitive cell death or systemic acquired resistance. Multidomain protein containing an N-terminal region with high similarity to plant small heat shock proteins (HSPs).			no	Module1	sum.D10.up sum.D15.up sum.D5.up	#N/A	#N/A	#N/A	Sum.D5.up	Sum.D10.up	Sum.D15.up	#N/A	#N/A	#N/A	11	14	12	37	29	47	10	12	14	100	70	95	451
Pavir.3NG180714	AT4G23810	WRKY family transcription factor	member of WRKY Transcription Factor; Group III			WRKY	Module1	sum.D15.up	#N/A	#N/A	#N/A	#N/A	#N/A	Sum.D15.up	#N/A	#N/A	#N/A	15	11	19	22	20	35	33	28	30	57	63	118	451
Pavir.3KG236500	AT4G05200	cysteine-rich RLK (RECEPTOR-like protein kinase) 25	Encodes a cysteine-rich receptor-like protein kinase.			no	Module1	sum.D15.up	#N/A	#N/A	#N/A	#N/A	#N/A	Sum.D15.up	#N/A	#N/A	#N/A	23	38	18	32	36	49	20	45	28	25	37	99	450
Pavir.2NG561100	AT5G48130	Phototropic-responsive NPH3 family protein				no	Module1	sum.D15.up	#N/A	#N/A	#N/A	#N/A	#N/A	Sum.D15.up	#N/A	#N/A	#N/A	11	20	36	20	37	65	13	25	32	24	54	113	450
Pavir.3KG314035	AT2G29380	highly ABA-induced PP2C gene 3				no	Module1	sum.D10.up sum.D15.up	#N/A	#N/A	#N/A	#N/A	Sum.D10.up	Sum.D15.up	#N/A	#N/A	#N/A	19	13	25	23	14	39	27	15	16	63	84	111	449
Pavir.2NG455900	AT2G17730	NEP-interacting protein 2	Intrinsic thylakoid membrane protein that fixes RPOTmp on the stromal side of the thylakoid membrane.			no	Module1	sum.D15.up	#N/A	#N/A	#N/A	#N/A	#N/A	Sum.D15.up	#N/A	#N/A	#N/A	10	19	22	15	24	49	15	37	33	41	54	130	449
Pavir.6KG008400	AT4G24310	Protein of unknown function (DUF679)				no	Module1	sum.D5.up	#N/A	#N/A	#N/A	Sum.D5.up	#N/A	#N/A	#N/A	#N/A	#N/A	21	33	42	32	41	51	11	42	30	38	48	59	448
Pavir.1KG198300	AT5G25930	Protein kinase family protein with leucine-rich repeat domain				no	Module1	sum.D10.up sum.D5.up	#N/A	#N/A	#N/A	Sum.D5.up	Sum.D10.up	#N/A	#N/A	#N/A	#N/A	20	30	28	27	40	46	7	20	39	35	77	78	447
Pavir.7NG064517	AT1G05675	UDP-Glycosyltransferase superfamily protein				no	Module1	sum.D15.up	#N/A	Kan.D15.up	#N/A	#N/A	#N/A	Kan.D15.up Sum.D15.up	#N/A	#N/A	#N/A	19	13	17	21	22	60	22	28	34	36	42	133	447
Pavir.3KG050700	AT1G58170	Disease resistance-responsive (dirigent-like protein) family protein				no	Module1	sum.D10.up sum.D15.up sum.D5.up	#N/A	Kan.D5.up	#N/A	Kan.D5.up Sum.D5.up	Sum.D10.up	Sum.D15.up	#N/A	#N/A	#N/A	5	16	22	49	53	56	4	8	19	68	70	75	445
Pavir.5NG572000	AT3G11150	2-oxoglutarate (2OG) and Fe(II)-dependent oxygenase superfamily protein				no	Module1	sum.D15.up	#N/A	#N/A	#N/A	#N/A	#N/A	Sum.D15.up	#N/A	#N/A	#N/A	42	22	26	49	20	27	24	31	30	39	57	76	443
Pavir.1KG342100	AT1G72220	RING/U-box superfamily protein				no	Module1	sum.D15.up	#N/A	#N/A	#N/A	#N/A	#N/A	Sum.D15.up	#N/A	#N/A	#N/A	9	37	23	10	45	56	9	55	25	21	77	75	442
Pavir.3NG258020	AT1G15400	0				no	Module1	sum.D10.up	#N/A	#N/A	#N/A	#N/A	Sum.D10.up	#N/A	#N/A	#N/A	#N/A	32	13	29	35	21	33	31	13	36	63	60	75	441
Pavir.3KG128673	AT3G24100	Uncharacterised protein family SERF				no	Module1	sum.D15.up	#N/A	#N/A	#N/A	#N/A	#N/A	Sum.D15.up	#N/A	#N/A	#N/A	14	29	32	12	29	26	14	87	31	20	63	84	441
Pavir.3NG079537	AT1G05260	Peroxidase superfamily protein	Encodes a cold-inducible cationic peroxidase that is involved in the stress response. In response to low temperature, RCI3 transcripts accumulate in the aerial part and in roots of etiolated seedlings but only in roots of light-grown seedlings.			no	Module1	sum.D5.up	#N/A	#N/A	#N/A	Sum.D5.up	#N/A	#N/A	#N/A	#N/A	#N/A	18	19	30	26	23	49	10	45	37	47	55	81	440
Pavir.5NG449000	AT5G46530	AWPM-19-like family protein				no	Module1	sum.D10.up sum.D15.up sum.D5.up	#N/A	#N/A	#N/A	Sum.D5.up	Sum.D10.up	Sum.D15.up	#N/A	#N/A	#N/A	18	12	11	39	30	29	7	4	14	109	68	98	439
Pavir.3KG313981	AT3G51320	Pentatricopeptide repeat (PPR) superfamily protein				no	Module1	#N/A	#N/A	#N/A	Kan.D15.down	#N/A	#N/A	#N/A	#N/A	#N/A	Kan.D15.down	87	20	44	66	19	20	64	12	20	67	5	15	439
Pavir.6KG016300	AT4G33420	Peroxidase superfamily protein				no	Module1	sum.D10.up	#N/A	#N/A	#N/A	#N/A	Sum.D10.up	#N/A	#N/A	#N/A	#N/A	18	13	19	24	20	25	74	10	28	66	55	87	439
Pavir.4KG131700	AT4G01070	UDP-Glycosyltransferase superfamily protein	the glycosyltransferase (UGT72B1) is involved in metabolizing xenobiotica (chloroaniline and chlorophenole). Comparison between wild type and knock-out mutant demonstrates the central role of this gene for metabolizing chloroaniline but significantly less for chlorophenole. The glucosyltransferase preferred UDP-xylose over UDP-glucose indicating its (additional) functioning as a xylosyltransferas…			no	Module1	sum.D15.up	#N/A	Kan.D5.up	#N/A	Kan.D5.up	#N/A	Sum.D15.up	#N/A	#N/A	#N/A	7	12	18	33	28	40	24	35	37	47	63	95	439
Pavir.9KG422400	AT2G03200	Eukaryotic aspartyl protease family protein				no	Module1	sum.D5.up	#N/A	#N/A	#N/A	Sum.D5.up	#N/A	#N/A	#N/A	#N/A	#N/A	28	25	38	31	29	45	19	45	47	43	39	48	437
Pavir.1NG030400	AT4G24020	NIN like protein 7	Encodes NIN Like Protein 7 (NLP7). Modulates nitrate sensing and metabolism. Mutants of NLP7 show features of nitrogen-starved plants and are tolerant to drought stress. Localized in the nucleus and functions as a putative transcription factor.			Nin-like	Module1	sum.D15.up	#N/A	#N/A	#N/A	#N/A	#N/A	Sum.D15.up	#N/A	#N/A	#N/A	22	37	21	9	32	44	31	37	27	41	60	76	437
Pavir.5NG264200	AT5G62770	Protein of unknown function (DUF1645)				no	Module1	sum.D5.up	#N/A	#N/A	#N/A	Sum.D5.up	#N/A	#N/A	#N/A	#N/A	#N/A	10	17	20	19	29	41	10	35	53	48	80	75	437
Pavir.7NG147900	AT5G61890	Integrase-type DNA-binding superfamily protein	encodes a member of the ERF (ethylene response factor) subfamily B-4 of ERF/AP2 transcription factor family. The protein contains one AP2 domain. There are 7 members in this subfamily.			ERF	Module1	sum.D5.up	#N/A	#N/A	#N/A	Sum.D5.up	#N/A	#N/A	#N/A	#N/A	#N/A	18	24	23	28	43	46	9	24	54	30	42	95	436
Pavir.7NG279500	AT1G63650	basic helix-loop-helix (bHLH) DNA-binding superfamily protein	Mutant has reduced trichomes, anthocyanin, and seed coat mucilage and abnormally patterned stomates. Encodes a bHLH Transcription Factor 1. The protein is functionally redundant with GL3 and TT8 and interacts with TTG1, the myb proteins GL1, PAP1 and 2, CPC and TRY, and it will form heterodimers with GL3. Expression in N (non-hair cell forming) cell layers is negatively regulated by WER. Expressi…			bHLH	Module1	sum.D15.up	#N/A	Kan.D15.up	#N/A	#N/A	#N/A	Kan.D15.up Sum.D15.up	#N/A	#N/A	#N/A	17	10	11	17	35	42	44	40	17	29	106	67	435
Pavir.9NG721900	AT3G60070	Major facilitator superfamily protein				no	Module1	sum.D15.up	#N/A	#N/A	#N/A	#N/A	#N/A	Sum.D15.up	#N/A	#N/A	#N/A	24	40	38	15	40	41	24	26	26	43	40	78	435
Pavir.2KG276700	0	#N/A				no	Module1	sum.D5.up	#N/A	#N/A	#N/A	Sum.D5.up	#N/A	#N/A	#N/A	#N/A	#N/A	16	51	52	11	56	38	13	36	34	39	48	40	434
Pavir.9KG436985	AT4G15920	Nodulin MtN3 family protein	Encodes a vacuolar fructose transporter expressed in parenchyma and xylem that controls leaf fructose content. When its expression is reduced, fructose accumulates in leaves.			no	Module1	sum.D5.up	#N/A	#N/A	#N/A	Sum.D5.up	#N/A	#N/A	#N/A	#N/A	#N/A	7	30	32	19	41	37	6	69	25	31	99	38	434
Pavir.9NG148446	AT4G00940	Dof-type zinc finger DNA-binding family protein				Dof	Module1	sum.D5.up	#N/A	#N/A	#N/A	Sum.D5.up	#N/A	#N/A	#N/A	#N/A	#N/A	15	19	30	25	24	30	27	37	32	74	58	61	432
Pavir.5NG381469	AT3G09220	laccase 7	putative laccase, a member of laccase family of genes (17 members in Arabidopsis).			no	Module1	sum.D15.up	#N/A	Kan.D15.up	#N/A	#N/A	#N/A	Kan.D15.up Sum.D15.up	#N/A	#N/A	#N/A	5	14	8	9	38	67	9	22	14	16	61	169	432
Pavir.3NG318832	AT4G38660	Pathogenesis-related thaumatin superfamily protein				no	Module1	sum.D10.up sum.D15.up sum.D5.up	#N/A	#N/A	#N/A	Sum.D5.up	Sum.D10.up	Sum.D15.up	#N/A	#N/A	#N/A	9	6	14	23	20	30	11	15	18	101	89	96	432
Pavir.5NG455200	AT1G10360	glutathione S-transferase TAU 18	Encodes glutathione transferase belonging to the tau class of GSTs. Naming convention according to Wagner et al. (2002).			no	Module1	sum.D10.up	#N/A	#N/A	#N/A	#N/A	Sum.D10.up	#N/A	#N/A	#N/A	#N/A	12	21	28	16	47	49	11	23	20	44	115	45	431
Pavir.5KG528300	AT5G25930	Protein kinase family protein with leucine-rich repeat domain				no	Module1	sum.D10.up sum.D15.up	#N/A	Kan.D15.up Kan.D5.up	#N/A	Kan.D5.up	Sum.D10.up	Kan.D15.up Sum.D15.up	#N/A	#N/A	#N/A	0	7	13	21	33	56	13	8	21	30	77	152	431
Pavir.2NG508900	AT5G36110	cytochrome P450, family 716, subfamily A, polypeptide 1	member of CYP716A			no	Module1	sum.D15.up	#N/A	#N/A	#N/A	#N/A	#N/A	Sum.D15.up	#N/A	#N/A	#N/A	16	17	23	12	35	46	9	23	28	27	54	140	430
Pavir.2KG341300	AT3G02470	S-adenosylmethionine decarboxylase	Encodes a S-adenosylmethionine decarboxylase involved in polyamine biosynthesis.			no	Module1	sum.D10.up sum.D15.up	#N/A	#N/A	#N/A	#N/A	Sum.D10.up	Sum.D15.up	#N/A	#N/A	#N/A	19	11	19	26	18	33	45	19	24	84	58	73	429
Pavir.2NG308806	AT5G10190	Major facilitator superfamily protein				no	Module1	sum.D10.up sum.D5.up	#N/A	Kan.D15.up	#N/A	Sum.D5.up	Sum.D10.up	Kan.D15.up	#N/A	#N/A	#N/A	28	30	22	35	39	54	15	16	33	36	50	67	425
Pavir.2KG215700	AT1G07430	highly ABA-induced PP2C gene 2	Encodes a member of the group A protein phosphatase 2C (PP2C) family that is responsible for negatively regulating seed dormancy.			no	Module1	sum.D15.up sum.D5.up	#N/A	#N/A	#N/A	Sum.D5.up	#N/A	Sum.D15.up	#N/A	#N/A	#N/A	11	27	28	11	42	55	14	31	28	44	60	73	424
Pavir.8KG102200	AT5G50300	Xanthine/uracil permease family protein	Encodes a homolog of the adenine-guanine-hypoxanthine transporter AzgA of Aspergillus nidulans. Function as a plant adenine-guanine transporter. Two closely related genes exist in Arabidopsis: AT3G10960 (Azg1) and AT5G50300 (Azg2).			no	Module1	sum.D15.up sum.D5.up	#N/A	#N/A	#N/A	Sum.D5.up	#N/A	Sum.D15.up	#N/A	#N/A	#N/A	13	21	27	27	40	49	14	18	24	43	42	106	424
Pavir.3KG155100	AT3G17020	Adenine nucleotide alpha hydrolases-like superfamily protein				no	Module1	sum.D10.up sum.D15.up sum.D5.up	#N/A	#N/A	#N/A	Sum.D5.up	Sum.D10.up	Sum.D15.up	#N/A	#N/A	#N/A	2	18	21	21	37	51	15	19	14	69	94	61	422
Pavir.1NG158300	AT5G52450	MATE efflux family protein				no	Module1	sum.D5.up	#N/A	#N/A	#N/A	Sum.D5.up	#N/A	#N/A	#N/A	#N/A	#N/A	21	22	32	26	25	31	17	37	45	43	58	65	422
Pavir.4NG193300	AT3G62160	HXXXD-type acyl-transferase family protein				no	Module1	sum.D5.up	#N/A	#N/A	#N/A	Sum.D5.up	#N/A	#N/A	#N/A	#N/A	#N/A	17	20	32	26	19	45	10	33	58	58	36	66	420
Pavir.5KG683000	AT2G19130	S-locus lectin protein kinase family protein				no	Module1	sum.D10.up sum.D15.up	#N/A	#N/A	#N/A	#N/A	Sum.D10.up	Sum.D15.up	#N/A	#N/A	#N/A	13	20	17	28	48	34	16	5	23	29	77	110	420
Pavir.2KG341000	AT1G16060	ARIA-interacting double AP2 domain protein	Encodes ADAP, an AP2-domain protein that interacts with ARIA. ADAP is a positive regulator of the ABA response and is also involved in regulating seedling growth.			AP2	Module1	sum.D10.up sum.D5.up	#N/A	#N/A	#N/A	Sum.D5.up	Sum.D10.up	#N/A	#N/A	#N/A	#N/A	19	22	32	45	40	46	8	15	31	54	66	41	419
Pavir.7NG386400	AT1G11190	bifunctional nuclease i	Encodes a bifunctional nuclease that acts on both RNA and DNA involved in nucleic acid degradation to facilitate nucleotide and phosphate recovery during senescence. It has mismatch-specific endonuclease activity with wide recognition of single base mismatches as well as the ability to cleave indel types of mismatches (heteroduplexes with loops).			no	Module1	sum.D15.up	#N/A	#N/A	#N/A	#N/A	#N/A	Sum.D15.up	#N/A	#N/A	#N/A	15	19	14	18	31	37	6	34	28	23	68	126	419
Pavir.4NG270200	AT3G21150	B-box 32	Encodes a protein with a B-box domain predicted to act as a transcription factor. Expression of the BBX32 gene is affected by monochromatic red light.			no	Module1	sum.D15.up sum.D5.up	#N/A	#N/A	#N/A	Sum.D5.up	#N/A	Sum.D15.up	#N/A	#N/A	#N/A	0	21	18	2	24	31	0	75	11	15	123	98	418
Pavir.9KG201700	AT5G25140	cytochrome P450, family 71, subfamily B, polypeptide 13	putative cytochrome P450			no	Module1	sum.D15.up	#N/A	#N/A	#N/A	#N/A	#N/A	Sum.D15.up	#N/A	#N/A	#N/A	0	5	13	13	22	49	8	17	19	33	48	191	418
Pavir.4KG118700	0	#N/A				no	Module1	sum.D15.up	#N/A	#N/A	#N/A	#N/A	#N/A	Sum.D15.up	#N/A	#N/A	#N/A	39	26	32	32	27	45	13	12	18	26	45	102	417
Pavir.7KG242700	AT5G29000	Homeodomain-like superfamily protein				G2-like	Module1	sum.D15.up	#N/A	#N/A	#N/A	#N/A	#N/A	Sum.D15.up	#N/A	#N/A	#N/A	0	2	13	16	16	19	44	37	33	71	61	105	417
Pavir.5KG519500	AT1G29640	Protein of unknown function, DUF584				no	Module1	sum.D15.up	#N/A	#N/A	#N/A	#N/A	#N/A	Sum.D15.up	#N/A	#N/A	#N/A	8	11	19	9	22	58	8	40	33	27	73	109	417
Pavir.9NG669828	AT5G16080	carboxyesterase 17				no	Module1	sum.D15.up	#N/A	#N/A	#N/A	#N/A	#N/A	Sum.D15.up	#N/A	#N/A	#N/A	10	17	25	17	26	30	31	28	39	48	55	90	416
Pavir.3NG258018	AT1G80170	Pectin lyase-like superfamily protein				no	Module1	sum.D15.up	#N/A	#N/A	#N/A	#N/A	#N/A	Sum.D15.up	#N/A	#N/A	#N/A	15	23	36	43	32	58	13	28	23	34	38	73	416
Pavir.5KG612800	AT5G58490	NAD(P)-binding Rossmann-fold superfamily protein				no	Module1	sum.D15.up	#N/A	#N/A	#N/A	#N/A	#N/A	Sum.D15.up	#N/A	#N/A	#N/A	4	12	19	25	29	35	13	39	16	35	61	127	415
Pavir.3KG160800	0	#N/A				no	Module1	sum.D15.up	#N/A	#N/A	#N/A	#N/A	#N/A	Sum.D15.up	#N/A	#N/A	#N/A	14	20	31	24	26	67	12	40	31	26	27	96	414
Pavir.4NG131900	AT2G15780	Cupredoxin superfamily protein				no	Module1	sum.D15.up	#N/A	#N/A	#N/A	#N/A	#N/A	Sum.D15.up	#N/A	#N/A	#N/A	10	23	22	14	20	22	19	46	26	42	76	94	414
Pavir.9KG311714	AT4G38180	FAR1-related sequence 5				FAR1	Module1	#N/A	sum.D15.down	#N/A	#N/A	#N/A	#N/A	#N/A	#N/A	#N/A	Sum.D15.down	47	41	37	45	45	30	28	32	42	25	22	20	414
Pavir.8NG052903	AT5G04770	cationic amino acid transporter 6	Encodes a member of the cationic amino acid transporter (CAT) subfamily of amino acid polyamine choline transporters. Does not mediate efficient uptake of basic amino acids in yeast or Xenopus systems but can transport neutral and acidic amino acid analogs. Expressed in sink tissues. Induced during infestation of roots by the plant parasitic root-knot nematode, Meloidogyne incognita. Localized in…			no	Module1	#N/A	sum.D15.down	#N/A	#N/A	#N/A	#N/A	#N/A	#N/A	#N/A	Sum.D15.down	44	25	30	58	14	35	55	35	33	39	31	13	412
Pavir.7NG008900	AT5G03510	C2H2-type zinc finger family protein				C2H2	Module1	sum.D15.up	#N/A	#N/A	#N/A	#N/A	#N/A	Sum.D15.up	#N/A	#N/A	#N/A	21	34	23	25	39	18	16	68	23	32	57	55	411
Pavir.4KG028600	AT1G21270	wall-associated kinase 2	cytoplasmic serine/threonine protein kinase induced by salicylic acid. mutant plants exhibit a loss of cell expansion and dependence on sugars and salts for seedling growth, affecting the expression and activity of vacuolar invertase.			no	Module1	sum.D15.up sum.D5.up	#N/A	#N/A	#N/A	Sum.D5.up	#N/A	Sum.D15.up	#N/A	#N/A	#N/A	9	16	16	22	27	31	14	29	16	60	75	94	409
Pavir.6NG034000	AT5G50390	Pentatricopeptide repeat (PPR-like) superfamily protein				no	Module1	#N/A	sum.D15.down	#N/A	#N/A	#N/A	#N/A	#N/A	#N/A	#N/A	Sum.D15.down	89	35	33	92	24	23	44	0	22	37	3	6	408
Pavir.4KG090700	AT3G02645	Plant protein of unknown function (DUF247)				no	Module1	sum.D5.up	#N/A	#N/A	#N/A	Sum.D5.up	#N/A	#N/A	#N/A	#N/A	#N/A	23	19	26	50	38	45	18	15	33	51	33	57	408
Pavir.2KG429400	AT3G16520	UDP-glucosyl transferase 88A1				no	Module1	sum.D10.up sum.D15.up	#N/A	#N/A	#N/A	#N/A	Sum.D10.up	Sum.D15.up	#N/A	#N/A	#N/A	15	21	28	26	70	82	12	10	14	24	46	60	408
Pavir.3NG177064	AT5G11930	Thioredoxin superfamily protein				no	Module1	sum.D10.up sum.D15.up sum.D5.up	#N/A	Kan.D5.up	#N/A	Kan.D5.up Sum.D5.up	Sum.D10.up	Sum.D15.up	#N/A	#N/A	#N/A	9	11	16	37	23	31	11	17	21	64	92	75	407
Pavir.3KG262237	AT3G23600	alpha/beta-Hydrolases superfamily protein				no	Module1	sum.D15.up	#N/A	#N/A	#N/A	#N/A	#N/A	Sum.D15.up	#N/A	#N/A	#N/A	7	11	17	5	25	24	22	19	34	49	70	123	406
Pavir.2KG328100	AT4G39700	Heavy metal transport/detoxification superfamily protein				no	Module1	sum.D10.up sum.D15.up sum.D5.up	#N/A	#N/A	#N/A	Sum.D5.up	Sum.D10.up	Sum.D15.up	#N/A	#N/A	#N/A	22	20	23	23	24	27	14	21	17	76	70	68	405
Pavir.3NG169966	0	#N/A				no	Module1	sum.D15.up	#N/A	#N/A	#N/A	#N/A	#N/A	Sum.D15.up	#N/A	#N/A	#N/A	16	15	17	12	24	35	19	27	37	31	66	105	404
Pavir.1NG253200	AT5G61890	Integrase-type DNA-binding superfamily protein	encodes a member of the ERF (ethylene response factor) subfamily B-4 of ERF/AP2 transcription factor family. The protein contains one AP2 domain. There are 7 members in this subfamily.			ERF	Module1	sum.D15.up	#N/A	#N/A	#N/A	#N/A	#N/A	Sum.D15.up	#N/A	#N/A	#N/A	7	17	21	20	25	54	19	24	20	38	52	107	404
Pavir.4NG072719	AT2G14050	minichromosome maintenance 9				no	Module1	#N/A	sum.D15.down	#N/A	#N/A	#N/A	#N/A	#N/A	#N/A	#N/A	Sum.D15.down	56	34	34	46	35	22	40	11	61	34	13	18	404
Pavir.7KG363001	AT4G33420	Peroxidase superfamily protein				no	Module1	sum.D15.up	#N/A	#N/A	#N/A	#N/A	#N/A	Sum.D15.up	#N/A	#N/A	#N/A	5	17	55	18	13	27	41	21	26	37	34	110	404
Pavir.1KG048600	AT2G32990	glycosyl hydrolase 9B8				no	Module1	sum.D5.up	#N/A	#N/A	#N/A	Sum.D5.up	#N/A	#N/A	#N/A	#N/A	#N/A	10	20	23	16	31	43	13	28	37	44	42	95	402
Pavir.9KG290100	AT3G47570	Leucine-rich repeat protein kinase family protein				no	Module1	sum.D10.up sum.D15.up	#N/A	#N/A	#N/A	#N/A	Sum.D10.up	Sum.D15.up	#N/A	#N/A	#N/A	4	30	28	30	47	38	8	10	31	21	61	94	402
Pavir.9KG365401	0	#N/A				no	Module1	sum.D15.up	#N/A	Kan.D15.up	#N/A	#N/A	#N/A	Kan.D15.up Sum.D15.up	#N/A	#N/A	#N/A	17	18	7	24	38	59	18	34	23	42	53	67	400
Pavir.7NG297024	AT4G22990	Major Facilitator Superfamily with SPX (SYG1/Pho81/XPR1) domain-containing protein				no	Module1	sum.D15.up	#N/A	#N/A	#N/A	#N/A	#N/A	Sum.D15.up	#N/A	#N/A	#N/A	2	35	28	11	38	36	20	31	14	10	95	80	400
Pavir.9KG224828	AT1G49890	Family of unknown function (DUF566)				no	Module1	#N/A	sum.D10.down	#N/A	#N/A	#N/A	#N/A	#N/A	#N/A	Sum.D10.down	#N/A	61	23	34	53	34	35	33	33	25	37	12	18	398
Pavir.9NG541000	AT3G15730	phospholipase D alpha 1	Encodes phospholipase D alpha 1 (PLD alpha 1). Positive regulator of abscisic acid (ABA) mediated stomatal movements. PLD alpha 1 plays an important role in seed deterioration and aging in Arabidopsis.			no	Module1	sum.D15.up sum.D5.up	#N/A	#N/A	#N/A	Sum.D5.up	#N/A	Sum.D15.up	#N/A	#N/A	#N/A	15	14	17	37	25	31	22	20	15	75	53	74	398
Pavir.9KG575600	AT4G19090	Protein of unknown function (DUF594)				no	Module1	sum.D15.up	#N/A	#N/A	#N/A	#N/A	#N/A	Sum.D15.up	#N/A	#N/A	#N/A	9	14	23	25	27	56	17	20	25	56	26	100	398
Pavir.8KG243001	AT4G32300	S-domain-2 5				no	Module1	sum.D15.up	#N/A	#N/A	#N/A	#N/A	#N/A	Sum.D15.up	#N/A	#N/A	#N/A	11	11	15	18	18	38	11	31	28	25	56	136	398
Pavir.1KG111450	AT1G68150	WRKY DNA-binding protein 9	member of WRKY Transcription Factor; Group II-b			WRKY	Module1	sum.D10.up sum.D15.up	#N/A	#N/A	#N/A	#N/A	Sum.D10.up	Sum.D15.up	#N/A	#N/A	#N/A	0	12	12	6	38	43	2	11	24	12	59	179	398
Pavir.8KG285274	0	#N/A				no	Module1	sum.D10.up sum.D15.up sum.D5.up	#N/A	Kan.D15.up Kan.D5.up	#N/A	Kan.D5.up Sum.D5.up	Sum.D10.up	Kan.D15.up Sum.D15.up	#N/A	#N/A	#N/A	2	6	9	38	31	41	2	12	14	78	72	92	397
Pavir.4NG074500	0	#N/A				no	Module1	sum.D5.up	#N/A	#N/A	#N/A	Sum.D5.up	#N/A	#N/A	#N/A	#N/A	#N/A	7	29	27	2	30	45	8	55	52	32	52	58	397
Pavir.3KG236300	AT4G05200	cysteine-rich RLK (RECEPTOR-like protein kinase) 25	Encodes a cysteine-rich receptor-like protein kinase.			no	Module1	sum.D15.up	#N/A	#N/A	#N/A	#N/A	#N/A	Sum.D15.up	#N/A	#N/A	#N/A	32	24	22	25	35	32	31	24	27	37	40	68	397
Pavir.4NG189400	AT2G26710	Cytochrome P450 superfamily protein	Encodes a member of the cytochrome p450 family that serves as a control point between multiple photoreceptor systems and brassinosteroid signal transduction. Involved in brassinolide metabolism. Mediates response to a variety of light signals including hypocotyl elongation and cotyledon expansion.			no	Module1	sum.D15.up	#N/A	#N/A	#N/A	#N/A	#N/A	Sum.D15.up	#N/A	#N/A	#N/A	18	20	32	21	23	40	34	34	28	37	47	63	397
Pavir.3KG509600	AT1G70850	MLP-like protein 34				no	Module1	sum.D15.up	#N/A	#N/A	#N/A	#N/A	#N/A	Sum.D15.up	#N/A	#N/A	#N/A	10	26	30	30	46	40	19	22	22	35	36	78	394
Pavir.4KG342700	AT2G38465	0				no	Module1	sum.D15.up	#N/A	#N/A	#N/A	#N/A	#N/A	Sum.D15.up	#N/A	#N/A	#N/A	2	16	32	6	27	75	12	14	30	26	53	100	393
Pavir.5NG110331	AT2G38290	ammonium transporter 2	encodes a high-affinity ammonium transporter, which is expressed in shoot and root. Expression in root and shoot is under nitrogen and carbon dioxide regulation, respectively.			no	Module1	sum.D10.up sum.D15.up	#N/A	#N/A	#N/A	#N/A	Sum.D10.up	Sum.D15.up	#N/A	#N/A	#N/A	11	15	25	21	28	56	25	12	30	47	52	70	392
Pavir.3NG054200	AT5G60710	Zinc finger (C3HC4-type RING finger) family protein				no	Module1	sum.D5.up	#N/A	#N/A	#N/A	Sum.D5.up	#N/A	#N/A	#N/A	#N/A	#N/A	5	10	12	22	18	35	6	19	64	49	42	110	392
Pavir.6NG241400	AT1G01420	UDP-glucosyl transferase 72B3				no	Module1	sum.D5.up	#N/A	#N/A	#N/A	Sum.D5.up	#N/A	#N/A	#N/A	#N/A	#N/A	10	13	29	19	31	49	7	37	36	33	60	66	390
Pavir.7KG268900	AT1G33260	Protein kinase superfamily protein				no	Module1	sum.D15.up	#N/A	#N/A	#N/A	#N/A	#N/A	Sum.D15.up	#N/A	#N/A	#N/A	26	17	19	42	29	42	22	30	26	36	38	62	389
Pavir.4KG084722	0	#N/A				no	Module1	sum.D15.up	#N/A	#N/A	#N/A	#N/A	#N/A	Sum.D15.up	#N/A	#N/A	#N/A	11	12	16	11	17	27	18	43	15	31	69	115	385
Pavir.3NG079729	AT5G01300	PEBP (phosphatidylethanolamine-binding protein) family protein				no	Module1	sum.D15.up	#N/A	#N/A	#N/A	#N/A	#N/A	Sum.D15.up	#N/A	#N/A	#N/A	18	26	38	18	31	46	11	20	25	23	42	87	385
Pavir.8NG222100	AT1G09880	Rhamnogalacturonate lyase family protein				no	Module1	sum.D10.up sum.D15.up sum.D5.up	#N/A	#N/A	#N/A	Sum.D5.up	Sum.D10.up	Sum.D15.up	#N/A	#N/A	#N/A	18	15	12	25	27	20	23	23	25	71	60	66	385
Pavir.5KG696800	AT2G39780	ribonuclease 2	Encodes the main endoribonuclease activity in plant cells and localizes to the endoplasmic reticulum (ER), ER-derived structures, and vacuoles. It is essential for normal ribosomal RNA recycling.			no	Module1	sum.D10.up	#N/A	#N/A	#N/A	#N/A	Sum.D10.up	#N/A	#N/A	#N/A	#N/A	22	12	33	28	18	32	28	16	29	50	53	63	384
Pavir.9NG300000	AT3G17380	TRAF-like family protein				no	Module1	sum.D15.up	#N/A	#N/A	#N/A	#N/A	#N/A	Sum.D15.up	#N/A	#N/A	#N/A	15	18	25	16	44	74	16	9	22	23	30	91	383
Pavir.5NG272600	0	#N/A				no	Module1	#N/A	#N/A	Kan.D15.up	#N/A	#N/A	#N/A	Kan.D15.up	#N/A	#N/A	#N/A	18	12	18	20	27	71	22	20	31	44	29	70	382
Pavir.5NG398000	AT4G15800	ralf-like 33	Member of a diversely expressed predicted peptide family showing sequence similarity to tobacco Rapid Alkalinization Factor (RALF), and is believed to play an essential role in the physiology of Arabidopsis. Consists of a single exon and is characterized by a conserved C-terminal motif and N-terminal signal peptide.			no	Module1	sum.D15.up	#N/A	#N/A	#N/A	#N/A	#N/A	Sum.D15.up	#N/A	#N/A	#N/A	17	24	23	35	28	37	29	41	24	41	31	52	382
Pavir.4KG213600	AT4G40070	RING/U-box superfamily protein				no	Module1	sum.D5.up	#N/A	#N/A	#N/A	Sum.D5.up	#N/A	#N/A	#N/A	#N/A	#N/A	19	24	33	27	31	34	16	20	47	41	38	52	382
Pavir.2NG040900	0	#N/A				no	Module1	#N/A	sum.D10.down	#N/A	#N/A	#N/A	#N/A	#N/A	#N/A	Sum.D10.down	#N/A	40	30	29	32	24	28	45	39	30	38	17	29	381
Pavir.3NG141846	AT4G08330	0				no	Module1	sum.D5.up	#N/A	Kan.D15.up	#N/A	Sum.D5.up	#N/A	Kan.D15.up	#N/A	#N/A	#N/A	11	12	16	11	26	62	3	28	33	35	69	74	380
Pavir.5NG102900	AT3G10260	Reticulon family protein				no	Module1	sum.D15.up sum.D5.up	#N/A	#N/A	#N/A	Sum.D5.up	#N/A	Sum.D15.up	#N/A	#N/A	#N/A	28	22	30	40	32	26	10	13	15	54	43	67	380
Pavir.2KG451600	AT5G64700	nodulin MtN21 /EamA-like transporter family protein	nodulin MtN21-like transporter family protein			no	Module1	sum.D15.up	#N/A	#N/A	#N/A	#N/A	#N/A	Sum.D15.up	#N/A	#N/A	#N/A	10	13	17	14	21	34	30	20	22	31	58	109	379
Pavir.6KG376200	AT1G04850	ubiquitin-associated (UBA)/TS-N domain-containing protein				no	Module1	sum.D10.up sum.D15.up sum.D5.up	#N/A	#N/A	#N/A	Sum.D5.up	Sum.D10.up	Sum.D15.up	#N/A	#N/A	#N/A	10	15	5	28	33	26	18	14	13	81	61	73	377
Pavir.2NG357800	AT3G48690	alpha/beta-Hydrolases superfamily protein	Encodes a protein with carboxylesterase whose activity was tested using both pNA and 2,4-D-methyl.			no	Module1	sum.D15.up	#N/A	#N/A	#N/A	#N/A	#N/A	Sum.D15.up	#N/A	#N/A	#N/A	12	11	23	38	33	47	26	10	19	43	35	79	376
Pavir.8KG323333	AT1G10030	homolog of yeast ergosterol28				no	Module1	sum.D5.up	#N/A	Kan.D15.up	#N/A	Sum.D5.up	#N/A	Kan.D15.up	#N/A	#N/A	#N/A	2	0	3	16	12	43	2	27	28	51	84	107	375
Pavir.8NG163102	AT4G01070	UDP-Glycosyltransferase superfamily protein	the glycosyltransferase (UGT72B1) is involved in metabolizing xenobiotica (chloroaniline and chlorophenole). Comparison between wild type and knock-out mutant demonstrates the central role of this gene for metabolizing chloroaniline but significantly less for chlorophenole. The glucosyltransferase preferred UDP-xylose over UDP-glucose indicating its (additional) functioning as a xylosyltransferas…			no	Module1	sum.D15.up	#N/A	#N/A	#N/A	#N/A	#N/A	Sum.D15.up	#N/A	#N/A	#N/A	18	7	16	30	33	56	14	10	21	26	44	99	374
Pavir.4NG338800	AT5G13000	glucan synthase-like 12	encodes a gene similar to callose synthase			no	Module1	sum.D10.up sum.D15.up	#N/A	#N/A	#N/A	#N/A	Sum.D10.up	Sum.D15.up	#N/A	#N/A	#N/A	23	20	25	32	31	31	37	11	22	45	38	58	373
Pavir.3NG019600	AT2G36090	F-box family protein				no	Module1	sum.D15.up	#N/A	#N/A	#N/A	#N/A	#N/A	Sum.D15.up	#N/A	#N/A	#N/A	23	31	45	21	33	74	10	12	16	18	36	52	371
Pavir.5KG036900	AT5G43420	RING/U-box superfamily protein				no	Module1	sum.D15.up sum.D5.up	#N/A	#N/A	#N/A	Sum.D5.up	#N/A	Sum.D15.up	#N/A	#N/A	#N/A	12	16	33	20	21	38	11	54	23	32	41	70	371
Pavir.8KG149900	0	#N/A				no	Module1	sum.D15.up	#N/A	#N/A	#N/A	#N/A	#N/A	Sum.D15.up	#N/A	#N/A	#N/A	22	21	24	17	26	33	17	29	31	30	43	75	368
Pavir.5NG018600	AT1G79900	Mitochondrial substrate carrier family protein	encodes a mitochondrial ornithine transporter that exports ornithine from the mitochondria to the cytosol			no	Module1	sum.D15.up	#N/A	#N/A	#N/A	#N/A	#N/A	Sum.D15.up	#N/A	#N/A	#N/A	11	20	21	10	30	42	19	28	25	22	59	81	368
Pavir.1KG414100	AT5G65310	homeobox protein 5	Encodes a class I HDZip (homeodomain-leucine zipper) protein that is a positive regulator of ABA-responsiveness, mediating the inhibitory effect of ABA on growth during seedling establishment.			HD-ZIP	Module1	sum.D10.up sum.D5.up	#N/A	#N/A	#N/A	Sum.D5.up	Sum.D10.up	#N/A	#N/A	#N/A	#N/A	10	11	60	14	25	53	4	19	20	37	68	46	367
Pavir.6KG099000	AT3G46710	NB-ARC domain-containing disease resistance protein				no	Module1	sum.D5.up	#N/A	#N/A	#N/A	Sum.D5.up	#N/A	#N/A	#N/A	#N/A	#N/A	13	11	15	25	33	35	21	31	33	67	33	50	367
Pavir.3KG262048	AT5G18970	AWPM-19-like family protein				no	Module1	sum.D10.up sum.D15.up	#N/A	#N/A	#N/A	#N/A	Sum.D10.up	Sum.D15.up	#N/A	#N/A	#N/A	26	12	19	47	26	41	22	4	8	49	52	59	365
Pavir.2KG265700	AT2G36710	Pectin lyase-like superfamily protein				no	Module1	sum.D15.up	#N/A	#N/A	#N/A	#N/A	#N/A	Sum.D15.up	#N/A	#N/A	#N/A	5	13	25	12	20	32	21	58	28	38	47	66	365
Pavir.4NG007900	AT2G38740	Haloacid dehalogenase-like hydrolase (HAD) superfamily protein				no	Module1	sum.D10.up sum.D15.up sum.D5.up	#N/A	Kan.D15.up	#N/A	Sum.D5.up	Sum.D10.up	Kan.D15.up Sum.D15.up	#N/A	#N/A	#N/A	7	10	13	23	29	37	13	14	23	52	65	78	364
Pavir.8KG208700	AT2G19130	S-locus lectin protein kinase family protein				no	Module1	sum.D15.up	#N/A	#N/A	#N/A	#N/A	#N/A	Sum.D15.up	#N/A	#N/A	#N/A	25	14	27	30	31	40	18	18	28	28	29	76	364
Pavir.3NG272525	AT5G17860	calcium exchanger 7				no	Module1	sum.D15.up	#N/A	#N/A	#N/A	#N/A	#N/A	Sum.D15.up	#N/A	#N/A	#N/A	10	22	23	14	36	44	11	35	23	19	52	74	363
Pavir.6NG012700	AT5G47850	CRINKLY4 related 4				no	Module1	sum.D15.up sum.D5.up	#N/A	#N/A	#N/A	Sum.D5.up	#N/A	Sum.D15.up	#N/A	#N/A	#N/A	14	20	20	29	38	35	17	21	25	40	39	64	362
Pavir.2KG242600	AT5G48485	Bifunctional inhibitor/lipid-transfer protein/seed storage 2S albumin superfamily protein	encodes a putative apoplastic lipid transfer protein that is involved in systemic acquired resistance. Mutants in this gene exhibit wild-type local resistance to avirulent and virulent Pseudomonas syringae, but pathogenesis-related gene expression is abolished in uninoculated distant leaves and fail to develop SAR to virulent Pseudomonas or Peronospora parasitica.			no	Module1	sum.D10.up	#N/A	#N/A	#N/A	#N/A	Sum.D10.up	#N/A	#N/A	#N/A	#N/A	10	4	22	7	19	18	29	3	20	107	57	64	360
Pavir.3NG044800	AT4G02410	Concanavalin A-like lectin protein kinase family protein				no	Module1	sum.D5.up	#N/A	#N/A	#N/A	Sum.D5.up	#N/A	#N/A	#N/A	#N/A	#N/A	16	31	25	26	30	38	6	30	38	27	30	62	359
Pavir.5NG471700	AT3G14470	NB-ARC domain-containing disease resistance protein				no	Module1	sum.D5.up	#N/A	#N/A	#N/A	Sum.D5.up	#N/A	#N/A	#N/A	#N/A	#N/A	17	16	19	24	23	31	8	21	35	41	45	79	359
Pavir.2NG156300	AT4G02780	Terpenoid cyclases/Protein prenyltransferases superfamily protein	Catalyzes the conversion of geranylgeranyl pyrophosphate (GGPP) to copalyl pyrophosphate (CPP) of gibberellin biosynthesis			no	Module1	sum.D15.up	#N/A	Kan.D5.up	#N/A	Kan.D5.up	#N/A	Sum.D15.up	#N/A	#N/A	#N/A	2	19	18	39	44	48	19	5	15	24	36	90	359
Pavir.8KG262958	0	#N/A				no	Module1	sum.D15.up	#N/A	#N/A	#N/A	#N/A	#N/A	Sum.D15.up	#N/A	#N/A	#N/A	24	25	20	24	26	40	16	28	27	25	43	60	358
Pavir.2KG259700	AT3G15140	Polynucleotidyl transferase, ribonuclease H-like superfamily protein				no	Module1	#N/A	sum.D15.down	#N/A	#N/A	#N/A	#N/A	#N/A	#N/A	#N/A	Sum.D15.down	48	30	35	35	31	19	36	14	69	22	7	11	357
Pavir.3KG420500	0	#N/A				no	Module1	sum.D15.up	#N/A	#N/A	#N/A	#N/A	#N/A	Sum.D15.up	#N/A	#N/A	#N/A	2	11	24	0	21	63	6	24	21	14	32	137	355
Pavir.9NG161900	AT2G47460	myb domain protein 12	MYB12 belongs to subgroup 7 of the R2R3-MYB family. It strongly activates the promoters of chalcone synthase (CHS), flavanone 3-hydroxylase (F3H), flavonol synthase (FLS) and - to a lesser extent - chalcone flavanone isomerase (CHI), but cannot activate the promoters of flavonoid-3'hydroxylase (F3'H) and dihydroflavonol 4-reductase (DF). The activation requires a functional MYB recognition elemen…			MYB	Module1	sum.D10.up sum.D5.up	#N/A	#N/A	#N/A	Sum.D5.up	Sum.D10.up	#N/A	#N/A	#N/A	#N/A	0	3	11	9	21	27	8	16	15	45	161	38	354
Pavir.2NG273200	AT2G37170	plasma membrane intrinsic protein 2	a member of the plasma membrane intrinsic protein subfamily PIP2. localizes to the plasma membrane and exhibits water transport activity in Xenopus oocyte. expressed specifically in the vascular bundles and protein level increases slightly during leaf dev			no	Module1	sum.D5.up	#N/A	#N/A	#N/A	Sum.D5.up	#N/A	#N/A	#N/A	#N/A	#N/A	2	22	25	10	28	36	2	29	28	23	63	86	354
Pavir.6NG238909	AT5G57510	0				no	Module1	sum.D15.up	#N/A	Kan.D15.up	#N/A	#N/A	#N/A	Kan.D15.up Sum.D15.up	#N/A	#N/A	#N/A	10	16	20	26	28	66	13	11	23	37	33	70	353
Pavir.3KG281700	AT3G18280	Bifunctional inhibitor/lipid-transfer protein/seed storage 2S albumin superfamily protein				no	Module1	sum.D15.up	#N/A	#N/A	#N/A	#N/A	#N/A	Sum.D15.up	#N/A	#N/A	#N/A	10	12	28	24	21	39	21	13	11	51	48	75	353
Pavir.3NG076937	AT5G18970	AWPM-19-like family protein				no	Module1	sum.D10.up sum.D15.up sum.D5.up	#N/A	#N/A	#N/A	Sum.D5.up	Sum.D10.up	Sum.D15.up	#N/A	#N/A	#N/A	29	10	16	44	20	30	16	9	7	60	52	59	352
Pavir.5KG240300	AT3G62760	Glutathione S-transferase family protein	Encodes glutathione transferase belonging to the phi class of GSTs. Naming convention according to Wagner et al. (2002).			no	Module1	sum.D10.up sum.D15.up	#N/A	#N/A	#N/A	#N/A	Sum.D10.up	Sum.D15.up	#N/A	#N/A	#N/A	14	17	31	19	31	34	13	20	13	22	85	52	351
Pavir.2NG352900	AT3G48850	phosphate transporter 3;2	Encodes a mitochondrial phosphate transporter. Modulates plant responses to salt stress.			no	Module1	sum.D15.up	#N/A	#N/A	#N/A	#N/A	#N/A	Sum.D15.up	#N/A	#N/A	#N/A	8	4	13	12	20	31	10	15	32	32	45	129	351
Pavir.5KG661314	AT2G38290	ammonium transporter 2	encodes a high-affinity ammonium transporter, which is expressed in shoot and root. Expression in root and shoot is under nitrogen and carbon dioxide regulation, respectively.			no	Module1	sum.D10.up sum.D5.up	#N/A	#N/A	#N/A	Sum.D5.up	Sum.D10.up	#N/A	#N/A	#N/A	#N/A	17	10	17	30	18	26	28	10	25	77	58	34	350
Pavir.9NG085373	AT3G26010	Galactose oxidase/kelch repeat superfamily protein				no	Module1	sum.D15.up	#N/A	#N/A	#N/A	#N/A	#N/A	Sum.D15.up	#N/A	#N/A	#N/A	10	12	22	19	14	30	21	29	24	53	46	70	350
Pavir.4NG314600	AT3G09270	glutathione S-transferase TAU 8	Encodes glutathione transferase belonging to the tau class of GSTs. Naming convention according to Wagner et al. (2002).			no	Module1	sum.D15.up	#N/A	#N/A	#N/A	#N/A	#N/A	Sum.D15.up	#N/A	#N/A	#N/A	11	17	18	21	31	51	13	11	32	30	23	92	350
Pavir.3KG108000	AT2G28690	Protein of unknown function (DUF1635)				no	Module1	sum.D15.up	#N/A	#N/A	#N/A	#N/A	#N/A	Sum.D15.up	#N/A	#N/A	#N/A	21	26	33	30	26	37	24	19	16	21	36	61	350
Pavir.9KG086800	AT2G38920	SPX (SYG1/Pho81/XPR1) domain-containing protein / zinc finger (C3HC4-type RING finger) protein-related				no	Module1	sum.D10.up sum.D15.up sum.D5.up	#N/A	Kan.D15.up	#N/A	Sum.D5.up	Sum.D10.up	Kan.D15.up Sum.D15.up	#N/A	#N/A	#N/A	7	13	10	10	23	33	16	25	19	49	74	70	349
Pavir.5KG541900	AT4G17500	ethylene responsive element binding factor 1	Encodes a member of the ERF (ethylene response factor) subfamily B-3 of ERF/AP2 transcription factor family (ATERF-1). The protein contains one AP2 domain. There are 18 members in this subfamily including ATERF-1, ATERF-2, AND ATERF-5.			ERF	Module1	sum.D15.up	#N/A	#N/A	#N/A	#N/A	#N/A	Sum.D15.up	#N/A	#N/A	#N/A	10	20	28	23	25	32	19	40	22	25	53	51	348
Pavir.1NG493300	AT5G51440	HSP20-like chaperones superfamily protein				no	Module1	sum.D15.up	#N/A	#N/A	#N/A	#N/A	#N/A	Sum.D15.up	#N/A	#N/A	#N/A	9	46	18	9	32	30	10	48	21	17	36	71	347
Pavir.2NG336090	AT3G02470	S-adenosylmethionine decarboxylase	Encodes a S-adenosylmethionine decarboxylase involved in polyamine biosynthesis.			no	Module1	sum.D15.up	#N/A	#N/A	#N/A	#N/A	#N/A	Sum.D15.up	#N/A	#N/A	#N/A	18	12	31	8	38	40	26	17	18	31	38	70	347
Pavir.7KG177700	AT1G65960	glutamate decarboxylase 2	glutamate decarboxylase (GAD2)			no	Module1	sum.D5.up	#N/A	#N/A	#N/A	Sum.D5.up	#N/A	#N/A	#N/A	#N/A	#N/A	21	16	16	41	26	29	16	15	20	49	47	50	346
Pavir.2NG516700	AT5G64700	nodulin MtN21 /EamA-like transporter family protein	nodulin MtN21-like transporter family protein			no	Module1	sum.D15.up	#N/A	#N/A	#N/A	#N/A	#N/A	Sum.D15.up	#N/A	#N/A	#N/A	10	13	15	8	21	33	57	19	13	44	41	72	346
Pavir.3KG084000	AT1G01420	UDP-glucosyl transferase 72B3				no	Module1	sum.D15.up	#N/A	#N/A	#N/A	#N/A	#N/A	Sum.D15.up	#N/A	#N/A	#N/A	6	24	9	4	35	14	2	56	8	17	83	88	346
Pavir.3KG510000	0	#N/A				no	Module1	sum.D15.up	#N/A	#N/A	#N/A	#N/A	#N/A	Sum.D15.up	#N/A	#N/A	#N/A	9	22	26	40	40	47	16	22	11	25	25	62	345
Pavir.4NG129969	AT5G48930	hydroxycinnamoyl-CoA shikimate/quinate hydroxycinnamoyl transferase	At5g48930 has been shown to encode for the hydroxycinnamoyl-Coenzyme A shikimate/quinate hydroxycinnamoyltransferase (HCT) both synthesizing and catabolizing the hydroxycinnamoylesters (coumaroyl/caffeoyl shikimate and quinate) involved in the phenylpropanoid pathway. Influence on the accumulation of flavonoids which in turn inhibit auxin transport and reduce plant growth.			no	Module1	sum.D5.up	#N/A	#N/A	#N/A	Sum.D5.up	#N/A	#N/A	#N/A	#N/A	#N/A	12	16	27	17	23	29	6	25	49	45	40	55	344
Pavir.3NG179644	AT5G05490	Rad21/Rec8-like family protein	Encodes a RAD21-like gene essential for meiosis. Encodes a 627 a.a. protein that is slightly longer in the N-terminus than SYN1 BP5.			no	Module1	sum.D10.up	#N/A	#N/A	#N/A	#N/A	Sum.D10.up	#N/A	#N/A	#N/A	#N/A	20	20	17	19	25	21	31	19	25	28	79	40	344
Pavir.4NG127800	0	#N/A				no	Module1	sum.D15.up	#N/A	#N/A	#N/A	#N/A	#N/A	Sum.D15.up	#N/A	#N/A	#N/A	13	15	27	14	25	34	22	23	22	47	43	58	343
Pavir.2KG300800	AT4G39330	cinnamyl alcohol dehydrogenase 9				no	Module1	sum.D5.up	#N/A	#N/A	#N/A	Sum.D5.up	#N/A	#N/A	#N/A	#N/A	#N/A	2	15	25	8	19	27	14	23	29	58	52	71	343
Pavir.1KG033600	AT1G66160	CYS, MET, PRO, and GLY protein 1				no	Module1	sum.D15.up	#N/A	#N/A	#N/A	#N/A	#N/A	Sum.D15.up	#N/A	#N/A	#N/A	21	33	25	34	31	47	9	16	14	23	38	51	342
Pavir.5KG235814	0	#N/A				no	Module1	sum.D15.up	#N/A	#N/A	#N/A	#N/A	#N/A	Sum.D15.up	#N/A	#N/A	#N/A	24	18	29	24	15	41	18	7	21	31	32	81	341
Pavir.9KG537300	AT1G27480	alpha/beta-Hydrolases superfamily protein				no	Module1	sum.D15.up	#N/A	#N/A	#N/A	#N/A	#N/A	Sum.D15.up	#N/A	#N/A	#N/A	17	19	17	26	43	61	6	9	19	17	33	74	341
Pavir.9NG550428	AT4G39720	VQ motif-containing protein				no	Module1	sum.D15.up	#N/A	#N/A	#N/A	#N/A	#N/A	Sum.D15.up	#N/A	#N/A	#N/A	17	19	14	18	22	30	24	25	26	35	54	57	341
Pavir.5KG622300	AT5G60020	laccase 17	LAC17 appears to have laccase activity based on enzyme assays performed using lac17 mutants. Notably, these mutants appear to have a reduced deposition of G lignin units. LAC17 is expressed in interfascicular fibers and likely contributes to lignin biosynthesis, and hence, cell wall biosynthesis, there.			no	Module1	sum.D5.up	#N/A	#N/A	#N/A	Sum.D5.up	#N/A	#N/A	#N/A	#N/A	#N/A	7	9	16	24	16	24	12	24	27	66	55	60	340
Pavir.7NG180700	0	#N/A				no	Module1	sum.D15.up sum.D5.up	#N/A	#N/A	#N/A	Sum.D5.up	#N/A	Sum.D15.up	#N/A	#N/A	#N/A	2	9	11	22	15	26	17	15	17	61	51	93	339
Pavir.1NG381300	AT3G57560	N-acetyl-l-glutamate kinase	encodes a N-acetylglutamate kinase, involved in arginine biosynthesis			no	Module1	sum.D15.up	#N/A	#N/A	#N/A	#N/A	#N/A	Sum.D15.up	#N/A	#N/A	#N/A	35	7	14	37	15	23	32	13	17	62	26	58	339
Pavir.4KG378603	0	#N/A				no	Module1	sum.D15.up	#N/A	#N/A	#N/A	#N/A	#N/A	Sum.D15.up	#N/A	#N/A	#N/A	22	20	17	22	63	44	11	9	10	27	37	56	338
Pavir.9NG760900	AT5G60710	Zinc finger (C3HC4-type RING finger) family protein				no	Module1	sum.D15.up	#N/A	#N/A	#N/A	#N/A	#N/A	Sum.D15.up	#N/A	#N/A	#N/A	11	20	23	21	35	46	11	13	20	8	19	111	338
Pavir.7KG414400	AT1G61720	NAD(P)-binding Rossmann-fold superfamily protein	Negative regulator of flavonoid biosynthesis, mutants accumulate flavonoid pigments in their seed coat, putative oxidoreductase. It is thought that a ternary complex composed of TT2, TT8 and TTG1 is necessary for correct expression of BAN in seed endothelium.			no	Module1	sum.D15.up	#N/A	#N/A	#N/A	#N/A	#N/A	Sum.D15.up	#N/A	#N/A	#N/A	24	17	26	29	22	37	28	11	16	44	35	48	337
Pavir.5NG275700	AT3G14680	cytochrome P450, family 72, subfamily A, polypeptide 14	putative cytochrome P450			no	Module1	sum.D15.up	#N/A	#N/A	#N/A	#N/A	#N/A	Sum.D15.up	#N/A	#N/A	#N/A	18	24	34	28	40	53	11	8	15	22	34	49	336
Pavir.4NG239700	AT1G76600	0				no	Module1	sum.D15.up	#N/A	#N/A	#N/A	#N/A	#N/A	Sum.D15.up	#N/A	#N/A	#N/A	13	28	17	11	31	40	15	31	15	24	54	55	334
Pavir.5NG041032	AT1G72310	RING/U-box superfamily protein	Encodes a putative RING-H2 zinc finger protein ATL3 (ATL3).			no	Module1	sum.D10.up sum.D15.up sum.D5.up	#N/A	#N/A	#N/A	Sum.D5.up	Sum.D10.up	Sum.D15.up	#N/A	#N/A	#N/A	4	10	10	21	20	21	9	16	19	59	76	69	334
Pavir.3NG183031	0	#N/A				no	Module1	sum.D15.up sum.D5.up	#N/A	#N/A	#N/A	Sum.D5.up	#N/A	Sum.D15.up	#N/A	#N/A	#N/A	4	6	15	18	17	30	13	9	23	55	26	117	333
Pavir.5KG695750	0	#N/A				no	Module1	sum.D5.up	#N/A	#N/A	#N/A	Sum.D5.up	#N/A	#N/A	#N/A	#N/A	#N/A	18	12	21	17	17	31	12	33	33	36	42	61	333
Pavir.5NG237900	0	#N/A				no	Module1	sum.D15.up	#N/A	Kan.D15.up	#N/A	#N/A	#N/A	Kan.D15.up Sum.D15.up	#N/A	#N/A	#N/A	5	7	12	0	29	53	8	8	15	16	40	139	332
Pavir.3KG339300	AT5G10530	Concanavalin A-like lectin protein kinase family protein				no	Module1	sum.D15.up	#N/A	#N/A	#N/A	#N/A	#N/A	Sum.D15.up	#N/A	#N/A	#N/A	15	16	18	13	15	22	40	28	23	41	40	61	332
Pavir.3NG176747	0	#N/A				no	Module1	sum.D15.up	#N/A	#N/A	#N/A	#N/A	#N/A	Sum.D15.up	#N/A	#N/A	#N/A	6	12	19	10	17	59	19	23	20	28	51	67	331
Pavir.3NG219955	AT1G67580	Protein kinase superfamily protein				no	Module1	sum.D10.up	#N/A	#N/A	#N/A	#N/A	Sum.D10.up	#N/A	#N/A	#N/A	#N/A	8	21	22	30	27	59	19	12	18	30	46	39	331
Pavir.1KG110852	AT1G05990	EF hand calcium-binding protein family				no	Module1	sum.D15.up	#N/A	#N/A	#N/A	#N/A	#N/A	Sum.D15.up	#N/A	#N/A	#N/A	9	12	14	5	17	24	13	19	24	25	38	130	330
Pavir.7NG278624	AT1G22340	UDP-glucosyl transferase 85A7				no	Module1	sum.D10.up sum.D15.up	#N/A	Kan.D15.up	#N/A	#N/A	Sum.D10.up	Kan.D15.up Sum.D15.up	#N/A	#N/A	#N/A	10	18	12	14	35	46	14	5	15	28	48	85	330
Pavir.3KG206205	AT5G04890	HSP20-like chaperones superfamily protein	Specifically restricts the long-distance movement of tobacco etch potyvirus (TEV) without involving either hypersensitive cell death or systemic acquired resistance. Multidomain protein containing an N-terminal region with high similarity to plant small heat shock proteins (HSPs).			no	Module1	sum.D15.up sum.D5.up	#N/A	Kan.D15.up	#N/A	Sum.D5.up	#N/A	Kan.D15.up Sum.D15.up	#N/A	#N/A	#N/A	15	12	5	24	30	37	14	14	15	52	40	71	329
Pavir.2KG465600	AT2G05790	O-Glycosyl hydrolases family 17 protein				no	Module1	sum.D15.up	#N/A	#N/A	#N/A	#N/A	#N/A	Sum.D15.up	#N/A	#N/A	#N/A	13	12	7	15	20	22	13	10	15	44	43	115	329
Pavir.7KG026129	AT1G05675	UDP-Glycosyltransferase superfamily protein				no	Module1	sum.D15.up	#N/A	Kan.D15.up	#N/A	#N/A	#N/A	Kan.D15.up Sum.D15.up	#N/A	#N/A	#N/A	11	11	13	18	24	49	12	26	26	24	34	81	329
Pavir.2KG347804	AT5G20790	0				no	Module1	sum.D15.up	#N/A	#N/A	#N/A	#N/A	#N/A	Sum.D15.up	#N/A	#N/A	#N/A	0	17	12	10	43	25	10	35	14	7	75	80	328
Pavir.3NG076943	AT3G12500	basic chitinase	encodes a basic chitinase involved in ethylene/jasmonic acid mediated signalling pathway during systemic acquired resistance based on expression analyses.			no	Module1	sum.D15.up	#N/A	#N/A	#N/A	#N/A	#N/A	Sum.D15.up	#N/A	#N/A	#N/A	19	14	22	20	26	36	13	16	23	26	44	69	328
Pavir.3KG137900	AT1G48320	Thioesterase superfamily protein	Encodes one of the two functional DHNA-CoA (1,4-dihydroxy-2-naphthoyl-CoA) thioesterases found in Arabidopsis.			no	Module1	sum.D15.up	#N/A	#N/A	#N/A	#N/A	#N/A	Sum.D15.up	#N/A	#N/A	#N/A	17	7	16	15	23	39	19	12	17	32	38	93	328
Pavir.3KG266236	AT5G04080	0				no	Module1	sum.D15.up	#N/A	Kan.D5.up	#N/A	Kan.D5.up	#N/A	Sum.D15.up	#N/A	#N/A	#N/A	4	26	25	45	37	59	12	4	10	24	29	52	327
Pavir.1KG350000	AT5G40770	prohibitin 3	prohibitin 3			no	Module1	sum.D15.up	#N/A	#N/A	#N/A	#N/A	#N/A	Sum.D15.up	#N/A	#N/A	#N/A	13	7	18	14	27	21	26	40	19	27	59	55	326
Pavir.7KG122306	AT1G27180	disease resistance protein (TIR-NBS-LRR class), putative				no	Module1	sum.D15.up sum.D5.up	#N/A	#N/A	#N/A	Sum.D5.up	#N/A	Sum.D15.up	#N/A	#N/A	#N/A	21	24	14	28	27	20	7	12	19	43	39	71	325
Pavir.3NG231500	AT1G79460	Terpenoid cyclases/Protein prenyltransferases superfamily protein	Encodes for a protein with ent-kaurene synthase B activity which catalyzes the second step in the cyclization of GGPP to ent-kaurene in the gibberellins biosynthetic pathway.			no	Module1	sum.D15.up	#N/A	#N/A	#N/A	#N/A	#N/A	Sum.D15.up	#N/A	#N/A	#N/A	32	15	11	25	25	23	32	24	15	26	38	59	325
Pavir.8NG283300	AT3G07040	NB-ARC domain-containing disease resistance protein	Contains an N-terminal tripartite nucleotide binding site and a C-terminal tandem array of leucine-rich repeats. Confers resistance to Pseudomonas syringae strains that carry the avirulence genes avrB and avrRpm1.			no	Module1	sum.D10.up sum.D15.up sum.D5.up	#N/A	#N/A	#N/A	Sum.D5.up	Sum.D10.up	Sum.D15.up	#N/A	#N/A	#N/A	21	24	21	28	22	29	14	9	8	54	53	40	323
Pavir.2KG265632	AT1G19670	chlorophyllase 1	Chlorophyllase is the first enzyme involved in chlorophyll degradation. It catalyzes the hydrolysis of the ester bond to yield chlorophyllide and phytol. AtCLH1 lacks a typical signal sequence for the chloroplast. Its expression is induced rapidly by methyljasmonate, a known promoter of senescence and chlorophyll degradation.			no	Module1	sum.D15.up	#N/A	#N/A	#N/A	#N/A	#N/A	Sum.D15.up	#N/A	#N/A	#N/A	4	7	27	13	40	72	2	19	14	21	30	73	322
Pavir.9NG412800	AT2G45130	SPX domain gene 3	Expression is upregulated in the shoot of cax1/cax3 mutant.			no	Module1	sum.D15.up	#N/A	#N/A	#N/A	#N/A	#N/A	Sum.D15.up	#N/A	#N/A	#N/A	11	4	11	15	20	36	12	19	20	19	46	107	320
Pavir.5KG154200	AT5G54060	UDP-glucose:flavonoid 3-o-glucosyltransferase	Encodes a anthocyanin 3-O-glucoside: 2"-O-xylosyl-transferase involved in anthocyanin modification that converts cyanidin 3-O-glucoside to cyanidin 3-O-xylosyl(1->2)glucoside. Its preferred sugar donor is UDP-xylose.			no	Module1	sum.D5.up	#N/A	Kan.D10.up	#N/A	Sum.D5.up	Kan.D10.up	#N/A	#N/A	#N/A	#N/A	5	14	20	26	62	50	6	10	17	48	40	22	320
Pavir.3KG058100	AT5G60710	Zinc finger (C3HC4-type RING finger) family protein				no	Module1	sum.D5.up	#N/A	Kan.D15.up	#N/A	Sum.D5.up	#N/A	Kan.D15.up	#N/A	#N/A	#N/A	2	6	7	19	48	62	2	14	30	37	40	53	320
Pavir.8KG284003	AT1G79110	zinc ion binding	Encodes one of the BRGs (BOI-related gene) involved in resistance to Botrytis cinerea.			no	Module1	sum.D15.up	#N/A	#N/A	#N/A	#N/A	#N/A	Sum.D15.up	#N/A	#N/A	#N/A	13	8	17	6	23	25	40	20	24	47	39	58	320
Pavir.8KG092430	0	#N/A				no	Module1	sum.D15.up	#N/A	#N/A	#N/A	#N/A	#N/A	Sum.D15.up	#N/A	#N/A	#N/A	17	7	15	11	31	37	20	10	27	32	32	80	319
Pavir.9KG171526	AT1G10360	glutathione S-transferase TAU 18	Encodes glutathione transferase belonging to the tau class of GSTs. Naming convention according to Wagner et al. (2002).			no	Module1	sum.D15.up	#N/A	#N/A	#N/A	#N/A	#N/A	Sum.D15.up	#N/A	#N/A	#N/A	0	0	0	2	3	2	10	4	3	19	175	101	319
Pavir.9NG322500	AT5G20970	HSP20-like chaperones superfamily protein				no	Module1	sum.D15.up sum.D5.up	#N/A	#N/A	#N/A	Sum.D5.up	#N/A	Sum.D15.up	#N/A	#N/A	#N/A	12	6	4	21	21	15	12	21	10	78	52	67	319
Pavir.8KG090300	0	#N/A				no	Module1	sum.D15.up sum.D5.up	#N/A	#N/A	#N/A	Sum.D5.up	#N/A	Sum.D15.up	#N/A	#N/A	#N/A	5	5	9	10	14	21	5	21	23	32	51	122	318
Pavir.4KG233400	0	#N/A				no	Module1	sum.D15.up	#N/A	#N/A	#N/A	#N/A	#N/A	Sum.D15.up	#N/A	#N/A	#N/A	2	6	14	5	22	45	6	19	22	18	39	120	318
Pavir.5KG618800	AT5G59820	C2H2-type zinc finger family protein	Encodes a zinc finger protein involved in high light and cold acclimation. Overexpression of this putative transcription factor increases the expression level of 9 cold-responsive genes and represses the expression level of 15 cold-responsive genes, including CBF genes. Also, lines overexpressing this gene exhibits a small but reproducible increase in freeze tolerance. Because of the repression o…			C2H2	Module1	sum.D15.up	#N/A	#N/A	#N/A	#N/A	#N/A	Sum.D15.up	#N/A	#N/A	#N/A	5	12	18	11	23	33	18	18	27	26	42	85	318
Pavir.9NG669700	AT2G02850	plantacyanin	Encodes plantacyanin one of blue copper proteins. Involved in anther development and pollination. Expressed in the transmitting tract of the pistil.			no	Module1	sum.D5.up	#N/A	#N/A	#N/A	Sum.D5.up	#N/A	#N/A	#N/A	#N/A	#N/A	6	13	10	12	18	31	7	21	43	37	55	65	318
Pavir.1KG421200	AT3G57560	N-acetyl-l-glutamate kinase	encodes a N-acetylglutamate kinase, involved in arginine biosynthesis			no	Module1	sum.D15.up	#N/A	#N/A	#N/A	#N/A	#N/A	Sum.D15.up	#N/A	#N/A	#N/A	27	4	10	41	14	21	33	18	21	43	33	52	317
Pavir.1KG382115	AT4G02780	Terpenoid cyclases/Protein prenyltransferases superfamily protein	Catalyzes the conversion of geranylgeranyl pyrophosphate (GGPP) to copalyl pyrophosphate (CPP) of gibberellin biosynthesis			no	Module1	sum.D15.up	#N/A	#N/A	#N/A	#N/A	#N/A	Sum.D15.up	#N/A	#N/A	#N/A	2	7	4	3	7	10	11	21	9	37	49	157	317
Pavir.2KG061000	AT3G22600	Bifunctional inhibitor/lipid-transfer protein/seed storage 2S albumin superfamily protein				no	Module1	sum.D15.up	#N/A	#N/A	#N/A	#N/A	#N/A	Sum.D15.up	#N/A	#N/A	#N/A	5	9	28	7	15	47	10	23	18	23	40	89	314
Pavir.9NG820800	AT2G13820	Bifunctional inhibitor/lipid-transfer protein/seed storage 2S albumin superfamily protein				no	Module1	sum.D15.up	#N/A	#N/A	#N/A	#N/A	#N/A	Sum.D15.up	#N/A	#N/A	#N/A	10	22	23	8	30	35	10	37	23	16	45	55	314
Pavir.8NG026900	AT3G10190	Calcium-binding EF-hand family protein				no	Module1	sum.D15.up	#N/A	#N/A	#N/A	#N/A	#N/A	Sum.D15.up	#N/A	#N/A	#N/A	10	15	22	21	20	27	10	27	17	25	45	75	314
Pavir.4KG228300	AT2G24150	heptahelical protein 3	heptahelical transmembrane protein HHP3			no	Module1	#N/A	#N/A	Kan.D15.up	#N/A	#N/A	#N/A	Kan.D15.up	#N/A	#N/A	#N/A	8	25	7	9	28	31	11	36	32	22	40	65	314
Pavir.5NG471900	AT3G14470	NB-ARC domain-containing disease resistance protein				no	Module1	sum.D15.up	#N/A	#N/A	#N/A	#N/A	#N/A	Sum.D15.up	#N/A	#N/A	#N/A	6	10	13	19	27	37	8	22	26	23	48	75	314
Pavir.9NG607500	AT3G56500	serine-rich protein-related				no	Module1	sum.D15.up sum.D5.up	#N/A	#N/A	#N/A	Sum.D5.up	#N/A	Sum.D15.up	#N/A	#N/A	#N/A	6	15	22	17	18	29	7	26	26	33	47	68	314
Pavir.6KG064300	AT4G22760	Tetratricopeptide repeat (TPR)-like superfamily protein				no	Module1	#N/A	sum.D15.down	#N/A	#N/A	#N/A	#N/A	#N/A	#N/A	#N/A	Sum.D15.down	39	25	24	30	20	18	24	21	37	36	25	15	314
Pavir.9KG045115	AT5G66780	0				no	Module1	sum.D10.up sum.D15.up	#N/A	#N/A	#N/A	#N/A	Sum.D10.up	Sum.D15.up	#N/A	#N/A	#N/A	3	8	15	4	16	34	3	10	10	29	100	81	313
Pavir.7KG172400	AT4G02600	Seven transmembrane MLO family protein	A member of a large family of seven-transmembrane domain proteins specific to plants, homologs of the barley mildew resistance locus o (MLO) protein. The Arabidopsis genome contains 15 genes encoding MLO proteins, with localization in plasma membrane. Phylogenetic analysis revealed four clades of closely-related AtMLO genes. ATMLO1 belongs to the clade II, with ATMLO13 and ATMLO15. The gene is ex…			no	Module1	sum.D15.up	#N/A	#N/A	#N/A	#N/A	#N/A	Sum.D15.up	#N/A	#N/A	#N/A	17	18	19	19	16	30	32	19	18	44	34	47	313
Pavir.1NG355300	AT3G23250	myb domain protein 15	Member of the R2R3 factor gene family.			MYB	Module1	sum.D15.up	#N/A	#N/A	#N/A	#N/A	#N/A	Sum.D15.up	#N/A	#N/A	#N/A	23	21	15	21	28	38	13	23	13	16	36	65	312
Pavir.3KG515500	AT5G49620	myb domain protein 78	Member of the R2R3 factor gene family.			MYB	Module1	sum.D10.up sum.D15.up	#N/A	#N/A	#N/A	#N/A	Sum.D10.up	Sum.D15.up	#N/A	#N/A	#N/A	12	16	20	16	18	32	5	5	24	23	58	83	312
Pavir.3KG463500	0	#N/A				no	Module1	sum.D15.up	#N/A	Kan.D15.up	#N/A	#N/A	#N/A	Kan.D15.up Sum.D15.up	#N/A	#N/A	#N/A	11	12	12	14	25	57	8	20	19	20	48	65	311
Pavir.5KG029500	AT5G45910	GDSL-like Lipase/Acylhydrolase superfamily protein				no	Module1	#N/A	#N/A	Kan.D15.up	#N/A	#N/A	#N/A	Kan.D15.up	#N/A	#N/A	#N/A	12	13	12	17	32	49	14	15	15	38	52	42	311
Pavir.9KG479800	AT1G07900	LOB domain-containing protein 1				LBD	Module1	sum.D15.up	#N/A	#N/A	#N/A	#N/A	#N/A	Sum.D15.up	#N/A	#N/A	#N/A	0	7	9	2	23	33	13	14	14	20	51	125	311
Pavir.2KG569800	AT2G26980	CBL-interacting protein kinase 3	encodes a serine-threonine protein kinase whose expression increases in response to abscisic acid, cold, drought, high salt, and wounding conditions. The gene is expressed in developing seeds and seedlings. Lines carrying a T-DNA insertions have reduced germination efficiency and expression of cold, high-salt, and abscisic acid marker genes are altered, but not drought-response markers.			no	Module1	sum.D15.up	#N/A	#N/A	#N/A	#N/A	#N/A	Sum.D15.up	#N/A	#N/A	#N/A	8	24	9	8	38	38	2	22	15	16	63	67	310
Pavir.5KG734100	AT1G14590	Nucleotide-diphospho-sugar transferase family protein				no	Module1	sum.D15.up	#N/A	Kan.D15.up	#N/A	#N/A	#N/A	Kan.D15.up Sum.D15.up	#N/A	#N/A	#N/A	7	4	10	4	19	42	4	22	11	16	68	103	310
Pavir.1KG463900	0	#N/A				no	Module1	sum.D15.up	#N/A	#N/A	#N/A	#N/A	#N/A	Sum.D15.up	#N/A	#N/A	#N/A	8	16	16	21	26	29	10	23	26	26	42	66	309
Pavir.5KG198400	AT4G02090	0				no	Module1	sum.D15.up sum.D5.up	#N/A	#N/A	#N/A	Sum.D5.up	#N/A	Sum.D15.up	#N/A	#N/A	#N/A	12	18	28	9	31	68	2	12	16	29	36	48	309
Pavir.3KG124400	AT4G08330	0				no	Module1	sum.D15.up	#N/A	Kan.D15.up	#N/A	#N/A	#N/A	Kan.D15.up Sum.D15.up	#N/A	#N/A	#N/A	11	15	15	15	30	51	14	14	18	23	48	55	309
Pavir.5NG448680	AT5G47770	farnesyl diphosphate synthase 1	Encodes a protein with farnesyl diphosphate synthase activity.			no	Module1	sum.D5.up	#N/A	#N/A	#N/A	Sum.D5.up	#N/A	#N/A	#N/A	#N/A	#N/A	9	17	12	3	28	16	3	19	36	56	67	43	309
Pavir.2NG630500	AT3G62830	NAD(P)-binding Rossmann-fold superfamily protein	encodes an isoform of UDP-glucuronic acid decarboxylase, which is predicted to be membrane-bound by PSORT. This enzyme produces UDP-xylose, which is a substrate for many cell wall carbohydrates including hemicellulose and pectin. UDP-xylose is also known to feedback regulate several cell wall biosynthetic enzymes.			no	Module1	sum.D15.up	#N/A	#N/A	#N/A	#N/A	#N/A	Sum.D15.up	#N/A	#N/A	#N/A	4	9	8	6	16	30	4	17	19	18	70	107	308
Pavir.9KG028857	0	#N/A				no	Module1	sum.D15.up	#N/A	#N/A	#N/A	#N/A	#N/A	Sum.D15.up	#N/A	#N/A	#N/A	24	16	23	16	22	45	10	8	13	19	30	81	307
Pavir.3KG511601	0	#N/A				no	Module1	sum.D5.up	#N/A	#N/A	#N/A	Sum.D5.up	#N/A	#N/A	#N/A	#N/A	#N/A	21	20	18	25	33	29	11	17	26	47	23	37	307
Pavir.2NG408300	AT3G21180	autoinhibited Ca(2+)-ATPase 9	one of the type IIB calcium pump isoforms. encodes an autoinhibited Ca(2+)-ATPase that contains an N-terminal calmodulin binding autoinhibitory domain.			no	Module1	sum.D15.up	#N/A	#N/A	#N/A	#N/A	#N/A	Sum.D15.up	#N/A	#N/A	#N/A	18	20	20	15	18	20	30	19	25	30	33	59	307
Pavir.3KG401600	AT3G48520	cytochrome P450, family 94, subfamily B, polypeptide 3	CYP94B3 is a jasmonoyl-isoleucine-12-hydroxylase that catalyzes the formation of 12-OH-JA-Ile from JA-Ile. By reducing the levels of this the biologically active phytohormone, CYP94B3 attenuates the jasmonic acid signaling cascade. CYP94B3 transcript levels rise in response to wounding.			no	Module1	sum.D15.up	#N/A	#N/A	#N/A	#N/A	#N/A	Sum.D15.up	#N/A	#N/A	#N/A	21	20	25	19	23	37	20	21	17	31	33	40	307
Pavir.1NG041100	AT1G18485	Pentatricopeptide repeat (PPR) superfamily protein				no	Module1	#N/A	sum.D15.down	#N/A	#N/A	#N/A	#N/A	#N/A	#N/A	#N/A	Sum.D15.down	42	24	18	56	26	13	48	3	18	45	10	4	307
Pavir.9KG578600	AT2G47730	glutathione S-transferase phi 8	Encodes glutathione transferase belonging to the phi class of GSTs. Naming convention according to Wagner et al. (2002).			no	Module1	sum.D10.up sum.D15.up sum.D5.up	#N/A	#N/A	#N/A	Sum.D5.up	Sum.D10.up	Sum.D15.up	#N/A	#N/A	#N/A	2	3	3	19	16	14	5	11	13	80	62	78	306
Pavir.4NG173900	AT5G63630	P-loop containing nucleoside triphosphate hydrolases superfamily protein				no	Module1	#N/A	sum.D15.down	#N/A	Kan.D15.down	#N/A	#N/A	#N/A	#N/A	#N/A	Kan.D15.down Sum.D15.down	59	19	33	50	27	10	29	8	33	18	5	15	306
Pavir.1NG074538	AT2G37710	receptor lectin kinase	Induced in response to Salicylic acid.			no	Module1	sum.D15.up sum.D5.up	#N/A	#N/A	#N/A	Sum.D5.up	#N/A	Sum.D15.up	#N/A	#N/A	#N/A	6	14	14	14	25	34	7	19	19	26	46	82	306
Pavir.1NG294900	AT2G20030	RING/U-box superfamily protein				no	Module1	sum.D10.up sum.D15.up	#N/A	#N/A	#N/A	#N/A	Sum.D10.up	Sum.D15.up	#N/A	#N/A	#N/A	3	13	15	13	22	35	13	6	17	24	47	98	306
Pavir.5KG049000	AT3G13730	cytochrome P450, family 90, subfamily D, polypeptide 1	Encodes a cytochrome P-450 gene that is involved in brassinosteroid biosynthesis, most likely in the conversion step of teasterone (TE) to 3-dehydroteasterone (3DT), and/or 6-deoxoteasterone (6-deoxoTE) to 6-deoxo-3-dehydroteasterone (6-deoxo3DT); or the conversion of cathasterone (CT) to TE, and/or 6-deoxocathasterone (6-deoxoCT) to 6-deoxoTE. Recently, CYP90D1 was shown to catalyse the C-23 hyd…			no	Module1	sum.D5.up	#N/A	#N/A	#N/A	Sum.D5.up	#N/A	#N/A	#N/A	#N/A	#N/A	21	9	16	23	29	26	12	15	27	35	44	48	305
Pavir.2KG269358	AT1G65800	receptor kinase 2	encodes a putative receptor-like serine/threonine protein kinases that is similar to brassica self-incompatibility (S) locus. expressed in specifically in cotyledons, leaves, and sepals, in correlation with the maturation of these structures.			no	Module1	sum.D5.up	#N/A	#N/A	#N/A	Sum.D5.up	#N/A	#N/A	#N/A	#N/A	#N/A	17	16	24	12	26	20	7	20	64	36	26	36	304
Pavir.5NG052700	AT5G56960	basic helix-loop-helix (bHLH) DNA-binding family protein				bHLH	Module1	sum.D10.up sum.D15.up	#N/A	#N/A	#N/A	#N/A	Sum.D10.up	Sum.D15.up	#N/A	#N/A	#N/A	7	13	23	15	33	41	10	8	15	15	47	76	303
Pavir.6KG018500	AT2G46750	D-arabinono-1,4-lactone oxidase family protein	Encodes a homolog of rat L-gulono-1,4-lactone (L-GulL) oxidase that is involved in the biosynthesis of L-ascorbic acid.			no	Module1	sum.D15.up	#N/A	#N/A	#N/A	#N/A	#N/A	Sum.D15.up	#N/A	#N/A	#N/A	5	8	10	11	36	56	19	18	9	10	24	97	303
Pavir.1NG451300	AT5G62940	Dof-type zinc finger DNA-binding family protein	HCA2 induces the formation of interfascicular cambium and regulates vascular tissue development in the aerial parts of the plant. Evidence from both gain of function and dominant negative alleles.			Dof	Module1	sum.D15.up sum.D5.up	#N/A	#N/A	#N/A	Sum.D5.up	#N/A	Sum.D15.up	#N/A	#N/A	#N/A	7	11	16	12	18	21	14	24	21	49	52	58	303
Pavir.6NG236606	AT4G30430	tetraspanin9	Member of TETRASPANIN family			no	Module1	#N/A	#N/A	Kan.D15.up	#N/A	#N/A	#N/A	Kan.D15.up	#N/A	#N/A	#N/A	5	13	7	12	19	59	11	24	41	21	32	59	303
Pavir.5NG537500	AT1G60420	DC1 domain-containing protein	Reduce transmission through pollen.			no	Module1	sum.D15.up	#N/A	#N/A	#N/A	#N/A	#N/A	Sum.D15.up	#N/A	#N/A	#N/A	10	12	24	15	37	52	9	11	18	25	39	50	302
Pavir.7NG033400	AT3G18180	Glycosyltransferase family 61 protein				no	Module1	sum.D5.up	#N/A	#N/A	#N/A	Sum.D5.up	#N/A	#N/A	#N/A	#N/A	#N/A	18	11	20	11	14	36	4	29	36	29	35	59	302
Pavir.5KG415900	AT3G18215	Protein of unknown function, DUF599				no	Module1	sum.D5.up	#N/A	#N/A	#N/A	Sum.D5.up	#N/A	#N/A	#N/A	#N/A	#N/A	16	20	26	18	21	27	14	31	22	34	33	39	301
Pavir.9KG024500	AT3G23240	ethylene response factor 1	encodes a member of the ERF (ethylene response factor) subfamily B-3 of ERF/AP2 transcription factor family (ERF1). The protein contains one AP2 domain. There are 18 members in this subfamily including ATERF-1, ATERF-2, AND ATERF-5. EREBP like protein that binds GCC box of ethylene regulated promoters such as basic chitinases. Constitutive expression of ERF1 phenocopies ethylene over production. …			ERF	Module1	sum.D15.up	#N/A	#N/A	#N/A	#N/A	#N/A	Sum.D15.up	#N/A	#N/A	#N/A	7	0	12	12	16	33	19	9	13	49	36	93	299
Pavir.2NG044657	0	#N/A				no	Module1	sum.D15.up	#N/A	#N/A	#N/A	#N/A	#N/A	Sum.D15.up	#N/A	#N/A	#N/A	6	7	19	12	11	24	19	19	21	27	45	88	298
Pavir.3KG382927	AT4G31500	cytochrome P450, family 83, subfamily B, polypeptide 1	Encodes an oxime-metabolizing enzyme in the biosynthetic pathway of glucosinolates. Is required for phytochrome signal transduction in red light. Mutation confers auxin overproduction.			no	Module1	sum.D15.up	#N/A	#N/A	#N/A	#N/A	#N/A	Sum.D15.up	#N/A	#N/A	#N/A	6	15	11	18	15	24	16	28	26	33	40	65	297
Pavir.4KG262700	AT1G34575	FAD-binding Berberine family protein				no	Module1	sum.D15.up	#N/A	#N/A	#N/A	#N/A	#N/A	Sum.D15.up	#N/A	#N/A	#N/A	7	13	26	16	25	43	9	13	25	18	25	77	297
Pavir.2NG428200	AT2G34930	disease resistance family protein / LRR family protein				no	Module1	sum.D10.up	#N/A	#N/A	#N/A	#N/A	Sum.D10.up	#N/A	#N/A	#N/A	#N/A	7	12	11	25	57	26	3	4	14	20	71	46	296
Pavir.9KG249526	AT5G67470	formin homolog 6				no	Module1	sum.D10.up sum.D15.up sum.D5.up	#N/A	#N/A	#N/A	Sum.D5.up	Sum.D10.up	Sum.D15.up	#N/A	#N/A	#N/A	5	16	25	17	14	24	12	13	12	62	45	51	296
Pavir.5KG067700	AT1G52770	Phototropic-responsive NPH3 family protein				no	Module1	sum.D15.up	#N/A	#N/A	#N/A	#N/A	#N/A	Sum.D15.up	#N/A	#N/A	#N/A	15	18	27	17	38	38	13	16	4	18	53	39	296
Pavir.2NG156903	AT5G48300	ADP glucose pyrophosphorylase 1	Encodes the small subunit of ADP-glucose pyrophosphorylase. The small subunit is the catalytic isoform responsible for ADP-glucose pyrophosphorylase activity. The presence of the small subunit is required for large subunit stability. Two isoforms of the small subunit (ApS1 and ApS2) have been described. ApS1 is the major small subunit isoform present in all plant tissues tested.			no	Module1	sum.D10.up sum.D15.up	#N/A	#N/A	#N/A	#N/A	Sum.D10.up	Sum.D15.up	#N/A	#N/A	#N/A	14	9	5	9	15	7	13	7	16	34	103	63	295
Pavir.9NG460600	AT1G04260	CAMV movement protein interacting protein 7	Encodes protein that interacts with CaMV movement protein. Colocalizes in the cytoplasm with the movement protein. Has similarity to mammalian proteins (such as the rat PRA1) which have been described as rab acceptors.			no	Module1	sum.D15.up	#N/A	#N/A	#N/A	#N/A	#N/A	Sum.D15.up	#N/A	#N/A	#N/A	9	16	16	16	15	33	14	39	19	29	39	50	295
Pavir.2NG322600	AT5G16940	carbon-sulfur lyases				no	Module1	sum.D15.up	#N/A	#N/A	#N/A	#N/A	#N/A	Sum.D15.up	#N/A	#N/A	#N/A	6	6	13	10	22	33	15	22	15	25	45	83	295
Pavir.3KG124025	AT1G22540	Major facilitator superfamily protein				no	Module1	sum.D15.up	#N/A	#N/A	#N/A	#N/A	#N/A	Sum.D15.up	#N/A	#N/A	#N/A	22	20	23	24	31	34	23	12	19	15	29	43	295
Pavir.3NG044182	AT1G76680	12-oxophytodienoate reductase 1	Encodes a member of an alpha/beta barrel fold family of FMN-containing oxidoreductases. One of the closely related 12-oxophytodienoic acid reductases. This enzyme is not expected to participate in jasmonic acid biosynthesis because during in vitro assays, it shows very little activity with the naturally occurring OPDA isomer. Shows activity towards 2,4,6-trinitrotoluene. Expressed predominately i…			no	Module1	sum.D15.up	#N/A	#N/A	#N/A	#N/A	#N/A	Sum.D15.up	#N/A	#N/A	#N/A	26	14	19	33	24	17	10	16	14	31	27	63	294
Pavir.1KG112231	AT2G05940	Protein kinase superfamily protein	Encodes a receptor-like cytoplasmic kinase that phosphorylates the host target RIN4, leading to the activation of a plant innate immune receptor RPM1.			no	Module1	sum.D5.up	#N/A	#N/A	#N/A	Sum.D5.up	#N/A	#N/A	#N/A	#N/A	#N/A	13	15	21	13	20	30	6	25	50	30	31	39	293
Pavir.3NG140764	0	#N/A				no	Module1	sum.D15.up	#N/A	Kan.D15.up	#N/A	#N/A	#N/A	Kan.D15.up Sum.D15.up	#N/A	#N/A	#N/A	8	10	15	21	22	62	7	8	17	22	20	78	290
Pavir.2KG301400	0	#N/A				no	Module1	sum.D10.up sum.D15.up	#N/A	Kan.D5.up	#N/A	Kan.D5.up	Sum.D10.up	Sum.D15.up	#N/A	#N/A	#N/A	0	10	13	23	30	41	13	3	3	22	62	69	289
Pavir.3NG293446	AT2G32660	receptor like protein 22				no	Module1	sum.D5.up	#N/A	#N/A	#N/A	Sum.D5.up	#N/A	#N/A	#N/A	#N/A	#N/A	18	25	31	16	21	21	7	27	27	30	31	35	289
Pavir.8KG152400	AT4G01070	UDP-Glycosyltransferase superfamily protein	the glycosyltransferase (UGT72B1) is involved in metabolizing xenobiotica (chloroaniline and chlorophenole). Comparison between wild type and knock-out mutant demonstrates the central role of this gene for metabolizing chloroaniline but significantly less for chlorophenole. The glucosyltransferase preferred UDP-xylose over UDP-glucose indicating its (additional) functioning as a xylosyltransferas…			no	Module1	sum.D15.up	#N/A	#N/A	#N/A	#N/A	#N/A	Sum.D15.up	#N/A	#N/A	#N/A	6	5	14	8	19	30	15	20	10	31	36	95	289
Pavir.3KG291600	0	#N/A				no	Module1	sum.D10.up sum.D15.up sum.D5.up	#N/A	#N/A	#N/A	Sum.D5.up	Sum.D10.up	Sum.D15.up	#N/A	#N/A	#N/A	7	10	10	30	35	23	5	14	13	38	55	48	288
Pavir.2KG250100	AT3G26782	Tetratricopeptide repeat (TPR)-like superfamily protein				no	Module1	#N/A	sum.D15.down	#N/A	#N/A	#N/A	#N/A	#N/A	#N/A	#N/A	Sum.D15.down	45	21	13	42	23	22	26	10	39	22	12	13	288
Pavir.5KG455500	AT2G19130	S-locus lectin protein kinase family protein				no	Module1	sum.D5.up	#N/A	#N/A	#N/A	Sum.D5.up	#N/A	#N/A	#N/A	#N/A	#N/A	10	12	9	23	29	14	9	17	33	40	49	42	287
Pavir.3KG077200	AT5G46110	Glucose-6-phosphate/phosphate translocator-related	Encodes a chloroplast triose phosphate / 3-phosphoglycerate translocator that transports triose phosphates derived from the Calvin cycle in the stroma to the cytosol for use in sucrose synthesis and other biosynthetic processes. A tpt mutant has altered acclimation responses.			no	Module1	sum.D15.up	#N/A	#N/A	#N/A	#N/A	#N/A	Sum.D15.up	#N/A	#N/A	#N/A	20	5	13	30	15	23	24	20	17	38	41	40	286
Pavir.2KG022200	0	#N/A				no	Module1	sum.D15.up sum.D5.up	#N/A	#N/A	#N/A	Sum.D5.up	#N/A	Sum.D15.up	#N/A	#N/A	#N/A	18	12	28	20	19	39	2	16	9	26	36	58	283
Pavir.2NG311400	0	#N/A				no	Module1	sum.D15.up	#N/A	#N/A	#N/A	#N/A	#N/A	Sum.D15.up	#N/A	#N/A	#N/A	4	5	13	19	31	51	8	6	4	18	46	78	283
Pavir.5NG410040	0	#N/A				no	Module1	sum.D10.up sum.D15.up	#N/A	#N/A	#N/A	#N/A	Sum.D10.up	Sum.D15.up	#N/A	#N/A	#N/A	9	19	19	17	19	19	20	7	14	21	64	54	282
Pavir.8NG256504	AT1G78060	Glycosyl hydrolase family protein				no	Module1	sum.D10.up sum.D15.up sum.D5.up	#N/A	#N/A	#N/A	Sum.D5.up	Sum.D10.up	Sum.D15.up	#N/A	#N/A	#N/A	5	7	7	33	19	20	8	5	7	74	42	54	281
Pavir.6NG114700	AT1G13080	cytochrome P450, family 71, subfamily B, polypeptide 2	cytochrome P450 monooxygenase			no	Module1	sum.D15.up	#N/A	Kan.D10.up	#N/A	#N/A	Kan.D10.up	Sum.D15.up	#N/A	#N/A	#N/A	5	2	8	16	45	31	5	16	18	16	54	64	280
Pavir.9KG148500	AT4G00940	Dof-type zinc finger DNA-binding family protein				Dof	Module1	sum.D15.up	#N/A	#N/A	#N/A	#N/A	#N/A	Sum.D15.up	#N/A	#N/A	#N/A	8	14	21	30	19	20	20	28	14	43	25	38	280
Pavir.3KG380900	AT2G19130	S-locus lectin protein kinase family protein				no	Module1	sum.D5.up	#N/A	#N/A	#N/A	Sum.D5.up	#N/A	#N/A	#N/A	#N/A	#N/A	13	21	21	8	24	28	0	14	40	19	25	67	280
Pavir.5KG490700	0	#N/A				no	Module1	sum.D15.up	#N/A	#N/A	#N/A	#N/A	#N/A	Sum.D15.up	#N/A	#N/A	#N/A	10	11	11	7	16	26	14	22	18	27	32	85	279
Pavir.6NG228400	AT2G18750	Calmodulin-binding protein				no	Module1	sum.D15.up	#N/A	#N/A	#N/A	#N/A	#N/A	Sum.D15.up	#N/A	#N/A	#N/A	16	5	11	18	8	18	19	11	14	21	30	108	279
Pavir.3NG182474	AT3G12700	Eukaryotic aspartyl protease family protein	Encodes an aspartic protease has an important regulatory function in chloroplasts that not only influences photosynthetic carbon metabolism but also plastid and nuclear gene expression.			no	Module1	sum.D15.up	#N/A	#N/A	#N/A	#N/A	#N/A	Sum.D15.up	#N/A	#N/A	#N/A	5	16	52	4	11	31	15	10	18	30	28	59	279
Pavir.5KG766501	AT5G42830	HXXXD-type acyl-transferase family protein				no	Module1	sum.D15.up sum.D5.up	#N/A	#N/A	#N/A	Sum.D5.up	#N/A	Sum.D15.up	#N/A	#N/A	#N/A	16	22	27	25	29	43	6	11	15	27	25	33	279
Pavir.9KG257339	AT4G36010	Pathogenesis-related thaumatin superfamily protein				no	Module1	sum.D15.up sum.D5.up	#N/A	#N/A	#N/A	Sum.D5.up	#N/A	Sum.D15.up	#N/A	#N/A	#N/A	12	16	10	9	20	26	4	27	25	25	38	67	279
Pavir.5NG445200	AT1G80180	0	Encodes a substrate of the MAPK kinases. Phenotypic analyses of Arabidopsis expressing phosphorylation site mutant forms of At1g80180.1 showed clustered stomata and higher stomatal index in cotyledons expressing the phosphomimetic form of At1g80180.1.			no	Module1	sum.D5.up	#N/A	#N/A	#N/A	Sum.D5.up	#N/A	#N/A	#N/A	#N/A	#N/A	3	9	14	15	21	27	5	18	30	29	41	66	278
Pavir.4NG258922	AT4G05320	polyubiquitin 10	One of five polyubiquitin genes in A. thaliana. These genes encode the highly conserved 76-amino acid protein ubiquitin that is covalently attached to substrate proteins targeting most for degradation. Polyubiquitin genes are characterized by the presence of tandem repeats of the 228 bp that encode a ubiquitin monomer. Induced by salicylic acid. Independent of NPR1 for their induction by salicyli…			no	Module1	sum.D15.up sum.D5.up	#N/A	#N/A	#N/A	Sum.D5.up	#N/A	Sum.D15.up	#N/A	#N/A	#N/A	5	3	15	22	20	15	14	15	13	56	44	55	277
Pavir.1NG310800	AT5G40770	prohibitin 3	prohibitin 3			no	Module1	sum.D10.up sum.D15.up	#N/A	#N/A	#N/A	#N/A	Sum.D10.up	Sum.D15.up	#N/A	#N/A	#N/A	11	16	16	8	24	24	19	16	14	24	66	39	277
Pavir.5NG589300	AT3G51895	sulfate transporter 3;1	Encodes a chloroplast-localized sulfate transporter.			no	Module1	sum.D10.up sum.D15.up	#N/A	#N/A	#N/A	#N/A	Sum.D10.up	Sum.D15.up	#N/A	#N/A	#N/A	10	12	17	17	21	33	16	6	14	35	43	53	277
Pavir.5KG153000	AT5G63500	Protein of unknown function (DUF 3339)				no	Module1	sum.D10.up sum.D15.up sum.D5.up	#N/A	Kan.D15.up	#N/A	Sum.D5.up	Sum.D10.up	Kan.D15.up Sum.D15.up	#N/A	#N/A	#N/A	0	9	4	13	32	32	0	10	19	25	61	70	275
Pavir.5KG098900	AT3G18260	Reticulon family protein				no	Module1	sum.D15.up	#N/A	#N/A	#N/A	#N/A	#N/A	Sum.D15.up	#N/A	#N/A	#N/A	11	10	14	27	25	29	13	4	10	41	36	54	274
Pavir.3NG177350	AT5G07710	Polynucleotidyl transferase, ribonuclease H-like superfamily protein				no	Module1	sum.D15.up sum.D5.up	#N/A	#N/A	#N/A	Sum.D5.up	#N/A	Sum.D15.up	#N/A	#N/A	#N/A	2	11	6	8	14	27	0	21	12	22	36	113	272
Pavir.2NG284600	AT1G13080	cytochrome P450, family 71, subfamily B, polypeptide 2	cytochrome P450 monooxygenase			no	Module1	sum.D15.up	#N/A	#N/A	#N/A	#N/A	#N/A	Sum.D15.up	#N/A	#N/A	#N/A	3	9	4	2	5	9	5	8	15	23	55	133	271
Pavir.7KG248000	AT1G08280	Glycosyltransferase family 29 (sialyltransferase) family protein				no	Module1	sum.D15.up sum.D5.up	#N/A	#N/A	#N/A	Sum.D5.up	#N/A	Sum.D15.up	#N/A	#N/A	#N/A	7	8	11	5	9	20	2	40	26	27	51	64	270
Pavir.5KG461100	AT1G64300	Protein kinase family protein				no	Module1	sum.D15.up	#N/A	#N/A	#N/A	#N/A	#N/A	Sum.D15.up	#N/A	#N/A	#N/A	10	15	12	13	20	25	12	23	25	28	31	56	270
Pavir.3NG304600	AT1G27730	salt tolerance zinc finger	Related to Cys2/His2-type zinc-finger proteins found in higher plants. Compensated for a subset of calcineurin deficiency in yeast. Salt tolerance produced by ZAT10 appeared to be partially dependent on ENA1/PMR2, a P-type ATPase required for Li+ and Na+ efflux in yeast. The protein is localized to the nucleus, acts as a transcriptional repressor and is responsive to chitin oligomers. Also involv…			C2H2	Module1	sum.D15.up	#N/A	#N/A	#N/A	#N/A	#N/A	Sum.D15.up	#N/A	#N/A	#N/A	5	13	11	12	28	35	6	12	15	17	35	81	270
Pavir.1NG146000	0	#N/A				no	Module1	sum.D10.up sum.D15.up	#N/A	#N/A	#N/A	#N/A	Sum.D10.up	Sum.D15.up	#N/A	#N/A	#N/A	5	9	14	7	13	36	4	8	11	19	41	102	269
Pavir.3NG182918	AT3G03280	0				no	Module1	sum.D5.up	#N/A	#N/A	#N/A	Sum.D5.up	#N/A	#N/A	#N/A	#N/A	#N/A	5	4	20	17	21	46	2	19	27	34	17	57	269
Pavir.7NG398500	AT1G56010	NAC domain containing protein 1	Encodes a transcription factor involved in shoot apical meristem formation and auxin-mediated lateral root formation. The gene is thought not to be involved in stress responses (NaCl, auxins, ethylene). NAC1 (NAC1)			NAC	Module1	sum.D5.up	#N/A	#N/A	#N/A	Sum.D5.up	#N/A	#N/A	#N/A	#N/A	#N/A	10	20	29	15	11	32	5	11	37	25	26	46	267
Pavir.1NG424719	AT5G52510	SCARECROW-like 8				GRAS	Module1	sum.D15.up	#N/A	#N/A	#N/A	#N/A	#N/A	Sum.D15.up	#N/A	#N/A	#N/A	5	17	10	9	12	21	15	49	16	17	52	43	266
Pavir.9NG822100	AT5G19890	Peroxidase superfamily protein				no	Module1	sum.D15.up	#N/A	#N/A	#N/A	#N/A	#N/A	Sum.D15.up	#N/A	#N/A	#N/A	2	0	10	7	3	6	14	10	14	30	19	149	264
Pavir.2KG545100	AT4G39720	VQ motif-containing protein				no	Module1	sum.D15.up	#N/A	#N/A	#N/A	#N/A	#N/A	Sum.D15.up	#N/A	#N/A	#N/A	7	11	11	10	12	24	9	29	20	22	46	63	264
Pavir.5KG166700	AT5G24860	flowering promoting factor 1	encodes a small protein of 12.6 kDa that regulates flowering and is involved in gibberellin signalling pathway. It is expressed in apical meristems immediately after the photoperiodic induction of flowering. Genetic interactions with flowering time and floral organ identity genes suggest that this gene may be involved in modulating the competence to flower. There are two other genes similar to FP…			no	Module1	sum.D15.up sum.D5.up	#N/A	#N/A	#N/A	Sum.D5.up	#N/A	Sum.D15.up	#N/A	#N/A	#N/A	7	7	23	14	11	32	9	14	23	33	26	64	263
Pavir.2NG595800	AT4G39720	VQ motif-containing protein				no	Module1	sum.D15.up	#N/A	#N/A	#N/A	#N/A	#N/A	Sum.D15.up	#N/A	#N/A	#N/A	10	15	16	19	12	26	26	18	17	35	26	42	262
Pavir.2NG031000	AT3G53810	Concanavalin A-like lectin protein kinase family protein				no	Module1	sum.D15.up	#N/A	#N/A	#N/A	#N/A	#N/A	Sum.D15.up	#N/A	#N/A	#N/A	13	12	15	25	29	40	2	2	14	17	24	68	261
Pavir.4NG261600	AT4G28088	Low temperature and salt responsive protein family				no	Module1	sum.D10.up sum.D15.up	#N/A	#N/A	#N/A	#N/A	Sum.D10.up	Sum.D15.up	#N/A	#N/A	#N/A	2	9	12	0	26	32	5	5	11	11	49	99	261
Pavir.9NG577100	AT1G17020	senescence-related gene 1	Encodes a novel member of the Fe(II)/ascorbate oxidase gene family; senescence-related gene.			no	Module1	sum.D15.up	#N/A	#N/A	#N/A	#N/A	#N/A	Sum.D15.up	#N/A	#N/A	#N/A	3	17	9	5	52	42	3	3	21	6	20	80	261
Pavir.9KG445100	0	#N/A				no	Module1	sum.D15.up	#N/A	#N/A	#N/A	#N/A	#N/A	Sum.D15.up	#N/A	#N/A	#N/A	7	12	29	21	9	31	9	26	18	19	23	56	260
Pavir.4KG280300	AT5G21105	Plant L-ascorbate oxidase				no	Module1	sum.D15.up sum.D5.up	#N/A	#N/A	#N/A	Sum.D5.up	#N/A	Sum.D15.up	#N/A	#N/A	#N/A	5	10	7	8	12	23	5	17	16	55	31	71	260
Pavir.5KG367300	AT2G36430	Plant protein of unknown function (DUF247)				no	Module1	sum.D10.up sum.D15.up sum.D5.up	#N/A	#N/A	#N/A	Sum.D5.up	Sum.D10.up	Sum.D15.up	#N/A	#N/A	#N/A	3	11	12	16	16	24	6	5	6	58	40	62	259
Pavir.5KG119574	AT1G68320	myb domain protein 62	putative transcription factor: R2R3-MYB transcription family. Involved in regulation of phosphate starvation responses and gibberellic acid biosynthesis.			MYB	Module1	sum.D15.up	#N/A	#N/A	#N/A	#N/A	#N/A	Sum.D15.up	#N/A	#N/A	#N/A	11	14	20	7	27	28	13	20	14	21	30	53	258
Pavir.1NG164000	AT1G13920	Remorin family protein				no	Module1	sum.D15.up sum.D5.up	#N/A	#N/A	#N/A	Sum.D5.up	#N/A	Sum.D15.up	#N/A	#N/A	#N/A	18	14	16	24	17	32	8	8	12	41	26	42	258
Pavir.4NG052500	0	#N/A				no	Module1	sum.D15.up	#N/A	#N/A	#N/A	#N/A	#N/A	Sum.D15.up	#N/A	#N/A	#N/A	8	7	11	13	15	36	14	19	19	18	14	83	257
Pavir.2KG036300	AT1G17230	Leucine-rich receptor-like protein kinase family protein				no	Module1	sum.D5.up	#N/A	#N/A	#N/A	Sum.D5.up	#N/A	#N/A	#N/A	#N/A	#N/A	11	14	16	14	24	24	9	17	23	40	18	47	257
Pavir.5KG247300	0	#N/A				no	Module1	sum.D15.up	#N/A	#N/A	#N/A	#N/A	#N/A	Sum.D15.up	#N/A	#N/A	#N/A	0	3	3	16	14	24	11	5	23	40	23	94	256
Pavir.9NG252900	0	#N/A				no	Module1	sum.D15.up	#N/A	#N/A	#N/A	#N/A	#N/A	Sum.D15.up	#N/A	#N/A	#N/A	9	5	6	11	13	30	5	8	24	17	46	82	256
Pavir.3NG008800	AT3G10190	Calcium-binding EF-hand family protein				no	Module1	sum.D15.up	#N/A	#N/A	#N/A	#N/A	#N/A	Sum.D15.up	#N/A	#N/A	#N/A	15	12	30	22	18	39	10	8	13	17	20	52	256
[truncated: 2,049 more rows]
