# Supplementary material for: Differential Defense Responses of Upland and Lowland Switchgrass Cultivars to a Cereal Aphid Pest
Source: Int J Mol Sci. 2020 Oct 27;21(21):7966. doi: 10.3390/ijms21217966 (PMC7672581; doi:10.3390/ijms21217966)
Supplement: Supplementary file 1 [file ijms-21-07966-s001.zip › Supplemental_table_4.xlsx]

## Sheet: supplemental_table_4_KEGGpathV
Supplemental Table 4: KEGG pathway enrichment
	Functional Category	Enrichment FDR	Genes in list	Total genes
Summer upregulated genes at 5 DAI, 10 DAI and 15 DAI	Metabolic pathways	0.00269679	21	2185
	Biosynthesis of secondary metabolites	0.00269679	14	1076
	Lysine biosynthesis	0.00765384	2	15
	Taurine and hypotaurine metabolism	0.00765384	2	14
	MAPK signaling pathway	0.00804831	4	131
	Butanoate metabolism	0.00821845	2	19
	Diterpenoid biosynthesis	0.00825786	2	22
	Flavonoid biosynthesis	0.00825786	2	21
	Plant-pathogen interaction	0.0106213	4	167
	Glutathione metabolism	0.0159398	3	102
	Beta-Alanine metabolism	0.0221586	2	43
	Alanine, aspartate and glutamate metabolism	0.0280583	2	51
	Plant hormone signal transduction	0.0370939	4	271
Genes upregulated at 5 DAI for Summer and Kanlow	Flavonoid biosynthesis	1.25122e-16	8	21
	Biosynthesis of secondary metabolites	2.63722e-08	14	1076
	Metabolic pathways	1.77448e-05	15	2185
	Phenylpropanoid biosynthesis	0.00641737	3	164
	MAPK signaling pathway	0.0354904	2	131
	Plant-pathogen interaction	0.0461336	2	167
Genes upregulated at 15 DAI for Summer and Kanlow	Flavonoid biosynthesis	6.91051e-07	5	21
	Metabolic pathways	0.000172248	25	2185
	Phenylpropanoid biosynthesis	0.000615315	6	164
	Biosynthesis of secondary metabolites	0.000615315	15	1076
	Beta-Alanine metabolism	0.00388923	3	43
	Lysine biosynthesis	0.00574534	2	15
	Taurine and hypotaurine metabolism	0.00574534	2	14
	Butanoate metabolism	0.00808927	2	19
	Plant-pathogen interaction	0.015799	4	167
	Tyrosine metabolism	0.0238822	2	37
	Fatty acid degradation	0.0342057	2	47
	Alanine, aspartate and glutamate metabolism	0.0365455	2	51
