# Supplementary material for: Differential Defense Responses of Upland and Lowland Switchgrass Cultivars to a Cereal Aphid Pest
Source: Int J Mol Sci. 2020 Oct 27;21(21):7966. doi: 10.3390/ijms21217966 (PMC7672581; doi:10.3390/ijms21217966)
Supplement: Supplementary file 1 [file ijms-21-07966-s001.zip › Supplemental_table_5.xlsx]

## Sheet: KEGG
Supplemental Table 5: Number of DEGs per KEGG pathway for each co-expression module (KEGG pathways specifically found in a specific module are highlighted with different colors), biological process and molecular function.
	Module1			Module2			Module4			Module5
Functional Category	p-value	#gene in module	#gene in annotation	p-value	#gene in module	#gene in annotation	p-value	#gene in module	#gene in annotation	p-value	#gene in module	#gene in annotation
Metabolic pathways	5.01679e-13	147	2185	0.0235977	22	2185	0.000391473	80	2185	6.13615e-05	29	2185
Biosynthesis of secondary metabolites	1.88911e-15	97	1076	0.0137481	15	1076	0.000586546	46	1076	0.000161639	18	1076
Flavonoid biosynthesis	5.01679e-13	13	21				0.000281464	6	21	6.13615e-05	4	21
Glutathione metabolism	0.0124294	11	102				0.0236903	8	102
Homologous recombination				0.0235977	3	66	0.00952461	7	66
Phenylpropanoid biosynthesis	6.45608e-08	24	164
Cysteine and methionine metabolism	0.0409497	10	115
Alanine, aspartate and glutamate metabolism	0.0160677	7	51
Ubiquinone and other terpenoid-quinone biosynthesis	0.0159278	6	37
Phenylalanine metabolism	0.0240649	6	42
Nitrogen metabolism	0.0244295	6	43
Diterpenoid biosynthesis	0.0394254	4	22
Stilbenoid, diarylheptanoid and gingerol biosynthesis	0.014647	3	7
Ribosome biogenesis in eukaryotes				1.1342e-10	11	92
Pyrimidine metabolism				0.0235977	3	57
Glycine, serine and threonine metabolism				0.0235977	3	69
Starch and sucrose metabolism				0.0366617	4	162
Cutin, suberine and wax biosynthesis							0.0440475	4	31
2-Oxocarboxylic acid metabolism										0.0359437	3	71
Sphingolipid metabolism										0.0394914	2	27
Peroxisome										0.0395813	3	87
Plant-pathogen interaction										0.0395813	4	167
Purine metabolism										0.0453855	3	100

## Sheet: Biological-process
	Term Name	GO	# gene annotation	# gene module	p-value (Fisher)	p-value (Bonferroni)
M1	biological_process	GO:0008150	19951	742	5.88e-59	4.94508e-56
	metabolic process	GO:0008152	15661	595	5.32e-47	4.47412e-44
	oxidation-reduction process	GO:0055114	2547	150	1.28e-27	1.07648e-24
	organic substance metabolic process	GO:0071704	11975	375	1.52e-13	1.27832e-10
	primary metabolic process	GO:0044238	11399	347	5.55e-11	4.66755e-08
	carbohydrate derivative catabolic process	GO:1901136	55	12	2.09e-09	1.75769e-06
	carbohydrate metabolic process	GO:0005975	1098	56	7.92e-09	6.66072e-06
	aminoglycan metabolic process	GO:0006022	46	10	4.79e-08	4.02839e-05
	defense response	GO:0006952	91	13	9.7e-08	8.1577e-05
	cellular response to phosphate starvation	GO:0016036	7	5	1e-07	8.41e-05
	cellular response to starvation	GO:0009267	7	5	1e-07	8.41e-05
	response to starvation	GO:0042594	7	5	1e-07	8.41e-05
	glycosinolate catabolic process	GO:0019759	4	4	2.27e-07	0.000190907
	glucosinolate metabolic process	GO:0019760	4	4	2.27e-07	0.000190907
	glucosinolate catabolic process	GO:0019762	4	4	2.27e-07	0.000190907
	glycosinolate metabolic process	GO:0019757	4	4	2.27e-07	0.000190907
	sulfur compound catabolic process	GO:0044273	4	4	2.27e-07	0.000190907
	nitrile metabolic process	GO:0050898	4	4	2.27e-07	0.000190907
	S-glycoside metabolic process	GO:0016143	4	4	2.27e-07	0.000190907
	S-glycoside catabolic process	GO:0016145	4	4	2.27e-07	0.000190907
	nitrile biosynthetic process	GO:0080028	4	4	2.27e-07	0.000190907
	response to biotic stimulus	GO:0009607	42	9	2.58e-07	0.000216978
	organic substance catabolic process	GO:1901575	510	31	4.59e-07	0.000386019
	glucosamine-containing compound catabolic process	GO:1901072	37	8	1.12e-06	0.00094192
	glucosamine-containing compound metabolic process	GO:1901071	37	8	1.12e-06	0.00094192
	amino sugar metabolic process	GO:0006040	37	8	1.12e-06	0.00094192
	aminoglycan catabolic process	GO:0006026	37	8	1.12e-06	0.00094192
	chitin catabolic process	GO:0006032	37	8	1.12e-06	0.00094192
	chitin metabolic process	GO:0006030	37	8	1.12e-06	0.00094192
	amino sugar catabolic process	GO:0046348	37	8	1.12e-06	0.00094192
	catabolic process	GO:0009056	541	31	1.58e-06	0.00132878
	cellular response to nutrient levels	GO:0031669	11	5	2.04e-06	0.00171564
	response to nutrient levels	GO:0031667	11	5	2.04e-06	0.00171564
	transmembrane transport	GO:0055085	1315	56	2.55e-06	0.00214455
	drug catabolic process	GO:0042737	41	8	2.56e-06	0.00215296
	cell wall macromolecule catabolic process	GO:0016998	41	8	2.56e-06	0.00215296
	glycosyl compound catabolic process	GO:1901658	6	4	3.28e-06	0.00275848
	response to stress	GO:0006950	1055	47	5.01e-06	0.00421341
	cell wall macromolecule metabolic process	GO:0044036	46	8	6.35e-06	0.00534035
	cellular protein modification process	GO:0006464	3494	116	6.86e-06	0.00576926
	protein modification process	GO:0036211	3494	116	6.86e-06	0.00576926
	macromolecule modification	GO:0043412	3573	118	7.24e-06	0.00608884
	localization	GO:0051179	2603	91	1.02e-05	0.0085782
	cellular metabolic process	GO:0044237	10080	281	1.03e-05	0.0086623
	transport	GO:0006810	2577	90	1.18e-05	0.0099238
	cellular macromolecule metabolic process	GO:0044260	7855	226	1.22e-05	0.0102602
	cellular response to external stimulus	GO:0071496	25	6	1.33e-05	0.0111853
	response to extracellular stimulus	GO:0009991	25	6	1.33e-05	0.0111853
	cellular response to extracellular stimulus	GO:0031668	25	6	1.33e-05	0.0111853
	establishment of localization	GO:0051234	2592	90	1.46e-05	0.0122786
	protein phosphorylation	GO:0006468	2738	94	1.47e-05	0.0123627
	lipid metabolic process	GO:0006629	789	37	1.65e-05	0.0138765
	response to external stimulus	GO:0009605	53	8	1.88e-05	0.0158108
	oxoacid metabolic process	GO:0043436	835	38	2.45e-05	0.0206045
	regulation of cellular macromolecule biosynthetic process	GO:2000112	2305	81	2.58e-05	0.0216978
	regulation of cellular biosynthetic process	GO:0031326	2305	81	2.58e-05	0.0216978
	regulation of biosynthetic process	GO:0009889	2305	81	2.58e-05	0.0216978
	regulation of macromolecule biosynthetic process	GO:0010556	2305	81	2.58e-05	0.0216978
	cellular catabolic process	GO:0044248	369	22	2.7e-05	0.022707
	organic acid metabolic process	GO:0006082	839	38	2.71e-05	0.0227911
	cell wall organization or biogenesis	GO:0071554	172	14	2.86e-05	0.0240526
	nitrogen compound metabolic process	GO:0006807	9953	274	3.31e-05	0.0278371
	cell wall assembly	GO:0070726	18	5	3.34e-05	0.0280894
	plant-type cell wall organization	GO:0009664	18	5	3.34e-05	0.0280894
	cellulose microfibril organization	GO:0010215	18	5	3.34e-05	0.0280894
	plant-type cell wall assembly	GO:0071668	18	5	3.34e-05	0.0280894
	extracellular matrix organization	GO:0030198	18	5	3.34e-05	0.0280894
	extracellular structure organization	GO:0043062	18	5	3.34e-05	0.0280894
	phosphorylation	GO:0016310	2922	97	3.87e-05	0.0325467
	regulation of nitrogen compound metabolic process	GO:0051171	2338	81	4.16e-05	0.0349856
	regulation of RNA biosynthetic process	GO:2001141	2233	78	4.4e-05	0.037004
	regulation of nucleic acid-templated transcription	GO:1903506	2233	78	4.4e-05	0.037004
	regulation of transcription, DNA-templated	GO:0006355	2233	78	4.4e-05	0.037004
	regulation of primary metabolic process	GO:0080090	2342	81	4.41e-05	0.0370881
	DNA catabolic process	GO:0006308	19	5	4.45e-05	0.0374245
	regulation of RNA metabolic process	GO:0051252	2235	78	4.53e-05	0.0380973
	drug metabolic process	GO:0017144	180	14	4.71e-05	0.0396111
	regulation of cellular metabolic process	GO:0031323	2355	81	5.29e-05	0.0444889
	regulation of nucleobase-containing compound metabolic process	GO:0019219	2246	78	5.31e-05	0.0446571
	regulation of gene expression	GO:0010468	2359	81	5.59e-05	0.0470119
	plant-type cell wall organization or biogenesis	GO:0071669	20	5	5.82e-05	0.0489462
	plant-type cell wall biogenesis	GO:0009832	20	5	5.82e-05	0.0489462
M2	RNA modification	GO:0009451	83	6	5.1e-08	4.2891e-05
	RNA processing	GO:0006396	378	9	3.43e-07	0.000288463
	queuosine biosynthetic process	GO:0008616	4	2	3.3e-05	0.027753
	queuosine metabolic process	GO:0046116	4	2	3.3e-05	0.027753
M5	biological_process	GO:0008150	19951	92	6.83e-11	5.74403e-08
	metabolic process	GO:0008152	15661	77	3.86e-10	3.24626e-07
	protein phosphorylation	GO:0006468	2738	22	1.62e-06	0.00136242
	tricarboxylic acid metabolic process	GO:0072350	12	3	3.3e-06	0.0027753
	phosphorylation	GO:0016310	2922	22	4.57e-06	0.00384337
	phosphorus metabolic process	GO:0006793	3490	24	7.53e-06	0.00633273
	phosphate-containing compound metabolic process	GO:0006796	3490	24	7.53e-06	0.00633273
	multi-multicellular organism process	GO:0044706	189	6	8.87e-06	0.00745967
	pollen-pistil interaction	GO:0009875	189	6	8.87e-06	0.00745967
	pollination	GO:0009856	189	6	8.87e-06	0.00745967
	cell recognition	GO:0008037	189	6	8.87e-06	0.00745967
	recognition of pollen	GO:0048544	189	6	8.87e-06	0.00745967
	organonitrogen compound metabolic process	GO:1901564	6467	35	1.12e-05	0.0094192
	reproductive process	GO:0022414	204	6	1.37e-05	0.0115217
	reproduction	GO:0000003	204	6	1.37e-05	0.0115217
	multi-organism process	GO:0051704	214	6	1.79e-05	0.0150539
	cellular protein modification process	GO:0006464	3494	23	2.35e-05	0.0197635
	protein modification process	GO:0036211	3494	23	2.35e-05	0.0197635
	multicellular organismal process	GO:0032501	347	7	2.97e-05	0.0249777
	organic substance metabolic process	GO:0071704	11975	52	3.19e-05	0.0268279
	macromolecule modification	GO:0043412	3573	23	3.31e-05	0.0278371

## Sheet: Molecular-function
	Term Name	GO	#gene annotation	#gene Module	p-value (Fisher)	p-value (Bonferroni)
M1	catalytic activity	GO:0003824	14617	574	1.8e-49	9.036e-47
	molecular_function	GO:0003674	27777	887	5.46e-44	2.74092e-41
	oxidoreductase activity	GO:0016491	3021	174	7.66e-31	3.84532e-28
	cofactor binding	GO:0048037	1827	115	1.17e-23	5.8734e-21
	heme binding	GO:0020037	961	76	1.32e-21	6.6264e-19
	tetrapyrrole binding	GO:0046906	964	76	1.59e-21	7.9818e-19
	oxidoreductase activity, acting on paired donors, with incorporation or reduction of molecular oxygen	GO:0016705	699	62	2.53e-20	1.27006e-17
	iron ion binding	GO:0005506	700	60	5.38e-19	2.70076e-16
	cation binding	GO:0043169	3586	152	9.36e-15	4.69872e-12
	metal ion binding	GO:0046872	3558	151	1.05e-14	5.271e-12
	transferase activity	GO:0016740	5993	220	3.07e-14	1.54114e-11
	hydrolase activity, hydrolyzing O-glycosyl compounds	GO:0004553	730	50	2.41e-12	1.20982e-09
	hydrolase activity, acting on glycosyl bonds	GO:0016798	814	53	3.68e-12	1.84736e-09
	binding	GO:0005488	16455	477	6.18e-12	3.10236e-09
	transferase activity, transferring glycosyl groups	GO:0016757	1100	61	6.88e-11	3.45376e-08
	transition metal ion binding	GO:0046914	2578	109	7.81e-11	3.92062e-08
	ion binding	GO:0043167	8249	262	4.51e-10	2.26402e-07
	transferase activity, transferring hexosyl groups	GO:0016758	908	50	4.39e-09	2.20378e-06
	transporter activity	GO:0005215	1479	69	5.75e-09	2.8865e-06
	lyase activity	GO:0016829	431	30	3.85e-08	1.9327e-05
	transferase activity, transferring acyl groups	GO:0016746	611	37	4.1e-08	2.0582e-05
	transferase activity, transferring acyl groups other than amino-acyl groups	GO:0016747	522	33	8.08e-08	4.05616e-05
	organic cyclic compound binding	GO:0097159	9485	279	1.51e-07	7.5802e-05
	heterocyclic compound binding	GO:1901363	9485	279	1.51e-07	7.5802e-05
	DNA-binding transcription factor activity	GO:0003700	1056	50	4.53e-07	0.000227406
	chitinase activity	GO:0004568	37	8	1.12e-06	0.00056224
	sequence-specific DNA binding	GO:0043565	573	32	1.86e-06	0.00093372
	transmembrane transporter activity	GO:0022857	1085	49	2.2e-06	0.0011044
	transcription regulator activity	GO:0140110	1129	50	2.99e-06	0.00150098
	chitin binding	GO:0008061	30	7	3.07e-06	0.00154114
	terpene synthase activity	GO:0010333	114	12	8.05e-06	0.0040411
	coenzyme binding	GO:0050662	707	35	8.95e-06	0.0044929
	carbon-oxygen lyase activity	GO:0016835	202	16	1.11e-05	0.0055722
	protein kinase activity	GO:0004672	2737	94	1.45e-05	0.007279
	carbon-oxygen lyase activity, acting on phosphates	GO:0016838	121	12	1.48e-05	0.0074296
	oxidoreductase activity, acting on CH-OH group of donors	GO:0016614	254	18	1.49e-05	0.0074798
	oxidoreductase activity, acting on the CH-OH group of donors, NAD or NADP as acceptor	GO:0016616	211	16	1.91e-05	0.0095882
	copper ion binding	GO:0005507	128	12	2.62e-05	0.0131524
	steroid dehydrogenase activity	GO:0016229	57	8	3.25e-05	0.016315
	steroid dehydrogenase activity, acting on the CH-OH group of donors, NAD or NADP as acceptor	GO:0033764	57	8	3.25e-05	0.016315
	3-beta-hydroxy-delta5-steroid dehydrogenase activity	GO:0003854	57	8	3.25e-05	0.016315
	carbon-carbon lyase activity	GO:0016830	132	12	3.55e-05	0.017821
	catalytic activity, acting on a protein	GO:0140096	4446	137	3.86e-05	0.0193772
	carbohydrate binding	GO:0030246	406	23	3.97e-05	0.0199294
	alternative oxidase activity	GO:0009916	11	4	6.61e-05	0.0331822
M2	nucleic acid binding	GO:0003676	3963	28	2.21e-07	0.000110942
	RNA binding	GO:0003723	624	10	2.72e-06	0.00136544
	binding	GO:0005488	16455	66	2.92e-06	0.00146584
	molecular_function	GO:0003674	27777	94	1.31e-05	0.0065762
	organic cyclic compound binding	GO:0097159	9485	43	1.72e-05	0.0086344
	heterocyclic compound binding	GO:1901363	9485	43	1.72e-05	0.0086344
	queuine tRNA-ribosyltransferase activity	GO:0008479	4	2	3.3e-05	0.016566
	single-stranded DNA binding	GO:0003697	29	3	4.49e-05	0.0225398
M3	small molecule binding	GO:0036094	5002	24	3.86e-05	0.0193772
	nucleoside phosphate binding	GO:1901265	4762	23	5.16e-05	0.0259032
	nucleotide binding	GO:0000166	4762	23	5.16e-05	0.0259032
	anion binding	GO:0043168	4826	23	6.31e-05	0.0316762
M5	catalytic activity	GO:0003824	14617	85	1.49e-15	7.4798e-13
	transferase activity	GO:0016740	5993	46	5.4e-12	2.7108e-09
	molecular_function	GO:0003674	27777	106	7.2e-08	3.6144e-05
	protein kinase activity	GO:0004672	2737	22	1.61e-06	0.00080822
	transferase activity, transferring phosphorus-containing groups	GO:0016772	3435	25	1.78e-06	0.00089356
	kinase activity	GO:0016301	2987	23	1.88e-06	0.00094376
	phosphotransferase activity, alcohol group as acceptor	GO:0016773	2995	22	6.73e-06	0.00337846
	drug binding	GO:0008144	3325	23	1.08e-05	0.0054216
	ATP binding	GO:0005524	3124	22	1.29e-05	0.0064758
	ion binding	GO:0043167	8249	41	1.34e-05	0.0067268
	catalytic activity, acting on a protein	GO:0140096	4446	26	4.95e-05	0.024849
	glycogen phosphorylase activity	GO:0008184	5	2	6.15e-05	0.030873
	nicotianamine synthase activity	GO:0030410	5	2	6.15e-05	0.030873
	purine ribonucleoside triphosphate binding	GO:0035639	3479	22	6.43e-05	0.0322786
	carbohydrate binding	GO:0030246	406	7	7.95e-05	0.039909
