# Supplementary material for: Differential Defense Responses of Upland and Lowland Switchgrass Cultivars to a Cereal Aphid Pest
Source: Int J Mol Sci. 2020 Oct 27;21(21):7966. doi: 10.3390/ijms21217966 (PMC7672581; doi:10.3390/ijms21217966)
Supplement: Supplementary file 1 [file ijms-21-07966-s001.zip › Supplemental_table_6.xlsx]

## Sheet: Diffential-metabolites
Supplemental Table 6: Correlation level between significant metabolites and WGCNA modules.
		Significance: U = Up in Infested, D = Down in Infested								Correlation levels - Modules					p-value - Significance of Module Correlation
Compounds	clusterID	kan.5D	kan.10D	kan.15D	sum.5D	sum.10D	sum.15D	#U	#D	Mod1	Mod2	Mod3	Mod4	Mod5	Mod1	Mod2	Mod3	Mod4	Mod5	Sum	Kan	Both			Positive Significant Correlation
hydroxyphenylpyruvate	CLUSTER1		U	U	U	U	U	5	0	0.902882	-0.26992	-0.455738	-0.637052	0.39941	5.76921e-05	0.396185	0.136498	0.0258852	0.198341	3	2	1			Negative Significant Correlation
2-oxo-4-methylthiobutanoate	CLUSTER1		U	U	U	U	U	5	0	0.879768	-0.357482	-0.461106	-0.760563	0.215125	0.000161168	0.253941	0.131357	0.00407904	0.501928	3	2	1			Significant p-value
2-dehydro-D-gluconate	CLUSTER1	U			U	U	U	4	0	0.808422	-0.356325	-0.376972	-0.470496	0.445297	0.0014589	0.255593	0.227071	0.122669	0.146867	3	1	1
glucono-D-lactone	CLUSTER1		U		U	U	U	4	0	0.591861	-0.0524234	-0.370153	-0.377742	0.388377	0.0426269	0.871461	0.23627	0.226047	0.212174	3	1	1
citrate	CLUSTER1		U		U	U	U	4	0	0.775751	-0.232288	-0.484098	-0.655294	0.258421	0.00302201	0.467534	0.110767	0.0207149	0.417372	3	1	1
citrate-isocitrate	CLUSTER1		U		U	U	U	4	0	0.779559	-0.243299	-0.494669	-0.668993	0.245295	0.00279327	0.446066	0.102065	0.0173609	0.442225	3	1	1
glutamine	CLUSTER1		U	U	U		U	4	0	0.664015	0.0477811	-0.518812	-0.478704	0.381267	0.0185296	0.882771	0.0839316	0.115392	0.221389	2	2	1
D-glucarate	CLUSTER1		U	U	U		U	4	0	0.840971	-0.206267	-0.43914	-0.625245	0.338103	0.000609409	0.520104	0.153213	0.0296935	0.282417	2	2	1
hypoxanthine	CLUSTER1			U	U		U	3	0	0.791931	-0.165564	-0.242604	-0.468993	0.455089	0.00214009	0.607086	0.447407	0.124034	0.137129	2	1	1
xanthine	CLUSTER1			U	U	U		3	0	0.847365	-0.266125	-0.29687	-0.645985	0.315006	0.000502013	0.403116	0.348742	0.0232488	0.318619	2	1	1
p-hydroxybenzoate	CLUSTER1			U		U	U	3	0	0.863562	-0.216529	-0.498469	-0.716373	0.298432	0.000294796	0.499072	0.0990517	0.00876738	0.34609	2	1	1
taurine_neg	CLUSTER1		U			U	U	3	0	0.789774	-0.215227	-0.471101	-0.640201	0.286002	0.00224455	0.501719	0.122123	0.0249324	0.367495	2	1	1
serine	CLUSTER1		U			U	U	3	0	0.502359	0.184513	-0.599212	-0.44598	0.278172	0.0960293	0.565915	0.0394893	0.146174	0.381324	2	1	1
glucose-1-phosphate	CLUSTER1		U		U	U		3	0	0.717971	-0.120011	-0.587665	-0.806709	0.0614051	0.00854861	0.710258	0.0444949	0.00152061	0.849643	2	1	1
lactate	CLUSTER1		U	U			U	3	0	0.741296	-0.203634	-0.589411	-0.622645	0.262554	0.00579738	0.525562	0.0437108	0.0305832	0.409693	1	2	1
fructose-1,6-bisphosphate	CLUSTER1		U				U	2	0	0.754152	0.0192091	-0.356213	-0.668694	0.249412	0.00460076	0.952751	0.255753	0.0174294	0.434354	1	1	1
guanosine 5-diphosphate,3-diphosphate	CLUSTER1		U			U		2	0	0.685877	-0.0281089	-0.548237	-0.677928	0.214134	0.0137967	0.930899	0.0649589	0.0153997	0.503947	1	1	1
Kynurenic acid	CLUSTER1		U			U		2	0	0.58794	-0.198667	-0.37145	-0.770686	-0.0741104	0.0443707	0.535924	0.234504	0.00334804	0.818948	1	1	1
N-Acetyl-L-alanine	CLUSTER1			U		U		2	0	0.517463	0.0776762	-0.512216	-0.743785	-0.071792	0.0848824	0.810373	0.0886497	0.00554924	0.824533	1	1	1
phosphoenolpyruvate	CLUSTER1			U	U			2	0	0.728593	-0.298325	-0.188267	-0.764251	-0.0309665	0.00719634	0.346271	0.557895	0.00379999	0.923891	1	1	1
2-deoxyglucose-6-phosphate	CLUSTER1				U	U	U	3	0	0.893896	-0.203996	-0.339798	-0.560368	0.473045	8.84118e-05	0.524811	0.279856	0.0580826	0.120378	3	0	0
nicotinate	CLUSTER1				U	U	U	3	0	0.637779	0.0989667	-0.575358	-0.743012	0.117344	0.025663	0.759602	0.0503072	0.0056254	0.71646	3	0	0
Indoleacrylic acid	CLUSTER1					U	U	2	0	0.703418	-0.363171	-0.0744091	-0.0771262	0.712779	0.0106988	0.245915	0.818229	0.811695	0.00927478	2	0	0
Hydroxyisocaproic acid	CLUSTER1					U	U	2	0	0.930814	-0.369436	-0.140536	-0.354265	0.66458	1.11069e-05	0.23725	0.663098	0.258547	0.0183943	2	0	0
anthranilate	CLUSTER1					U	U	2	0	0.956	-0.313956	-0.364936	-0.505357	0.545689	1.20614e-06	0.320323	0.243456	0.0937431	0.0664716	2	0	0
2,3-dihydroxybenzoic acid	CLUSTER1					U	U	2	0	0.965357	-0.303641	-0.400224	-0.581676	0.497356	3.70772e-07	0.337324	0.197343	0.0472606	0.0999281	2	0	0
Guanidoacetic acid	CLUSTER1					U	U	2	0	0.816045	-0.123277	-0.424979	-0.530784	0.477458	0.00120723	0.702686	0.168463	0.0758099	0.116478	2	0	0
D-glyceraldehdye-3-phosphate	CLUSTER1					U	U	2	0	0.914625	-0.387474	-0.33376	-0.505029	0.467149	3.09085e-05	0.213331	0.289036	0.0939909	0.125722	2	0	0
isocitrate	CLUSTER1					U	U	2	0	0.878947	-0.3745	-0.410964	-0.677392	0.30005	0.000166507	0.230381	0.184464	0.0155126	0.343354	2	0	0
shikimate	CLUSTER1					U	U	2	0	0.720947	-0.216836	-0.473527	-0.643234	0.219956	0.00815205	0.498449	0.119948	0.0240389	0.492133	2	0	0
Deoxycholic acid	CLUSTER1				U		U	2	0	0.861994	-0.27118	-0.302407	-0.724089	0.215672	0.000311272	0.393896	0.339389	0.00774851	0.500813	2	0	0
Phenyllactic acid	CLUSTER1					U	U	2	0	0.885096	-0.398806	-0.471427	-0.733348	0.212678	0.000129684	0.199083	0.121829	0.00664593	0.506921	2	0	0
inosine	CLUSTER3				U			1	0	0.253524	-0.142845	0.0904948	0.307565	0.657372	0.426562	0.657858	0.779712	0.3308	0.0201781	1	0	0
S-ribosyl-L-homocysteine_neg	CLUSTER3				U			1	0	0.262219	-0.16157	0.0864308	0.282729	0.635122	0.410313	0.615905	0.789404	0.373242	0.0264821	1	0	0
malate	CLUSTER3						U	1	0	0.150824	-0.228379	0.196638	0.386266	0.580828	0.639861	0.475269	0.540182	0.214886	0.0476618	1	0	0
allantoin	CLUSTER3				U			1	0	-0.275692	-0.0408934	0.575435	0.83074	0.516509	0.38576	0.899588	0.0502694	0.000817335	0.0855594	1	0	0
dTMP_neg	CLUSTER1						U	1	0	0.943662	-0.465607	-0.254724	-0.487227	0.490447	4.06469e-06	0.127145	0.424301	0.108142	0.105484	1	0	0
oxaloacetate	CLUSTER1				U			1	0	0.738619	-0.632165	0.187233	-0.118491	0.48779	0.00607345	0.0274157	0.5601	0.713792	0.107674	1	0	0
pyridoxine	CLUSTER3				U			1	0	-0.398741	0.545304	0.371614	0.717086	0.485442	0.199164	0.066702	0.234282	0.00866932	0.109635	1	0	0
D-gluconate	CLUSTER1						U	1	0	0.61294	-0.048928	-0.353211	-0.36918	0.441148	0.0340749	0.879975	0.260067	0.237601	0.151124	1	0	0
Cellobiose	CLUSTER1					U		1	0	0.821455	-0.0640198	-0.462525	-0.59784	0.422147	0.00104998	0.843309	0.130019	0.0400619	0.171624	1	0	0
myo-inositol	CLUSTER1				U			1	0	0.715699	-0.496798	0.0604671	-0.309889	0.403418	0.00886094	0.100369	0.851917	0.326968	0.193456	1	0	0
Atrolactic acid	CLUSTER1						U	1	0	0.874594	-0.327688	-0.445528	-0.61238	0.386816	0.000197173	0.298438	0.146633	0.0342847	0.214177	1	0	0
S-methyl-5-thioadenosine	CLUSTER3				U			1	0	-0.328709	0.689651	-0.134569	0.300341	0.217925	0.296846	0.0130805	0.676702	0.342863	0.49624	1	0	0
allantoate	CLUSTER3				U		D	1	1	-0.498293	0.470193	0.253763	0.58944	0.190539	0.0991897	0.122944	0.426111	0.0436981	0.553065	1	0	0
pantothenate	CLUSTER1				U			1	0	0.82778	-0.192177	-0.53494	-0.824311	0.119822	0.000886666	0.549593	0.0731209	0.000973602	0.710697	1	0	0
Aminoadipic acid	CLUSTER1					U		1	0	0.655194	-0.170615	-0.488078	-0.659839	0.10886	0.020741	0.596003	0.107435	0.0195538	0.736291	1	0	0
Uric acid	CLUSTER1					U		1	0	0.781699	-0.217897	-0.282184	-0.762481	0.10319	0.00267066	0.496298	0.374206	0.00393201	0.749627	1	0	0
GTP_neg	CLUSTER1				U			1	0	0.738956	-0.101533	-0.314313	-0.766527	0.0941891	0.00603815	0.753537	0.319743	0.00363513	0.770927	1	0	0
dihydroorotate	CLUSTER1					U		1	0	0.67427	-0.284312	-0.581083	-0.832052	-0.0824222	0.0161818	0.370456	0.0475408	0.000787994	0.79899	1	0	0
orotate	CLUSTER1					U		1	0	0.812387	-0.234809	-0.483532	-0.850982	0.0683661	0.00132343	0.462577	0.111247	0.00044815	0.8328	1	0	0
N-acetyl-glucosamine-1-phosphate	CLUSTER1					U		1	0	0.569259	-0.118157	-0.531018	-0.674618	0.0281212	0.0533765	0.714568	0.0756564	0.0161062	0.930868	1	0	0
UDP_neg	CLUSTER1	U						1	0	0.868684	-0.446029	-0.134472	-0.400016	0.491183	0.000245665	0.146125	0.676922	0.197598	0.104882	0	1	0
Hydroxyphenylacetic acid	CLUSTER1	U						1	0	0.845573	-0.509827	-0.345156	-0.618425	0.235778	0.000530505	0.0904021	0.27185	0.0320685	0.460677	0	1	0
alanine	CLUSTER2	U						1	0	-0.307218	0.619443	-0.171595	0.304167	0.146779	0.331374	0.0317056	0.593861	0.336445	0.648964	0	1	0
Ascorbic acid	CLUSTER1	U						1	0	0.674155	-0.397314	-0.415976	-0.730473	-0.0866813	0.0162069	0.200925	0.178638	0.00697479	0.788805	0	1	0
dimethylglycine	CLUSTER2	U						1	0	-0.327775	0.579227	-0.150716	0.0471112	-0.0642827	0.298302	0.0484258	0.640104	0.884405	0.842673	0	1	0
3-phosphoglycerate	CLUSTER1		U					1	0	0.766959	-0.319879	-0.43459	-0.805323	-0.0135197	0.00360449	0.310778	0.158013	0.00157202	0.966737	0	1	0
Sedoheptulose 1,7-bisphosphate (SBP)	CLUSTER1						D	0	1	0.440095	-0.00159454	-0.0545971	-0.691154	-0.209561	0.152217	0.996076	0.866172	0.0128031	0.513313	0	0	0
5-phosphoribosyl-1-pyrophosphate	CLUSTER1					D		0	1	0.691412	-0.408485	-0.134077	-0.526687	0.101057	0.0127559	0.187389	0.677827	0.0785259	0.754661	0	0	0

## Sheet: normalized-data
	Correlation levels					p-value					Metabolite average value
	Module1	Module2	Module3	Module4	Module5	Module1	Module2	Module3	Module4	Module5	Day5.Kan-Con	Day5.Kan-YSA	Day5.Sum-Con	Day5.Sum-YSA	Day10.Kan-Con	Day10.Kan-YSA	Day10.Sum-Con	Day10.Sum-YSA	Day15.Kan-Con	Day15.Kan-YSA	Day15.Sum-Con	Day15.Sum-YSA
2,3-dihydroxybenzoic acid	0.965357	-0.303641	-0.400224	-0.581676	0.497356	3.70772e-07	0.337324	0.197343	0.0472606	0.0999281	69702	87725.7	63224	154733	77664.7	115189	100523	203621	93709.3	156569	103772	224770
anthranilate	0.956	-0.313956	-0.364936	-0.505357	0.545689	1.20614e-06	0.320323	0.243456	0.0937431	0.0664716	525.667	744.333	461.667	1612.67	670.667	1034.67	928	2598.67	939.667	2315.67	1076	3319.33
dTMP_neg	0.943662	-0.465607	-0.254724	-0.487227	0.490447	4.06469e-06	0.127145	0.424301	0.108142	0.105484	43	75.3333	72	174	113	278.333	181.333	389.333	180.667	272.333	183.333	630.667
Hydroxyisocaproic acid	0.930814	-0.369436	-0.140536	-0.354265	0.66458	1.11069e-05	0.23725	0.663098	0.258547	0.0183943	215.667	348.667	123.333	412.333	361	531.333	233.333	786.333	366	533.667	344.667	937
D-glyceraldehdye-3-phosphate	0.914625	-0.387474	-0.33376	-0.505029	0.467149	3.09085e-05	0.213331	0.289036	0.0939909	0.125722	62	64	56.3333	98.3333	52.6667	109	81	147.333	84.6667	106	78.6667	132.333
hydroxyphenylpyruvate	0.902882	-0.26992	-0.455738	-0.637052	0.39941	5.76921e-05	0.396185	0.136498	0.0258852	0.198341	162.333	215	138.333	557.333	148.333	432	298	858.333	207	376	258.667	804
2-deoxyglucose-6-phosphate	0.893896	-0.203996	-0.339798	-0.560368	0.473045	8.84118e-05	0.524811	0.279856	0.0580826	0.120378	37.3333	41.3333	40.6667	76.6667	38.3333	68	36.6667	123.667	50.3333	60.6667	55.6667	148.333
Phenyllactic acid	0.885096	-0.398806	-0.471427	-0.733348	0.212678	0.000129684	0.199083	0.121829	0.00664593	0.506921	340	396	410	709	400.667	630.667	591	920	473	556.667	546.333	797.667
2-oxo-4-methylthiobutanoate	0.879768	-0.357482	-0.461106	-0.760563	0.215125	0.000161168	0.253941	0.131357	0.00407904	0.501928	5186.67	5665	5177	10829.7	5761.67	9021.33	8526.33	14023	5648.33	7543.33	8107.33	12805.7
isocitrate	0.878947	-0.3745	-0.410964	-0.677392	0.30005	0.000166507	0.230381	0.184464	0.0155126	0.343354	1510.33	1702.33	1459	3108	1895.67	2753	2309.33	3874	1702.67	2202.67	2093.33	3513.33
Atrolactic acid	0.874594	-0.327688	-0.445528	-0.61238	0.386816	0.000197173	0.298438	0.146633	0.0342847	0.214177	81.3333	113	62.3333	217	135	168	196	614.667	83.6667	196.667	152.667	732.333
UDP_neg	0.868684	-0.446029	-0.134472	-0.400016	0.491183	0.000245665	0.146125	0.676922	0.197598	0.104882	49.3333	108	115.333	226	207	392.333	210	364.333	280.667	269.667	229.333	807.333
2,3-Diphosphoglyceric acid	0.867798	-0.394166	-0.20457	-0.613881	0.281189	0.000253671	0.204844	0.523619	0.0337245	0.375964	197.333	316	303.333	514.333	353.667	494.333	417.333	493.333	438	368.667	467.333	763.667
p-hydroxybenzoate	0.863562	-0.216529	-0.498469	-0.716373	0.298432	0.000294796	0.499072	0.0990517	0.00876738	0.34609	17154.3	22140.3	20068	57837	19869.3	23384	34766.3	104801	16483.7	34875.7	39635	123955
Deoxycholic acid	0.861994	-0.27118	-0.302407	-0.724089	0.215672	0.000311272	0.393896	0.339389	0.00774851	0.500813	116.667	164.667	184.333	348.667	196	253.333	227.667	316.667	235.333	213.333	287	457
xanthine	0.847365	-0.266125	-0.29687	-0.645985	0.315006	0.000502013	0.403116	0.348742	0.0232488	0.318619	204.333	251	150.333	279.667	163.667	304	258.667	490	154.667	220	343.333	650.333
Hydroxyphenylacetic acid	0.845573	-0.509827	-0.345156	-0.618425	0.235778	0.000530505	0.0904021	0.27185	0.0320685	0.460677	54	98	97.3333	120.333	125	123.667	125	208.333	124.333	113.333	128	192
D-glucarate	0.840971	-0.206267	-0.43914	-0.625245	0.338103	0.000609409	0.520104	0.153213	0.0296935	0.282417	948.333	1141.67	955.667	1983.67	839.667	1688	1301.33	1975.33	840	1430.33	1137	1986.33
pantothenate	0.82778	-0.192177	-0.53494	-0.824311	0.119822	0.000886666	0.549593	0.0731209	0.000973602	0.710697	6759.33	9956.33	9951.33	17677.3	8946.67	11431.3	12123	18568.3	9548.67	11106.7	12626.7	17587
Cellobiose	0.821455	-0.0640198	-0.462525	-0.59784	0.422147	0.00104998	0.843309	0.130019	0.0400619	0.171624	12	19.6667	15.6667	66.3333	2.66667	27.6667	5.66667	107	5	20	12.6667	141.667
aconitate	0.816896	-0.377073	-0.0770652	-0.409103	0.413361	0.00118137	0.226938	0.811841	0.186657	0.181663	25539.7	18779.3	24458	24890.3	23503	30061.3	23334.3	37669.3	29470.3	33280	32444	41569
Guanidoacetic acid	0.816045	-0.123277	-0.424979	-0.530784	0.477458	0.00120723	0.702686	0.168463	0.0758099	0.116478	405	499.667	355	693.667	402	581.667	425.667	802.333	367.667	471.667	370.333	798
orotate	0.812387	-0.234809	-0.483532	-0.850982	0.0683661	0.00132343	0.462577	0.111247	0.00044815	0.8328	2288	2793	3547.33	8079.33	3357.67	4628.33	4939.33	9024	3472.67	4083.67	5832.33	8263
2-dehydro-D-gluconate	0.808422	-0.356325	-0.376972	-0.470496	0.445297	0.0014589	0.255593	0.227071	0.122669	0.146867	1316.33	2265.67	1081	4586.67	2800.33	4637	2628.67	8348.33	2261	3187.33	1387.67	5801.67
hypoxanthine	0.791931	-0.165564	-0.242604	-0.468993	0.455089	0.00214009	0.607086	0.447407	0.124034	0.137129	53	85.3333	52.3333	127.333	61.6667	117	67	126	44.6667	81.3333	85.6667	371.667
Methylmalonic acid	0.79121	-0.413933	-0.402081	-0.742769	0.0807161	0.00217458	0.180999	0.195078	0.00564952	0.803078	20849.7	26046	25943.3	37631.3	27566.3	35232.3	32659	38182.3	24992	27234.3	30115.3	37329.7
taurine_neg	0.789774	-0.215227	-0.471101	-0.640201	0.286002	0.00224455	0.501719	0.122123	0.0249324	0.367495	100.667	102.667	73	313.667	80.6667	174.667	144.333	682.667	114	213.333	183	416.667
Uric acid	0.781699	-0.217897	-0.282184	-0.762481	0.10319	0.00267066	0.496298	0.374206	0.00393201	0.749627	33.3333	53.6667	174	792.667	80	175.333	496.333	1212.33	255.333	285.667	1398	2384
citrate-isocitrate	0.779559	-0.243299	-0.494669	-0.668993	0.245295	0.00279327	0.446066	0.102065	0.0173609	0.442225	3169.33	3791.33	3244.67	9519	3905	6814	5417.33	13474	3375.33	4984.33	4384.33	9272.33
citrate	0.775751	-0.232288	-0.484098	-0.655294	0.258421	0.00302201	0.467534	0.110767	0.0207149	0.417372	39486.7	48662.3	40560.7	118956	49570	86360.3	65552	159434	42034.7	61240	52403	112090
3-phosphoglycerate	0.766959	-0.319879	-0.43459	-0.805323	-0.0135197	0.00360449	0.310778	0.158013	0.00157202	0.966737	126.667	107	151.667	279	46.6667	184	287	513	198	272.333	386.333	390.333
maleic acid	0.766254	-0.173518	-0.276312	-0.751954	0.12826	0.00365461	0.589669	0.384649	0.00479072	0.691181	148	192.333	129.667	260.333	136	172	191.333	447.667	165.333	152	380.333	494
fructose-1,6-bisphosphate	0.754152	0.0192091	-0.356213	-0.668694	0.249412	0.00460076	0.952751	0.255753	0.0174294	0.434354	52.3333	64.3333	57.3333	106	9.66667	68.6667	53.3333	103.667	37.6667	49.6667	93.3333	195.333
lactate	0.741296	-0.203634	-0.589411	-0.622645	0.262554	0.00579738	0.525562	0.0437108	0.0305832	0.409693	926.667	1583.33	1269	2477.67	789.333	1913	1843.33	5646.33	458	1439.33	879.333	3806
GTP_neg	0.738956	-0.101533	-0.314313	-0.766527	0.0941891	0.00603815	0.753537	0.319743	0.00363513	0.770927	35.6667	78	44	249.333	60	102.667	111.667	146.667	92.3333	94	159	219
oxaloacetate	0.738619	-0.632165	0.187233	-0.118491	0.48779	0.00607345	0.0274157	0.5601	0.713792	0.107674	718.667	1010.33	676.333	1611.67	1900.33	2260.67	1588.67	2317	2574.67	3209.67	2250.67	2611
phosphoenolpyruvate	0.728593	-0.298325	-0.188267	-0.764251	-0.0309665	0.00719634	0.346271	0.557895	0.00379999	0.923891	64.6667	95.6667	117.667	334	88	131.333	344.333	437.667	154	313.667	752.333	810.333
shikimate	0.720947	-0.216836	-0.473527	-0.643234	0.219956	0.00815205	0.498449	0.119948	0.0240389	0.492133	18744.7	23531.3	19167.7	72087.3	30019.3	46302.3	34822	96518	24325.3	29019.3	26442	59506
glucose-1-phosphate	0.717971	-0.120011	-0.587665	-0.806709	0.0614051	0.00854861	0.710258	0.0444949	0.00152061	0.849643	1436.67	1855.33	1734	3269.33	1268.67	1961	2262.33	4465.67	1422.33	1672	2284	3245.33
myo-inositol	0.715699	-0.496798	0.0604671	-0.309889	0.403418	0.00886094	0.100369	0.851917	0.326968	0.193456	7371.33	9171.67	6646.33	12810	10897	13353.7	10008.3	11329	9938.67	10317.3	9780.67	12153
S-adenosyl-L-homocysteine_neg	0.712975	-0.0835085	-0.50923	-0.790878	0.0805913	0.00924656	0.79639	0.0908431	0.00219058	0.803377	3.33333	10.6667	29.3333	114	17.6667	41	42.6667	75	9.33333	9.33333	36.3333	119.333
quinolinate	0.710024	-0.196304	-0.619947	-0.887361	-0.076117	0.00967828	0.540885	0.0315267	0.000117859	0.81412	347.333	329	599	850.333	394	325.667	714	1252.67	497	507	787.667	1075.67
p-aminobenzoate	0.705275	-0.0850175	-0.568083	-0.726278	0.125464	0.0104042	0.79278	0.0539834	0.00747633	0.69763	52	68	73.6667	88	51.6667	67.3333	67.3333	137	56.3333	56	73	111
Indoleacrylic acid	0.703418	-0.363171	-0.0744091	-0.0771262	0.712779	0.0106988	0.245915	0.818229	0.811695	0.00927478	231.333	318.667	206.667	296.333	368.667	352.667	260	416	394	310.333	208	503
Citraconic acid	0.695865	-0.0976324	0.0901217	-0.177293	0.587315	0.0119616	0.76276	0.7806	0.581469	0.0446533	38485	30968	38079.3	39099.3	35817	46216.3	23294.3	53567.7	41853	46691.7	43394.7	55564
5-phosphoribosyl-1-pyrophosphate	0.691412	-0.408485	-0.134077	-0.526687	0.101057	0.0127559	0.187389	0.677827	0.0785259	0.754661	155.333	288.333	259.667	309.667	218	402.333	348.333	274.667	249	256.667	347.667	474.667
2-oxobutanoate	0.688606	-0.600615	-0.0860018	-0.405354	0.234288	0.0132761	0.0389097	0.790428	0.191125	0.463599	3199.67	3578.67	3273.67	4458.33	4101	5360	4252	5136	3688	3921.67	3945	4463.33
guanosine 5-diphosphate,3-diphosphate	0.685877	-0.0281089	-0.548237	-0.677928	0.214134	0.0137967	0.930899	0.0649589	0.0153997	0.503947	309.667	467.667	324.333	1046.67	316	510.333	428.667	1281	261.333	309	350	920
xanthosine	0.68471	-0.213823	-0.744758	-0.869396	-0.0603917	0.014024	0.504581	0.00545445	0.000239371	0.8521	1285.33	1402	1659.33	2430.67	1262.33	1609.67	2216.33	2867	1130.33	1420.67	1583.67	2487.33
dihydroorotate	0.67427	-0.284312	-0.581083	-0.832052	-0.0824222	0.0161818	0.370456	0.0475408	0.000787994	0.79899	16907.3	15616	52387.7	77181.7	25158.7	29553.7	84861.3	206071	23432.3	30973	88331.7	128011
Ascorbic acid	0.674155	-0.397314	-0.415976	-0.730473	-0.0866813	0.0162069	0.200925	0.178638	0.00697479	0.788805	4533.67	6247.33	8816.67	12215.3	8330.67	10422	9924	10748.7	6914.33	8364	9030.33	10772.3
glutamine	0.664015	0.0477811	-0.518812	-0.478704	0.381267	0.0185296	0.882771	0.0839316	0.115392	0.221389	177.667	296.667	243	490.333	164.333	351.667	222.667	431	121	251.333	114.333	453.333
Aminoadipic acid	0.655194	-0.170615	-0.488078	-0.659839	0.10886	0.020741	0.596003	0.107435	0.0195538	0.736291	240.667	256	274.667	485	250.667	364.667	315	655.667	247.333	313	316.333	380
2-Isopropylmalic acid	0.652606	-0.3787	-0.343324	-0.555321	0.1239	0.0214248	0.224775	0.274574	0.0608785	0.701246	373	248	320	394.667	224	892.333	740.667	2792.33	407.667	652.667	967.667	1191.67
2-ketoisovalerate	0.647507	-0.266288	-0.305704	-0.218772	0.5217	0.0228198	0.402817	0.333885	0.494527	0.0819206	1008	1319	1167.67	1839.33	1443.67	1794.67	1323.67	1661.33	1237.67	1433.67	810.333	1760.33
Pyrophosphate	0.646988	-0.0917905	-0.505229	-0.798766	-0.0158369	0.0229653	0.776628	0.0938396	0.00183341	0.96104	6872	6072.33	7105.33	16259.3	4956.67	7987.67	9222	22390.3	5920	7954.67	12314.3	13013
nicotinate	0.637779	0.0989667	-0.575358	-0.743012	0.117344	0.025663	0.759602	0.0503072	0.0056254	0.71646	752	745.667	848.667	1987.67	527.667	698.333	752.667	2191.33	685	699	939	1657.33
deoxyadenosine	0.634856	-0.0887697	-0.156762	-0.327891	0.423607	0.0265651	0.783822	0.626582	0.298122	0.169989	125	120	95.3333	98.3333	82	83.3333	77.3333	99	102	138.667	151.333	686
D-gluconate	0.61294	-0.048928	-0.353211	-0.36918	0.441148	0.0340749	0.879975	0.260067	0.237601	0.151124	24610.3	28779.3	18281	35770.3	21666.3	33082.3	23910.7	37240	17792.3	23838.3	17865	32700.3
thymidine	0.608693	-0.739924	-0.190744	-0.608772	-0.105146	0.0356896	0.00593769	0.55263	0.0356588	0.745019	96	110.333	98	176	151	187.333	202.333	170.333	141.667	132.667	160	172.333
choline	0.602295	-0.399121	-0.0653042	-0.205339	0.370724	0.0382236	0.198696	0.840201	0.522026	0.235491	4304.33	5702	5263.67	5511.33	5839.33	6010	5498	5409.67	5556.33	5148.67	5128.33	6685.33
glucono-D-lactone	0.591861	-0.0524234	-0.370153	-0.377742	0.388377	0.0426269	0.871461	0.23627	0.226047	0.212174	688.667	825.667	546.333	1031	580.333	984.333	658	1256.33	492.667	702.667	518.667	881
Kynurenic acid	0.58794	-0.198667	-0.37145	-0.770686	-0.0741104	0.0443707	0.535924	0.234504	0.00334804	0.818948	27369.7	25954.7	24150.7	29804.3	22123	29784.7	30866.3	42711.3	23805.7	19028.7	34057	38082
shikimate-3-phosphate	0.587313	-0.187528	-0.11235	-0.113303	0.582809	0.0446542	0.55947	0.728115	0.725886	0.0467286	141.667	156	68.6667	81.3333	125	155.333	125	113	173.667	131	56.6667	473.667
N-acetyl-glucosamine-1-phosphate	0.569259	-0.118157	-0.531018	-0.674618	0.0281212	0.0533765	0.714568	0.0756564	0.0161062	0.930868	340.333	309	347.667	457	287	414	371.333	580.333	281.333	302.333	341	416
dCTP_neg	0.554173	-0.260772	-0.410623	-0.905737	-0.327654	0.0615275	0.412995	0.184864	4.99422e-05	0.298492	65.6667	81.3333	118.667	146.333	83.6667	94.6667	178	164	72	50	205	235
Phenylpropiolic acid	0.546172	-0.604523	0.00834029	-0.0931342	0.39969	0.0661831	0.0373268	0.979477	0.773433	0.197998	29643.3	32019.7	26201	32171.7	34340.3	44866	34679	42554	30977.3	33724.3	29047.7	34666
N-Acetyl-L-alanine	0.517463	0.0776762	-0.512216	-0.743785	-0.071792	0.0848824	0.810373	0.0886497	0.00554924	0.824533	2059.33	2620.67	2551	3705.33	2004.67	2566.67	2461	4029.33	1648.33	2135	2804.33	2866.67
serine	0.502359	0.184513	-0.599212	-0.44598	0.278172	0.0960293	0.565915	0.0394893	0.146174	0.381324	132	178.333	180.667	221	128	165.333	130.667	236.333	88.3333	130.667	90.6667	219.333
D-sedoheptulose-1-7-phosphate	0.483717	-0.0296882	-0.541966	-0.60953	0.0188742	0.111089	0.927025	0.0687254	0.035367	0.953574	384.667	262.667	1249.67	2761.33	218.667	257.333	599.333	7417	241.667	186.667	926.333	1750.67
a-ketoglutarate	0.45606	-0.591913	-0.15255	-0.199949	0.176935	0.136186	0.0426041	0.635992	0.533243	0.582246	3443	3471.33	2862.67	3787.67	3585.33	4922	4395.33	5254.67	3314.33	4296	3430.67	3313
Sedoheptulose 1,7-bisphosphate (SBP)	0.440095	-0.00159454	-0.0545971	-0.691154	-0.209561	0.152217	0.996076	0.866172	0.0128031	0.513313	5084.67	2993.33	4757.67	6626.67	2735.33	4308.67	4200.67	8505	5297.67	4336.33	11220.7	7593.33
CTP_neg	0.418422	-0.739371	-0.500886	-0.639666	-0.344731	0.175836	0.00599499	0.0971667	0.0250925	0.27248	49	61.3333	67.3333	98.6667	94.6667	99.3333	161.667	130.667	67	82.6667	86.6667	87
Xanthurenic acid	0.389138	-0.456464	0.507175	0.364193	0.60529	0.211201	0.135796	0.0923739	0.244489	0.0370217	91	115.667	50.3333	71.3333	97.3333	238.667	88.6667	108.667	135	174.333	109.667	131.667
phenylpyruvate	0.376292	-0.827767	0.203828	0.032736	0.183958	0.22798	0.000886988	0.525159	0.919554	0.567104	682	1025.67	840.333	1241.67	2041	3097	2159	1711.33	1521.33	1805.67	1274	1550.33
S-ribosyl-L-homocysteine_neg	0.262219	-0.16157	0.0864308	0.282729	0.635122	0.410313	0.615905	0.789404	0.373242	0.0264821	33593	38203.3	21083	33145.7	32427.7	46174	30000.7	33629.7	27452	31195	17401.7	34952.3
inosine	0.253524	-0.142845	0.0904948	0.307565	0.657372	0.426562	0.657858	0.779712	0.3308	0.0201781	2904.33	3414	1783.67	2935.33	2886.67	3965	2585.33	2885	2400.67	2785	1450.33	3033.33
6-phospho-D-glucono-1,5-lactone	0.234264	-0.310209	0.322783	0.560426	0.70416	0.463646	0.326443	0.306156	0.058051	0.0105804	25.6667	42.3333	7	17.6667	46	42.3333	25.6667	22	67	89	13.3333	41
malate	0.150824	-0.228379	0.196638	0.386266	0.580828	0.639861	0.475269	0.540182	0.214886	0.0476618	235521	251638	175658	227748	258239	318531	211154	251467	217266	220244	147177	225651
glycerate	0.114104	-0.177186	0.28663	0.631661	0.707477	0.724016	0.581701	0.366398	0.0275772	0.0100627	6878.33	10716.7	5150.33	6360.33	7807	11401.7	7007.33	6478.67	8927	10009.7	3717	7575.33
nicotinamide	0.103453	0.617857	-0.375912	-0.330028	0.0173952	0.749007	0.0322722	0.228488	0.294795	0.957209	156	212.333	216	256.667	147.667	155.667	143.333	167.333	174.333	119.667	156.667	224.333
threonine	-0.053174	0.663194	-0.424847	-0.0477789	0.180119	0.869634	0.0187278	0.16861	0.882776	0.575361	415	499	438.667	497.667	354.667	363	334.333	429.333	311.333	352	289.667	392.333
fructose-6-phosphate	-0.222914	0.171736	0.186867	0.598948	0.454195	0.486181	0.593552	0.560882	0.0395987	0.138	972.333	455	211.333	162	237	549	217.667	490	386.333	695.333	41.3333	146.333
D-erythrose-4-phosphate	-0.226495	0.0156662	0.296934	0.619799	0.384536	0.479017	0.961459	0.348634	0.0315792	0.217123	119	188	73	78.3333	110.333	172	107.667	91.3333	96.6667	106.667	53	73.6667
allantoin	-0.275692	-0.0408934	0.575435	0.83074	0.516509	0.38576	0.899588	0.0502694	0.000817335	0.0855594	20836	19651.3	7222	10791.7	19647	24631	10625.7	7436.33	14634	21064.3	6418.67	8502
alanine	-0.307218	0.619443	-0.171595	0.304167	0.146779	0.331374	0.0317056	0.593861	0.336445	0.648964	575.333	791.667	733.667	668.667	600.333	598	484.667	601.333	499	556.333	437	520.333
dimethylglycine	-0.327775	0.579227	-0.150716	0.0471112	-0.0642827	0.298302	0.0484258	0.640104	0.884405	0.842673	464.333	589	523.333	552.667	525	421.333	401	430	390.333	297.333	370.667	463.667
S-methyl-5-thioadenosine	-0.328709	0.689651	-0.134569	0.300341	0.217925	0.296846	0.0130805	0.676702	0.342863	0.49624	220.667	330.667	187	273	172	160.667	145.667	166	199.333	139	87	151.667
acetylphosphate	-0.334479	0.0906424	0.26945	0.708446	0.359735	0.287935	0.77936	0.39704	0.00991511	0.250744	153.667	201.667	112.333	98	128.667	199.333	124.333	107	116.667	139	58	80.3333
3-methylphenylacetic acid	-0.387215	-0.0401607	0.525438	0.845271	0.387226	0.213664	0.901379	0.0793672	0.000535417	0.213649	150	146	37.6667	73	142.667	170.667	89.3333	48.3333	181	164	33.3333	12.3333
pyridoxine	-0.398741	0.545304	0.371614	0.717086	0.485442	0.199164	0.066702	0.234282	0.00866932	0.109635	173.667	224	80	134.333	143.333	111.667	53	62.3333	140.333	128.333	58	89.3333
1,3-diphopshateglycerate	-0.446338	0.485516	0.316367	0.738573	0.440747	0.145812	0.109572	0.316418	0.00607836	0.151541	71.6667	60.3333	14	15.3333	21	31.3333	7.66667	17.3333	36.3333	34	2.66667	11.6667
allantoate	-0.498293	0.470193	0.253763	0.58944	0.190539	0.0991897	0.122944	0.426111	0.0436981	0.553065	2846.33	2678	1822	3095	2022.33	2731	1556.67	1468	2627.33	2143.33	1101	750
4-Pyridoxic acid	-0.514275	0.205638	0.387942	0.797239	0.335805	0.0871585	0.521406	0.21273	0.0018988	0.285909	6020.33	4646	1792.33	1895.67	4103	4100.33	2270	1431.33	2355.67	3708.33	494	1042.33
aspartate	-0.551017	0.705235	-0.347291	0.0852488	-0.293848	0.0633359	0.0104106	0.268698	0.792228	0.353905	217.333	222	277.667	207.333	151.667	140	151.667	153.667	104	93	100.667	127.667
leucine-isoleucine	-0.60246	0.801273	0.0950258	0.445671	0.0582543	0.0381564	0.00172983	0.76894	0.146488	0.857287	747.333	837.667	600.333	665.333	547	490.333	410.333	421.333	464.667	442.667	415	405.667
Phosphorylcholine	-0.65035	0.276414	0.125394	0.440722	-0.108013	0.0220342	0.384466	0.697791	0.151567	0.738279	210.667	145.667	113	86.3333	146	116.667	121.333	126.333	86	82.3333	81.3333	62.6667
phenylalanine	-0.666631	0.679202	0.167245	0.585958	0.103897	0.0179086	0.0151341	0.603389	0.0452715	0.74796	281.333	255	160.333	137.333	145.667	133.333	97.3333	92	115	102.333	72.6667	85.6667
thiamine	-0.690317	0.639001	0.238599	0.693072	0.127816	0.0129569	0.0252924	0.45517	0.0124553	0.692204	1026.33	1229	868	742.333	904.333	693.333	590.667	565.667	724.333	715.667	546.667	524.667
Isoleucine	-0.692292	0.768389	0.0942313	0.447887	-0.0613996	0.0125958	0.00350441	0.770826	0.14425	0.849656	96.6667	105.667	70.6667	80.3333	59.6667	52.3333	43	41	46.3333	42.3333	40	23.3333
cyclic-AMP	-0.717516	0.297472	-0.284733	0.18494	-0.588166	0.00861047	0.347719	0.369718	0.565002	0.0442693	7237.33	5703.33	8732.33	5090.67	5157.33	5061	7443	4517.67	4539	5492.67	4758	3477
glutamate	-0.723453	0.699755	-0.051295	0.326065	-0.294856	0.00782892	0.0112982	0.874208	0.300979	0.352178	1050.33	1197.67	1284.33	983	987	879.667	825.333	814	786	695.333	789	711.333
Glycerophosphocholine	-0.752538	0.660541	0.101247	0.49648	-0.129308	0.00473967	0.0193789	0.754211	0.100621	0.688769	843.667	879.667	833.333	581.667	661.667	522.667	318	247	283.333	193.333	192.667	173.333
Correlation levels
>0.5
0<cor<0.5
-0.5<cor<0
<-0.5

## Sheet: metabolite-rawData
condition	glyoxylate	glycolate	pyruvate	lactate	2-oxobutanoate	acetoacetate	glycerate	uracil	maleic acid	2-ketoisovalerate	fumarate	Guanidoacetic acid	succinate	Methylmalonic acid	nicotinate	taurine_neg	Pyroglutamic acid	Citraconic acid	2-ketohaxanoic acid	N-Acetyl-L-alanine	oxaloacetate	Hydroxyisocaproic acid	malate	hypoxanthine	anthranilate	p-aminobenzoate	p-hydroxybenzoate	acetylphosphate	Carbamoyl phosphate	a-ketoglutarate	Phenylpropiolic acid	2-oxo-4-methylthiobutanoate	2-Hydroxy-2-methylbutanedioic acid	2-hydroxygluterate	3-methylphenylacetic acid	xanthine	Hydroxyphenylacetic acid	2,3-dihydroxybenzoic acid	orotate	dihydroorotate	allantoin	Aminoadipic acid	Indole-3-carboxylic acid	phenylpyruvate	Atrolactic acid	Phenyllactic acid	quinolinate	phosphoenolpyruvate	Uric acid
Day5.Kan-Con	548.448	89.9046	17988.1	1068.8	3288.81	332.909	7836.13	795.007	140.612	1094.71	102590	386.986	461.672	23018.7	723.015	153.374	70.6692	51445.6	52.27	2123.08	935.728	258.71	255459	69.0122	602.078	68.2129	20135.6	99.1374	360.785	3574.13	31997.8	5954.7	22584.4	166.018	88.6384	266.552	42.0601	80933.1	2416.97	27595.2	19773.9	230.162	422.236	775.995	72.2651	402.52	522.024	128.365	55.7085
Day5.Kan-Con	444.109	68.6896	13838.5	761.246	2662.9	249.657	6287.98	624.25	93.6202	731.923	79610.8	306.405	270.635	12612.9	450.715	70.0478	53.3013	22243.3	39.5789	1890.68	766.626	122.204	198088	22.1566	413.171	38.054	13243.3	194.62	322.798	3426.81	25004.6	3710.05	17977.4	109.309	107.682	152.259	56.7344	50798	1453.59	7561.32	22090.7	228.551	238.199	613.085	54.7445	245.555	204.813	33.6079	21.8408
Day5.Kan-Con	534.315	74.4069	11219.2	950.374	3647.18	177.493	6511.15	1039.76	209.463	1196.53	100521	521.791	469.41	26917.1	1082.43	78.9993	116.632	41765.7	69.7579	2164.45	452.6	266.164	253017	67.535	562.157	50.1181	18084.2	166.902	381.261	3328.18	31927.3	5894.5	12362.1	256.572	253.186	193.875	62.6908	77375	2992.83	15565.8	20642.8	263.003	642.507	657.049	116.884	370.574	315.004	31.6291	22.0991
Day5.Kan-YSA	522.874	79.7392	17782.6	2428.33	3658.04	107.143	9860.41	828.927	231.344	1263.8	100324	448.147	461.365	23300.5	647.967	101.585	97.9753	25968.9	84.9342	2726.58	869.706	294.04	258185	72.7429	587.95	76.3094	19939.9	222.6	294.862	2868.88	32089	5165.75	10727.5	206.796	143.588	202.899	80.7657	80498.5	2929.31	18005.9	24116.2	262.125	427.248	912.676	39.2598	458.559	338.532	95.0009	73.3642
Day5.Kan-YSA	482.345	61.9105	12058.1	1246.78	2998.59	87.6392	8528.32	793.923	139.699	1275.84	86263.8	487.287	435.457	26103.3	793.181	101.115	45.2672	32368.2	104.821	2269.43	994.854	255.426	221540	81.124	931.665	48.9811	23019.2	205.41	335.746	3093.25	27318.5	5975.8	10626	112.409	107.269	247.424	113.148	92129	2846.47	9326.62	18008.5	222.825	301.476	915.713	209.613	337.617	292.889	148.892	49.2248
Day5.Kan-YSA	601.435	102.906	20118.9	1075.44	4079.27	96.1503	13762	771.166	205.654	1417.17	111835	564.116	514.663	28734.9	795.674	105.231	130.657	34567.3	93.3947	2866.35	1166.03	496.857	275188	102.135	712.907	79.3072	23462.5	176.94	270.982	4452.04	36652	5852.79	14853.2	137.941	186.727	302.606	99.6535	90550.3	2603.57	19515.2	16828.7	283.105	480.955	1248.43	90.0673	390.516	354.501	43.2615	38.9526
Day5.Sum-Con	14.8562	80.6992	6726.64	1353.27	2536.72	189.814	4383.06	742.533	100.858	1140.02	74335.6	375.222	269.538	29476.8	1086.37	71.5165	40.8917	36127.4	20.8186	2714.5	801.561	80.4605	184021	24.3008	536.734	70.6772	23618.5	99.98	186.398	2465.61	20926.7	5174.16	10488.9	197.754	36.1219	146.89	74.4252	69402.5	3701.58	39727.2	7380.88	306.397	323.459	801.96	17.026	411.173	765.196	141.597	170.061
Day5.Sum-Con	330.81	68.0351	10218.1	1526.08	3445.4	95.9146	4036.2	690.148	168.125	1013.67	63687.5	302.694	514.498	22101.3	806.851	74.8721	75.3918	35400.9	45.1749	2436.37	562.872	134.328	159607	53.8993	360.562	73.4917	16086.9	128.587	198.238	2750.03	28026.3	4415.92	12080.1	242.751	29.6303	118.746	121.792	54533.5	3723.99	74522.4	5969.36	231.976	254.085	858.33	51.7273	397.996	509.013	37.3078	98.9818
Day5.Sum-Con	364.811	89.717	15978.6	927.848	3838.85	117.467	7032.07	752.29	120.216	1348.83	73489.8	386.541	522.523	26252.1	652.865	71.5641	138.74	42710.1	65.2402	2502.4	663.845	155.93	183345	78.7972	487.494	77.4778	20498.5	107.759	275.988	3372.35	29649.8	5940.99	10226.4	123.899	47.053	184.524	96.0155	65736.7	3215.98	42913.8	8316.34	286.046	316.34	861.28	118.103	420.673	522.509	174.483	252.878
Day5.Sum-YSA	361.599	134.861	12702.3	1244.73	2767.34	43.4287	5363.16	845.723	199.126	1409.27	73541.4	511.064	528.458	28288.2	1979.81	270.768	107.211	34617.8	65.9481	3092.42	1556.92	258.725	186804	125.284	1082.4	78.9596	36830.1	108.682	210.457	2600.81	22784.6	9371.32	8576.87	204.965	25.3094	259.876	112.751	115782	5162.64	39273.2	12511.3	385.255	305.123	642.442	153.027	623.093	782.912	280.832	396.042
Day5.Sum-YSA	472.335	141.299	17839.5	2941.74	4054.07	210.514	6246.86	1131.07	201.072	2015.26	89597	698.867	727.531	38180.8	2002.04	233.984	73.5032	39816.7	26.5636	3835.28	1556.68	167.3	223428	155.053	1617.27	66.8106	54494.6	37.5703	256.577	3923.75	34407.1	10617.9	11710.3	236.277	162.584	283.654	128.674	145228	7154.34	89413.6	10147	485.386	453.56	1448.97	188.447	654.013	600.856	386.202	652.587
Day5.Sum-YSA	533.155	143.331	17444.9	3245.54	6554.18	145.503	7470.92	1152.3	381.072	2093.83	108750	870.854	652.61	46425.3	1980.98	435.512	164.239	42862.9	55.3815	4188.78	1721.34	810.524	273013	101.608	2138.71	118.074	82185.9	147.275	187.438	4837.61	39322.7	12500.3	13056.3	284.675	30.7395	295.321	119.218	203189	11921.3	102858	9716.52	584.861	375.805	1634.01	309.922	849.895	1167.18	334.709	1328.58
Day10.Kan-Con	630.848	52.1794	15340.9	1043.35	3494.36	60.3808	7977.85	550.503	141.728	1167.28	116811	439.998	392.439	27483.3	496.905	81.1127	89.6028	43498.1	30.8887	2149.26	1877.19	489.906	272787	68.5597	562.869	60.0225	19304.9	118.77	174.15	2301.3	29224.5	5577.98	9898.76	157.522	82.0404	127.115	190.141	72714.8	3342.21	18913.9	20700	178.419	234.869	1761.06	140.318	453.127	382.176	111.226	136.858
Day10.Kan-Con	692.822	97.1325	18607.3	475.01	4719.75	76.8029	8134.61	673.101	167.444	1756.37	115062	390.014	494.348	31291.6	571.166	84.159	89.9934	34424.4	50.6481	1883.81	2152.8	322.028	276032	58.2842	975.484	61.0142	25037.2	116.108	257.506	4300.01	40125.8	6428.19	13759.9	200.12	137.135	192.999	94.3733	100627	3899.55	19544.2	23280.8	268.163	247.09	2191.9	173.467	341.398	364.48	32.7455	49.8614
Day10.Kan-Con	553.935	98.8227	16848	849.922	4089.07	88.7178	7308.12	632.622	98.5548	1408.14	97773	375.555	437.935	23923.8	515.358	77.3974	51.4099	29528.7	83.9633	1980.94	1670.85	271.148	225898	58.4241	474.154	33.9816	15266.1	151.147	339.702	4155.33	33670	5278.57	11730.3	181.487	208.79	170.957	91.1703	59652.4	2830.98	37018.5	14959.8	306.411	500.972	2170.22	91.9846	408.377	436.401	119.863	53.0645
Day10.Kan-YSA	997.505	122.728	31375.9	2116.15	6380	120.768	12747.7	979.976	160.065	2226.55	176370	856.332	672.662	42143.6	785.97	214.449	74.4526	57735.7	81.5732	3204.14	2813.12	556.23	410047	147.319	1126.6	80.0243	27489.8	195.596	485.152	5145.17	52427.5	10421.1	16341.4	296.767	210.503	507.07	136.047	126239	5216.58	20778.5	39282.4	435.601	740.193	3594.35	119.417	793.061	119.839	78.5443	148.356
Day10.Kan-YSA	736.576	100.18	27869.2	1337.56	5060.47	83.919	12885.8	633.919	200.945	1781.84	127253	499.129	383.714	35526.6	700.034	165.434	86.4196	40794.7	42.4563	2306.28	2521.49	624.125	297055	115.371	1256.6	64.1522	24787	248.137	392.93	4558.07	42783.9	8634.62	16748.3	229.877	160.614	195.454	139.452	132603	4968.06	22513	17081	349.098	350.061	3335.23	187.753	526.219	488.22	199.057	207.073
Day10.Kan-YSA	599.544	154.587	21332.6	2284.7	4640.4	118.966	8571.06	731.635	154.899	1374.68	105597	389.775	479.004	28025.7	609.278	144.649	73.6139	40117.7	77.9667	2189.73	1448.36	414.05	248490	89.4216	720.397	58.3596	17875.2	153.569	393.436	5063.36	39385.8	8007.89	13614.7	217.409	140.262	210.177	95.514	86725.4	3699.92	45369.7	17529.6	309.397	287.668	2361.73	196.521	572.925	368.602	115.559	171.142
Day10.Sum-Con	795.911	132.869	28166.7	2253.78	6467.56	185.291	11778.9	905.899	203.671	2293.96	133520	537.045	583.268	35748.1	789.258	186.531	71.4563	35347.3	143.508	2810.66	1750.82	329.687	315009	92.5905	839.616	63.5582	22951.6	228.403	527.28	7582.77	54108	11120	21443.2	273.218	170.805	259.388	147.331	103148	5043.07	59932.1	21801.1	406.802	356.49	3396.03	262.666	730.973	368.193	170.673	194.666
Day10.Sum-Con	328.965	77.2886	8742.61	1815.1	3111.05	156.464	3736.85	698.427	151.505	882.729	64026	423.983	404.679	27997.8	760.194	141.245	69.2015	33432.9	6.14491	2249.64	1670.87	257.025	149786	47.048	1099.64	85.4799	40644	57.4967	182.811	2558.34	24965.1	6699.64	9183.16	167.774	49.743	263.939	134.325	107040	5164.34	98929.8	4408.18	271.193	259.052	1457.7	178.428	507.754	1026.87	402.394	689.901
Day10.Sum-Con	381.8	84.7149	7673.13	1460.5	3177.22	154.141	5505.83	728.938	217.949	793.736	72442.5	316.124	354.842	34230.9	709.469	105.265	78.4785	1103.01	19.4518	2321.55	1344.23	113.191	168666	61.3921	844.266	53.1302	40702.5	87.821	254.591	3044.52	24964.1	7758.98	9435.15	154.05	46.7324	252.903	93.6196	91381.5	4610.59	95722.5	5667.91	266.862	226.033	1623.35	147.184	533.854	746.933	459.8	604.328
Day10.Sum-YSA	445.225	150.517	26314.4	7197.48	6808.57	282.314	8085.93	794.321	332.447	1797.21	79503.1	859.159	657.712	37113.9	1869.92	671.637	132.76	40064	20.614	3781.24	1852.55	862.417	197376	120.99	2496.99	108.574	90274.2	102.767	349.197	6939.3	55170.5	12710.4	11232.7	143.573	24.3808	450.36	155.882	196157	9435.79	241483	6255.07	522.642	356.241	1953.83	401.99	923.822	819.33	538.51	1493.6
Day10.Sum-YSA	646.48	181.282	24054.2	3518.32	4060.81	300.829	6265.12	918.445	628.124	1619.87	120369	772.857	748.892	42287.7	2648.37	684.466	128.3	63556.9	50.0236	4414.82	2538.04	728.56	301190	85.7039	3177.51	185.066	109989	89.8617	325.617	4528.21	33552.1	15984	24007	161.886	65.034	477.747	228.787	227296	8495.73	206567	8840.72	789.479	435.188	1561.17	847.258	989.6	1955.93	447.731	1164.99
Day10.Sum-YSA	566.701	173.774	22129.6	6223.91	4537.69	188.131	5084.77	968.058	383.152	1567.3	101651	775.255	491.494	35145.4	2056.11	691.8	106.156	57082.3	44.9279	3892.21	2560.18	767.986	255835	171.14	2121.29	117.242	114139	128.369	382.631	4297.04	38940.1	13374.8	16019.5	146.969	56.2531	541.652	240.362	187411	9140.28	170162	7213.17	654.968	479.359	1619.37	594.693	846.037	982.801	325.886	978.137
Day15.Kan-Con	796.881	69.5192	17986.1	336.96	4255.83	44.9178	11578.6	405.484	262.054	1375.12	115313	348.318	352.159	26766.8	681.949	127.644	52.0982	38351.8	10.9316	1797.54	3559.35	381.193	259076	45.9856	917.808	103.031	16307.5	138.519	406.522	3801.56	35855.1	5450.84	8862.71	79.0286	189.441	124.581	152.216	96838.7	3739.57	32432.1	8095.18	226.96	300.667	1801.63	63.9023	528.502	343.686	169.842	245.365
Day15.Kan-Con	447.974	79.9273	12205.5	503.551	3493.4	64.053	6457.96	568.16	117.722	1053.12	77265.9	382.021	580.271	24699.2	761.48	111.182	38.5392	40522.9	25.1362	1698.61	2281.45	307.763	184994	40.6304	1090.78	32.3563	21052.3	111.972	308.705	3123.35	28779.5	5848.01	6096.17	143.276	178.371	184.353	87.1039	101025	3382.97	25949.7	19072.3	264.627	197.505	1467.62	89.1265	464.819	683.076	211.666	378.161
Day15.Kan-Con	573.204	66.7595	12481.6	533.284	3315.25	48.354	8744.39	506.218	115.595	1284.63	90138.1	372.883	348.364	23510.2	611.612	102.81	42.2048	46683.7	31.2614	1447.71	1883.74	409.326	207729	46.9664	809.895	33.8934	12092	99.1016	238.296	3017.68	28296.8	5646	7015.67	124.298	176.165	154.544	134.354	83264.4	3295	11914.8	16735.2	249.539	259.477	1294.25	97.7105	424.55	463.601	80.3405	142.55
Day15.Kan-YSA	524.212	80.889	15539.9	1393.3	3600.06	42.744	10285.1	586.598	175.078	1497.81	91200.9	481.372	364.678	30421.7	689.408	185.708	85.4545	47246.5	25.2402	1954.75	1539.73	401.015	214356	74.4365	2563.98	76.4748	40717.6	121.098	175.738	3906.62	31730.7	7615.64	6958.69	170.002	146.582	207.895	161.147	171079	4015.04	22207	22345.3	311.556	306.511	2016.5	187.865	594.366	525.68	246.207	359.443
Day15.Kan-YSA	734.565	67.8658	21301.6	1801.81	4760.68	94.4272	11422.6	526.381	121.799	1657.15	113800	566.926	410.831	28716.3	811.072	298.582	105.208	56318.8	29.1227	2185.39	5714.65	733.698	253581	95.5791	2972.19	56.4974	36686.2	162.294	375.713	4918.38	40150.6	7999.67	9171.42	140.675	207.141	243.165	92.5112	184227	4847.18	47427.8	17215.6	365.151	347.213	2077.62	276.883	637.912	593.395	309.73	350.882
Day15.Kan-YSA	489.255	82.7575	13101.4	1123.18	3403.5	51.1589	8321.46	519.51	159.373	1146.5	84899.1	366.918	375.459	22564.9	597.476	155.236	98.5284	36510.5	32.876	2265.38	2373.6	466.122	192796	73.9522	1410.79	36.4736	27222.6	134.001	338.491	4063.3	29291.1	7014.2	7601.22	118.038	137.723	208.512	86.4018	114400	3389.33	23284.2	23631.7	261.997	297.481	1322.43	124.5	438.173	402.231	385.189	147.129
Day15.Sum-Con	434.606	93.6934	10990	854.817	4346.35	150.591	3896.77	709.183	483.12	825.803	72079.7	419.532	358.076	40267.1	1029.23	232.382	74.772	55701	8.63014	3191.73	3239.94	418.462	177467	107.581	1496.86	79.6878	46615.9	74.4184	179.409	4302.15	35111.5	9490.49	9347.23	173.197	36.5609	409.083	113.45	131708	7160.36	86015.6	9533.37	403.702	352.005	1601.89	132.293	606.889	1154.19	1189.19	1817.58
Day15.Sum-Con	347.927	80.6774	5503.79	1081.33	4356.91	104.084	4048.99	521.708	345.853	846.241	54959.2	396.967	247.695	25732.1	992.151	225.253	55.7974	31519.8	0	3127.85	1579.88	350.394	129677	98.3852	805.805	40.7162	32118.5	58.8644	170.364	3079.59	25589.2	8167.49	7526.69	162.545	41.2438	374.887	186.574	91792.7	5791.17	130915	5458.67	290.924	493.155	1144.15	189.976	529.406	703.064	685.863	1661.23
Day15.Sum-Con	290.756	47.2523	9280.06	701.857	3131.5	161.891	3205.11	504.552	311.886	758.809	55247.2	293.525	239.617	24346.8	796.069	92.4299	47.2548	42962.8	5.78705	2092.73	1931.76	266.025	134388	50.5973	925.174	98.4315	40170.8	40.7886	152.25	2909.77	26443.4	6664.96	6867.89	122.563	22.0612	245.996	84.013	87815.7	4546.41	48064.3	4263.72	253.683	487.483	1075.73	136.025	503.344	505.634	381.648	714.967
Day15.Sum-YSA	364.263	99.7858	15136.7	3384.75	3868.87	134.359	5614.68	739.166	631.957	1353.76	71736.3	724.642	182.754	32606.5	1562.45	506.334	87.264	46477.5	4.35453	2846.26	1923.49	842.86	182963	249.005	2787.23	100.047	109616	67.6146	179.495	3340.11	29016.6	13177.8	7441.12	145.214	14.8452	469.715	137.379	191549	8101.76	100623	6234.19	423.439	280.356	1072.13	861.195	701.906	793.03	845.989	2060.84
Day15.Sum-YSA	509.125	80.8395	18104.3	4226.61	3898.98	339.453	7533.64	731.269	233.837	1672.64	98117.2	970.172	231.309	38863.5	1920.98	432.783	152.663	57616.6	0	2838.65	3156.24	1063.48	243067	444.513	3237.24	117.003	123746	21.0561	256.043	3506.43	33626.9	12983.2	8533.67	197.61	0	764.324	290.597	237571	8379.43	74682.8	9315.91	293.05	484.771	1719.44	697.679	859.888	926.916	725.29	2692.42
Day15.Sum-YSA	511.102	77.7363	19313.6	3806.42	5621.79	232.192	9577.22	1056.74	616.035	2253.53	98877.4	698.591	297.249	40519.4	1489	310.582	86.6324	62597.2	0	2914.63	2754.39	905.111	250924	420.743	3933.76	116.254	138504	152.047	359.684	3093.07	41353.7	12256.1	9847.64	146.76	21.8384	716.805	147.752	245191	8307.98	208727	9956.27	423.673	478.323	1860.25	637.605	830.883	1506.87	860.176	2398.9
[truncated: 96 more columns]
