# Supplementary material for: Differential Defense Responses of Upland and Lowland Switchgrass Cultivars to a Cereal Aphid Pest
Source: Int J Mol Sci. 2020 Oct 27;21(21):7966. doi: 10.3390/ijms21217966 (PMC7672581; doi:10.3390/ijms21217966)
Supplement: Supplementary file 1 [file ijms-21-07966-s001.zip › Supplemental_table_7.xlsx]

## Sheet: Sheet1
Supplemental Table 6: Transcription factor DEGs
geneID	TF	Module	Kan.D5.Con.YSA	Kan.D10.Con.YSA	Kan.D15.Con.YSA	Kan.D5.YSA	Kan.D10.YSA	Kan.D15.YSA	Sum.D5.Con.YSA	Sum.D10.Con.YSA	Sum.D15.Con.YSA	Sum.D5.YSA	Sum.D10.YSA	Sum.D15.YSA
Pavir.1NG078900	WRKY	Module1	310	507	530	511	650	1931	251	508	612	372	660	1160
Pavir.7KG343600	AP2/ERF	Module1	95	252	338	211	737	1546	165	714	731	458	996	1358
Pavir.7NG406700	AP2/ERF	Module1	90	240	329	201	608	1462	118	509	467	354	737	965
Pavir.2KG162000	NAC	Module1	285	303	225	449	514	821	374	352	414	537	575	861
Pavir.3KG163300	WRKY	Module1	153	262	223	273	456	806	130	289	319	341	719	1349
Pavir.3NG236122	NAC	Module1	129	466	521	178	609	822	34	92	535	185	377	1059
Pavir.6NG267300	bHLH	Module1	180	279	174	209	346	265	143	721	263	209	820	741
Pavir.1KG042900	MYB/G2-like	Module1	215	315	329	222	488	485	142	130	126	206	503	825
Pavir.7KG285720	bHLH	Module1	10	56	11	340	787	728	22	31	54	266	984	527
Pavir.7KG386901	AP2/ERF	Module1	83	155	235	130	335	768	132	415	197	297	457	583
Pavir.2KG375841	AP2/ERF	Module1	65	224	164	211	504	420	135	258	180	206	333	576
Pavir.4NG336600	NAC	Module1	177	211	181	283	247	298	101	250	240	272	357	448
Pavir.9KG336200	AP2/ERF	Module1	127	148	182	216	297	576	112	128	147	162	231	371
Pavir.9NG600600	NAC	Module1	53	109	119	59	210	341	79	156	114	88	418	880
Pavir.7KG269700	HD-ZIP	Module1	26	151	108	35	267	279	42	276	219	117	579	500
Pavir.2KG287300	WRKY	Module1	112	149	127	177	259	371	78	228	195	233	237	420
Pavir.5NG213400	MYB	Module1	72	111	110	110	183	261	58	244	297	206	438	471
Pavir.8NG311100	MYB	Module1	32	69	81	58	89	224	48	203	183	186	471	804
Pavir.5NG165000	FAR1	Module1	394	168	295	448	132	166	269	30	99	213	65	70
Pavir.3NG177072	WRKY	Module1	116	175	149	135	214	383	69	119	132	121	242	434
Pavir.6KG101600	AP2/ERF	Module1	42	70	132	60	210	426	52	176	161	217	264	392
Pavir.5KG151000	NAC	Module1	123	183	274	169	166	360	55	62	89	92	225	395
Pavir.7NG354300	MYB	Module1	143	105	103	190	137	254	125	167	116	233	221	324
Pavir.9NG456100	NAC	Module1	24	59	45	111	146	144	51	61	71	451	409	493
Pavir.2NG180200	WRKY	Module1	110	97	88	158	203	215	82	176	144	211	245	332
Pavir.8KG389700	MYB	Module1	50	138	190	78	157	310	32	70	136	127	215	373
Pavir.9KG092600	NAC	Module1	42	69	70	68	102	143	70	109	80	82	265	758
Pavir.1KG250800	WRKY	Module1	72	118	170	122	149	290	55	101	106	179	197	299
Pavir.2NG635600	WRKY	Module1	40	52	54	90	81	116	63	206	125	147	263	586
Pavir.6KG256400	MYB	Module1	43	53	68	123	122	213	60	114	166	255	207	341
Pavir.2KG586900	WRKY	Module1	47	98	84	96	132	223	46	131	118	143	158	320
Pavir.8KG145400	WRKY	Module1	35	77	95	40	103	174	47	131	120	85	222	456
Pavir.2KG350700	HSF	Module1	44	67	89	57	92	134	63	111	100	145	194	332
Pavir.6KG232700	WRKY	Module1	56	61	84	95	88	289	52	65	68	120	142	201
Pavir.2NG355400	AP2/ERF	Module1	20	39	49	46	133	350	21	69	140	118	102	184
Pavir.5KG602900	WRKY	Module1	27	28	37	46	53	143	44	127	141	187	188	227
Pavir.9KG637900	HD-ZIP	Module1	8	16	79	105	153	106	53	33	30	198	299	153
Pavir.9NG607900	WRKY	Module1	76	73	92	77	117	149	55	80	67	93	147	194
Pavir.5NG153600	NAC	Module1	19	29	54	37	87	147	18	18	49	70	211	467
Pavir.2KG584700	NAC	Module1	15	28	42	20	44	56	34	53	90	79	328	393
Pavir.5NG426000	NAC	Module1	51	77	85	61	86	149	34	112	121	112	117	177
Pavir.9KG346300	NAC	Module1	19	31	24	87	77	98	29	33	44	274	195	270
Pavir.8KG077400	MYB	Module1	32	66	36	44	86	67	58	192	84	73	209	230
Pavir.5NG207200	WRKY	Module1	47	81	65	76	121	117	47	75	91	123	128	180
Pavir.5NG377100	WRKY	Module1	19	34	37	39	75	77	30	141	101	87	213	288
Pavir.6KG102000	AP2/ERF	Module1	19	37	41	33	61	230	30	112	78	90	165	194
Pavir.6NG214303	WRKY	Module1	56	49	63	88	78	214	45	97	48	77	113	159
Pavir.9KG578100	NAC	Module1	82	90	68	84	114	236	20	48	46	73	90	124
Pavir.5KG217100	WRKY	Module1	69	62	74	89	114	140	43	43	69	75	110	165
Pavir.9KG556400	MYB	Module1	11	43	78	92	116	178	16	51	47	71	247	97
Pavir.2NG633500	NAC	Module1	17	39	53	30	82	145	9	27	40	91	240	243
Pavir.8NG230801	WRKY	Module1	18	45	65	29	79	125	31	53	48	67	171	282
Pavir.2NG180300	WRKY	Module1	44	51	59	63	99	112	50	64	57	121	119	159
Pavir.6NG233903	AP2/ERF	Module1	13	34	33	28	56	141	46	116	71	87	136	214
Pavir.2KG375846	AP2/ERF	Module1	31	30	39	55	126	118	38	59	62	56	106	214
Pavir.1NG166200	WRKY	Module1	21	21	35	35	43	83	31	57	75	92	155	261
Pavir.9NG755800	NAC	Module1	71	80	60	76	114	127	32	54	39	58	82	111
Pavir.6NG226500	bZIP	Module1	28	37	96	42	63	111	63	32	63	107	95	152
Pavir.3KG300700	NAC	Module1	41	45	71	52	52	84	19	116	71	55	61	100
Pavir.6KG215500	bZIP	Module1	12	10	44	15	18	42	55	48	39	92	140	238
Pavir.2NG355000	HSF	Module1	19	34	40	32	65	78	22	62	57	83	93	159
Pavir.7NG441000	Dof	Module1	19	30	32	35	42	47	37	83	53	92	129	127
Pavir.6NG078400	bZIP	Module1	27	48	64	41	57	73	48	53	46	41	84	129
Pavir.7NG199600	ZF-HD	Module1	65	34	41	89	25	44	101	61	46	102	54	15
Pavir.3NG079701	WRKY	Module1	34	40	44	37	47	91	31	51	56	39	57	147
Pavir.5NG359700	bHLH	Module1	27	21	26	32	35	57	34	31	27	67	101	201
Pavir.7KG278200	AP2/ERF	Module1	44	33	47	59	38	63	33	46	52	103	79	57
Pavir.5KG436500	NAC	Module1	33	30	49	42	39	62	25	53	61	65	64	115
Pavir.1KG184800	bHLH	Module1	0	2	11	19	12	33	7	9	14	260	79	180
Pavir.4NG188100	bZIP	Module1	9	53	32	12	93	56	7	103	35	15	98	99
Pavir.5KG766900	SRS	Module1	43	33	44	37	79	99	25	16	42	30	56	95
Pavir.7KG239555	MYB	Module1	25	19	35	30	49	115	19	39	32	45	47	117
Pavir.5KG339800	bHLH	Module1	10	18	25	26	39	66	24	16	17	56	89	157
Pavir.9NG658500	HD-ZIP	Module1	32	17	48	68	71	54	18	13	13	49	79	47
Pavir.5NG126700	MYB	Module1	12	42	68	18	41	57	12	24	16	22	58	123
Pavir.7NG357200	ARF	Module1	36	16	40	39	32	50	24	29	35	42	55	90
Pavir.1NG436700	MYB	Module1	8	27	31	27	34	62	6	32	42	43	60	91
Pavir.3NG180714	WRKY	Module1	15	11	19	22	20	35	33	28	30	57	63	118
Pavir.1NG030400	Nin-like	Module1	22	37	21	9	32	44	31	37	27	41	60	76
Pavir.7NG147900	AP2/ERF	Module1	18	24	23	28	43	46	9	24	54	30	42	95
Pavir.7NG279500	bHLH	Module1	17	10	11	17	35	42	44	40	17	29	106	67
Pavir.9NG148446	Dof	Module1	15	19	30	25	24	30	27	37	32	74	58	61
Pavir.2KG341000	AP2/ERF	Module1	19	22	32	45	40	46	8	15	31	54	66	41
Pavir.7KG242700	MYB/G2-like	Module1	0	2	13	16	16	19	44	37	33	71	61	105
Pavir.9KG311714	FAR1	Module1	47	41	37	45	45	30	28	32	42	25	22	20
Pavir.1NG253200	AP2/ERF	Module1	7	17	21	20	25	54	19	24	20	38	52	107
Pavir.1KG111450	WRKY	Module1	0	12	12	6	38	43	2	11	24	12	59	179
Pavir.1KG414100	HD-ZIP	Module1	10	11	60	14	25	53	4	19	20	37	68	46
Pavir.9NG161900	MYB	Module1	0	3	11	9	21	27	8	16	15	45	161	38
Pavir.5KG541900	AP2/ERF	Module1	10	20	28	23	25	32	19	40	22	25	53	51
Pavir.1NG355300	MYB	Module1	23	21	15	21	28	38	13	23	13	16	36	65
Pavir.3KG515500	MYB	Module1	12	16	20	16	18	32	5	5	24	23	58	83
Pavir.9KG479800	LBD	Module1	0	7	9	2	23	33	13	14	14	20	51	125
Pavir.5NG052700	bHLH	Module1	7	13	23	15	33	41	10	8	15	15	47	76
Pavir.1NG451300	Dof	Module1	7	11	16	12	18	21	14	24	21	49	52	58
Pavir.9KG024500	AP2/ERF	Module1	7	0	12	12	16	33	19	9	13	49	36	93
Pavir.9KG148500	Dof	Module1	8	14	21	30	19	20	20	28	14	43	25	38
Pavir.7NG398500	NAC	Module1	10	20	29	15	11	32	5	11	37	25	26	46
Pavir.1NG424719	GRAS	Module1	5	17	10	9	12	21	15	49	16	17	52	43
Pavir.5KG119574	MYB	Module1	11	14	20	7	27	28	13	20	14	21	30	53
Pavir.7KG374000	Dof	Module1	5	4	10	19	27	30	2	7	7	55	33	46
Pavir.3NG242200	MYB	Module1	0	6	10	3	15	27	3	3	17	15	55	77
Pavir.7KG152800	GRAS	Module1	8	10	12	10	12	17	21	15	17	33	35	39
Pavir.3NG140767	AP2/ERF	Module1	10	12	21	10	12	18	0	20	17	13	24	71
Pavir.6KG320000	bHLH	Module1	4	9	17	15	37	35	11	4	9	16	28	42
Pavir.3NG123000	SRS	Module1	11	8	16	9	22	20	12	17	9	21	25	30
Pavir.9NG687800	LBD	Module1	0	5	7	10	9	22	4	5	5	22	34	66
Pavir.1NG480500	WRKY	Module1	0	6	2	0	25	41	0	2	6	5	19	79
Pavir.5KG049600	bHLH	Module1	2	0	3	4	8	20	4	3	4	10	14	34
Pavir.2NG034919	NAC	Module1	0	2	3	4	8	4	2	0	0	7	14	21
Pavir.2KG047300	NAC	Module1	0	0	2	2	2	8	0	3	2	4	9	16
Pavir.6NG060600	MYB	Module2	303	27649	10735	216	28586	17723	385	50909	24434	1156	39194	28702
Pavir.6KG070500	MYB	Module2	268	28732	10869	164	33102	18722	245	37052	27495	957	32346	29029
Pavir.6KG096000	NAC	Module2	534	2570	2486	403	1570	2378	366	1970	1922	224	948	452
Pavir.9NG570128	HB-Other	Module2	796	259	498	876	176	211	627	52	334	538	98	95
Pavir.9NG739600	HSF	Module2	117	295	130	103	218	112	42	187	46	19	148	152
Pavir.9NG067451	bHLH	Module2	40	18	29	43	20	26	35	10	21	33	39	25
Pavir.8NG074600	NAC	Module3	178	205	125	197	250	220	340	320	127	329	488	423
Pavir.4NG339450	FAR1	Module3	473	379	283	328	463	216	216	97	352	127	132	125
Pavir.9KG253200	CAMTA	Module3	63	216	107	65	271	84	28	23	170	28	33	53
Pavir.6NG334600	NAC	Module4	28	25	29	21	21	43	121	181	418	233	455	1548
Pavir.1NG378700	AP2/ERF	Module4	48	69	68	68	149	220	71	377	353	244	422	757
Pavir.5NG270600	MYB	Module4	121	202	263	123	190	262	198	108	112	19	41	112
Pavir.9NG641900	MIKC	Module4	226	271	442	293	237	50	9	2	0	0	2	0
Pavir.5NG556900	NAC	Module4	141	174	174	146	139	237	50	42	50	55	69	136
Pavir.7KG172592	B3	Module4	154	156	196	89	134	114	61	11	10	17	2	10
Pavir.6NG193100	WRKY	Module4	42	38	53	51	51	54	62	87	47	82	86	118
Pavir.6NG334550	NAC	Module4	13	20	14	16	14	33	17	22	185	42	85	308
Pavir.9NG163900	WRKY	Module4	29	33	38	40	25	37	38	78	79	101	88	100
Pavir.2NG603900	MYB	Module4	27	36	39	17	31	60	19	117	71	54	72	106
Pavir.9KG100200	B3	Module4	18	0	0	0	0	0	120	72	58	116	112	95
Pavir.9NG121500	bHLH	Module4	12	16	18	24	25	23	20	60	78	91	103	62
Pavir.9KG186970	MYB	Module4	32	19	19	25	25	43	51	49	32	37	59	56
Pavir.9KG579300	bHLH	Module4	40	67	84	43	55	81	14	3	12	0	9	13
Pavir.9KG563700	bHLH	Module4	73	42	63	79	44	52	33	11	5	2	9	5
Pavir.9NG799000	AP2/ERF	Module4	20	68	63	37	74	51	10	0	13	12	31	34
Pavir.7NG288300	GATA	Module4	24	57	47	41	58	69	20	5	6	7	0	2
Pavir.2KG268216	AP2/ERF	Module4	15	17	19	21	12	26	16	34	21	46	55	49
Pavir.9KG327600	GATA	Module4	30	26	43	30	26	41	18	23	38	11	14	11
Pavir.3NG309300	B3	Module4	67	36	45	53	34	37	9	0	0	0	0	0
Pavir.1NG298500	bHLH	Module4	65	35	30	46	32	20	33	0	0	7	4	2
Pavir.2KG203371	AP2/ERF	Module4	9	13	13	7	15	12	7	34	41	34	32	54
Pavir.9KG562000	NAC	Module4	9	3	8	21	14	10	16	31	26	53	35	43
Pavir.1NG492300	bHLH	Module4	5	7	8	2	13	10	23	23	20	23	43	78
Pavir.3NG176791	NAC	Module4	14	11	14	13	13	15	9	19	22	32	26	44
Pavir.6KG394000	bHLH	Module4	0	4	5	4	0	12	3	13	13	19	13	46
Pavir.3KG313200	WRKY	Module5	66	38	36	105	56	125	37	33	21	75	47	131
Pavir.1NG373800	Trihelix	Module5	68	29	46	55	42	56	32	29	28	32	43	94
Pavir.5NG232562	bHLH	Module5	19	57	47	13	56	53	8	17	12	12	19	30
Pavir.2KG359100	MYB	Module5	6	5	13	7	6	74	6	0	19	3	3	2
Pavir.1KG446500	AP2/ERF	Module5	7	11	6	3	15	31	9	4	0	7	23	17

## Sheet: Sheet2
geneID	Athaliana	TF	Module	Kan.D5.Con.YSA	Kan.D10.Con.YSA	Kan.D15.Con.YSA	Kan.D5.YSA	Kan.D10.YSA	Kan.D15.YSA	Sum.D5.Con.YSA	Sum.D10.Con.YSA	Sum.D15.Con.YSA	Sum.D5.YSA	Sum.D10.YSA	Sum.D15.YSA
Pavir.1NG078900	AT1G80840	WRKY	Module1	310	507	530	511	650	1931	251	508	612	372	660	1160
Pavir.7KG343600	AT3G15210	AP2/ERF	Module1	95	252	338	211	737	1546	165	714	731	458	996	1358
Pavir.7NG406700	AT3G15210	AP2/ERF	Module1	90	240	329	201	608	1462	118	509	467	354	737	965
Pavir.2KG162000	AT5G63790	NAC	Module1	285	303	225	449	514	821	374	352	414	537	575	861
Pavir.3KG163300	AT5G26170	WRKY	Module1	153	262	223	273	456	806	130	289	319	341	719	1349
Pavir.3NG236122	AT1G69490	NAC	Module1	129	466	521	178	609	822	34	92	535	185	377	1059
Pavir.6NG267300	AT1G69010	bHLH	Module1	180	279	174	209	346	265	143	721	263	209	820	741
Pavir.1KG042900	AT3G13040	MYB/G2-like	Module1	215	315	329	222	488	485	142	130	126	206	503	825
Pavir.7KG285720	AT1G63650	bHLH	Module1	10	56	11	340	787	728	22	31	54	266	984	527
Pavir.7KG386901	AT3G20310	AP2/ERF	Module1	83	155	235	130	335	768	132	415	197	297	457	583
Pavir.2KG375841	AT5G51990	AP2/ERF	Module1	65	224	164	211	504	420	135	258	180	206	333	576
Pavir.4NG336600	AT2G17040	NAC	Module1	177	211	181	283	247	298	101	250	240	272	357	448
Pavir.9KG336200	AT5G51190	AP2/ERF	Module1	127	148	182	216	297	576	112	128	147	162	231	371
Pavir.9NG600600	AT1G69490	NAC	Module1	53	109	119	59	210	341	79	156	114	88	418	880
Pavir.7KG269700	AT2G46680	HD-ZIP	Module1	26	151	108	35	267	279	42	276	219	117	579	500
Pavir.2KG287300	AT4G11070	WRKY	Module1	112	149	127	177	259	371	78	228	195	233	237	420
Pavir.5NG213400	AT2G47460	MYB	Module1	72	111	110	110	183	261	58	244	297	206	438	471
Pavir.8NG311100	AT1G48000	MYB	Module1	32	69	81	58	89	224	48	203	183	186	471	804
Pavir.5NG165000	AT4G38180	FAR1	Module1	394	168	295	448	132	166	269	30	99	213	65	70
Pavir.3NG177072	AT5G26170	WRKY	Module1	116	175	149	135	214	383	69	119	132	121	242	434
Pavir.6KG101600	AT1G50640	AP2/ERF	Module1	42	70	132	60	210	426	52	176	161	217	264	392
Pavir.5KG151000	AT3G04070	NAC	Module1	123	183	274	169	166	360	55	62	89	92	225	395
Pavir.7NG354300	AT3G23250	MYB	Module1	143	105	103	190	137	254	125	167	116	233	221	324
Pavir.9NG456100	AT4G17980	NAC	Module1	24	59	45	111	146	144	51	61	71	451	409	493
Pavir.2NG180200	AT5G24110	WRKY	Module1	110	97	88	158	203	215	82	176	144	211	245	332
Pavir.8KG389700	AT1G48000	MYB	Module1	50	138	190	78	157	310	32	70	136	127	215	373
Pavir.9KG092600	AT1G69490	NAC	Module1	42	69	70	68	102	143	70	109	80	82	265	758
Pavir.1KG250800	AT4G31550	WRKY	Module1	72	118	170	122	149	290	55	101	106	179	197	299
Pavir.2NG635600	AT3G56400	WRKY	Module1	40	52	54	90	81	116	63	206	125	147	263	586
Pavir.6KG256400	AT5G16600	MYB	Module1	43	53	68	123	122	213	60	114	166	255	207	341
Pavir.2KG586900	AT2G40750	WRKY	Module1	47	98	84	96	132	223	46	131	118	143	158	320
Pavir.8KG145400	AT5G13080	WRKY	Module1	35	77	95	40	103	174	47	131	120	85	222	456
Pavir.2KG350700	AT4G36990	HSF	Module1	44	67	89	57	92	134	63	111	100	145	194	332
Pavir.6KG232700	AT4G11070	WRKY	Module1	56	61	84	95	88	289	52	65	68	120	142	201
Pavir.2NG355400	AT4G34410	AP2/ERF	Module1	20	39	49	46	133	350	21	69	140	118	102	184
Pavir.5KG602900	AT2G46400	WRKY	Module1	27	28	37	46	53	143	44	127	141	187	188	227
Pavir.9KG637900	AT2G18550	HD-ZIP	Module1	8	16	79	105	153	106	53	33	30	198	299	153
Pavir.9NG607900	AT4G11070	WRKY	Module1	76	73	92	77	117	149	55	80	67	93	147	194
Pavir.5NG153600	AT3G04070	NAC	Module1	19	29	54	37	87	147	18	18	49	70	211	467
Pavir.2KG584700	AT1G61110	NAC	Module1	15	28	42	20	44	56	34	53	90	79	328	393
Pavir.5NG426000	AT4G28500	NAC	Module1	51	77	85	61	86	149	34	112	121	112	117	177
Pavir.9KG346300	AT4G17980	NAC	Module1	19	31	24	87	77	98	29	33	44	274	195	270
Pavir.8KG077400	AT4G38620	MYB	Module1	32	66	36	44	86	67	58	192	84	73	209	230
Pavir.5NG207200	AT4G04450	WRKY	Module1	47	81	65	76	121	117	47	75	91	123	128	180
Pavir.5NG377100	AT5G26170	WRKY	Module1	19	34	37	39	75	77	30	141	101	87	213	288
Pavir.6KG102000	AT1G03800	AP2/ERF	Module1	19	37	41	33	61	230	30	112	78	90	165	194
Pavir.6NG214303	AT4G11070	WRKY	Module1	56	49	63	88	78	214	45	97	48	77	113	159
Pavir.9KG578100	AT2G17040	NAC	Module1	82	90	68	84	114	236	20	48	46	73	90	124
Pavir.5KG217100	AT1G62300	WRKY	Module1	69	62	74	89	114	140	43	43	69	75	110	165
Pavir.9KG556400	AT2G47460	MYB	Module1	11	43	78	92	116	178	16	51	47	71	247	97
Pavir.2NG633500	AT1G69490	NAC	Module1	17	39	53	30	82	145	9	27	40	91	240	243
Pavir.8NG230801	AT5G13080	WRKY	Module1	18	45	65	29	79	125	31	53	48	67	171	282
Pavir.2NG180300	AT4G23810	WRKY	Module1	44	51	59	63	99	112	50	64	57	121	119	159
Pavir.6NG233903	AT1G03800	AP2/ERF	Module1	13	34	33	28	56	141	46	116	71	87	136	214
Pavir.2KG375846	AT5G51990	AP2/ERF	Module1	31	30	39	55	126	118	38	59	62	56	106	214
Pavir.1NG166200	AT4G31550	WRKY	Module1	21	21	35	35	43	83	31	57	75	92	155	261
Pavir.9NG755800	AT2G17040	NAC	Module1	71	80	60	76	114	127	32	54	39	58	82	111
Pavir.6NG226500	AT1G75390	bZIP	Module1	28	37	96	42	63	111	63	32	63	107	95	152
Pavir.3KG300700	AT4G28500	NAC	Module1	41	45	71	52	52	84	19	116	71	55	61	100
Pavir.6KG215500	AT1G75390	bZIP	Module1	12	10	44	15	18	42	55	48	39	92	140	238
Pavir.2NG355000	AT4G36990	HSF	Module1	19	34	40	32	65	78	22	62	57	83	93	159
Pavir.7NG441000	AT5G66940	Dof	Module1	19	30	32	35	42	47	37	83	53	92	129	127
Pavir.6NG078400	AT1G77920	bZIP	Module1	27	48	64	41	57	73	48	53	46	41	84	129
Pavir.7NG199600	AT4G24660	ZF-HD	Module1	65	34	41	89	25	44	101	61	46	102	54	15
Pavir.3NG079701	AT2G38470	WRKY	Module1	34	40	44	37	47	91	31	51	56	39	57	147
Pavir.5NG359700	AT5G56960	bHLH	Module1	27	21	26	32	35	57	34	31	27	67	101	201
Pavir.7KG278200	AT2G44940	AP2/ERF	Module1	44	33	47	59	38	63	33	46	52	103	79	57
Pavir.5KG436500	AT4G28500	NAC	Module1	33	30	49	42	39	62	25	53	61	65	64	115
Pavir.1KG184800	AT4G20970	bHLH	Module1	0	2	11	19	12	33	7	9	14	260	79	180
Pavir.4NG188100	AT5G11260	bZIP	Module1	9	53	32	12	93	56	7	103	35	15	98	99
Pavir.5KG766900	AT5G12330	SRS	Module1	43	33	44	37	79	99	25	16	42	30	56	95
Pavir.7KG239555	AT3G23250	MYB	Module1	25	19	35	30	49	115	19	39	32	45	47	117
Pavir.5KG339800	AT5G56960	bHLH	Module1	10	18	25	26	39	66	24	16	17	56	89	157
Pavir.9NG658500	AT2G18550	HD-ZIP	Module1	32	17	48	68	71	54	18	13	13	49	79	47
Pavir.5NG126700	AT1G68320	MYB	Module1	12	42	68	18	41	57	12	24	16	22	58	123
Pavir.7NG357200	AT4G30080	ARF	Module1	36	16	40	39	32	50	24	29	35	42	55	90
Pavir.1NG436700	AT1G79180	MYB	Module1	8	27	31	27	34	62	6	32	42	43	60	91
Pavir.3NG180714	AT4G23810	WRKY	Module1	15	11	19	22	20	35	33	28	30	57	63	118
Pavir.1NG030400	AT4G24020	Nin-like	Module1	22	37	21	9	32	44	31	37	27	41	60	76
Pavir.7NG147900	AT5G61890	AP2/ERF	Module1	18	24	23	28	43	46	9	24	54	30	42	95
Pavir.7NG279500	AT1G63650	bHLH	Module1	17	10	11	17	35	42	44	40	17	29	106	67
Pavir.9NG148446	AT4G00940	Dof	Module1	15	19	30	25	24	30	27	37	32	74	58	61
Pavir.2KG341000	AT1G16060	AP2/ERF	Module1	19	22	32	45	40	46	8	15	31	54	66	41
Pavir.7KG242700	AT5G29000	MYB/G2-like	Module1	0	2	13	16	16	19	44	37	33	71	61	105
Pavir.9KG311714	AT4G38180	FAR1	Module1	47	41	37	45	45	30	28	32	42	25	22	20
Pavir.1NG253200	AT5G61890	AP2/ERF	Module1	7	17	21	20	25	54	19	24	20	38	52	107
Pavir.1KG111450	AT1G68150	WRKY	Module1	0	12	12	6	38	43	2	11	24	12	59	179
Pavir.1KG414100	AT5G65310	HD-ZIP	Module1	10	11	60	14	25	53	4	19	20	37	68	46
Pavir.9NG161900	AT2G47460	MYB	Module1	0	3	11	9	21	27	8	16	15	45	161	38
Pavir.5KG541900	AT4G17500	AP2/ERF	Module1	10	20	28	23	25	32	19	40	22	25	53	51
Pavir.1NG355300	AT3G23250	MYB	Module1	23	21	15	21	28	38	13	23	13	16	36	65
Pavir.3KG515500	AT5G49620	MYB	Module1	12	16	20	16	18	32	5	5	24	23	58	83
Pavir.9KG479800	AT1G07900	LBD	Module1	0	7	9	2	23	33	13	14	14	20	51	125
Pavir.5NG052700	AT5G56960	bHLH	Module1	7	13	23	15	33	41	10	8	15	15	47	76
Pavir.1NG451300	AT5G62940	Dof	Module1	7	11	16	12	18	21	14	24	21	49	52	58
Pavir.9KG024500	AT3G23240	AP2/ERF	Module1	7	0	12	12	16	33	19	9	13	49	36	93
Pavir.9KG148500	AT4G00940	Dof	Module1	8	14	21	30	19	20	20	28	14	43	25	38
Pavir.7NG398500	AT1G56010	NAC	Module1	10	20	29	15	11	32	5	11	37	25	26	46
Pavir.1NG424719	AT5G52510	GRAS	Module1	5	17	10	9	12	21	15	49	16	17	52	43
Pavir.5KG119574	AT1G68320	MYB	Module1	11	14	20	7	27	28	13	20	14	21	30	53
Pavir.7KG374000	AT5G66940	Dof	Module1	5	4	10	19	27	30	2	7	7	55	33	46
Pavir.3NG242200	AT5G49620	MYB	Module1	0	6	10	3	15	27	3	3	17	15	55	77
Pavir.7KG152800	AT3G03450	GRAS	Module1	8	10	12	10	12	17	21	15	17	33	35	39
Pavir.3NG140767	AT5G61890	AP2/ERF	Module1	10	12	21	10	12	18	0	20	17	13	24	71
Pavir.6KG320000	AT1G68920	bHLH	Module1	4	9	17	15	37	35	11	4	9	16	28	42
Pavir.3NG123000	AT5G12330	SRS	Module1	11	8	16	9	22	20	12	17	9	21	25	30
Pavir.9NG687800	AT1G07900	LBD	Module1	0	5	7	10	9	22	4	5	5	22	34	66
Pavir.1NG480500	AT1G68150	WRKY	Module1	0	6	2	0	25	41	0	2	6	5	19	79
Pavir.5KG049600	AT5G56960	bHLH	Module1	2	0	3	4	8	20	4	3	4	10	14	34
Pavir.2NG034919	AT2G43000	NAC	Module1	0	2	3	4	8	4	2	0	0	7	14	21
Pavir.2KG047300	AT2G43000	NAC	Module1	0	0	2	2	2	8	0	3	2	4	9	16
Pavir.6NG060600	AT1G01060	MYB	Module2	303	27649	10735	216	28586	17723	385	50909	24434	1156	39194	28702
Pavir.6KG070500	AT1G01060	MYB	Module2	268	28732	10869	164	33102	18722	245	37052	27495	957	32346	29029
Pavir.6KG096000	AT3G12977	NAC	Module2	534	2570	2486	403	1570	2378	366	1970	1922	224	948	452
Pavir.9NG570128	AT4G12750	HB-Other	Module2	796	259	498	876	176	211	627	52	334	538	98	95
Pavir.9NG739600	AT3G22830	HSF	Module2	117	295	130	103	218	112	42	187	46	19	148	152
Pavir.9NG067451	AT1G59640	bHLH	Module2	40	18	29	43	20	26	35	10	21	33	39	25
Pavir.8NG074600	AT1G77450	NAC	Module3	178	205	125	197	250	220	340	320	127	329	488	423
Pavir.4NG339450	AT4G38180	FAR1	Module3	473	379	283	328	463	216	216	97	352	127	132	125
Pavir.9KG253200	AT2G22300	CAMTA	Module3	63	216	107	65	271	84	28	23	170	28	33	53
Pavir.6NG334600	AT1G02230	NAC	Module4	28	25	29	21	21	43	121	181	418	233	455	1548
Pavir.1NG378700	AT4G17500	AP2/ERF	Module4	48	69	68	68	149	220	71	377	353	244	422	757
Pavir.5NG270600	AT1G75250	MYB	Module4	121	202	263	123	190	262	198	108	112	19	41	112
Pavir.9NG641900	AT3G02310	MIKC	Module4	226	271	442	293	237	50	9	2	0	0	2	0
Pavir.5NG556900	AT1G01720	NAC	Module4	141	174	174	146	139	237	50	42	50	55	69	136
Pavir.7KG172592	AT2G24680	B3	Module4	154	156	196	89	134	114	61	11	10	17	2	10
Pavir.6NG193100	AT4G31550	WRKY	Module4	42	38	53	51	51	54	62	87	47	82	86	118
Pavir.6NG334550	AT5G13180	NAC	Module4	13	20	14	16	14	33	17	22	185	42	85	308
Pavir.9NG163900	AT2G47260	WRKY	Module4	29	33	38	40	25	37	38	78	79	101	88	100
Pavir.2NG603900	AT1G09540	MYB	Module4	27	36	39	17	31	60	19	117	71	54	72	106
Pavir.9KG100200	AT4G33280	B3	Module4	18	0	0	0	0	0	120	72	58	116	112	95
Pavir.9NG121500	AT1G10120	bHLH	Module4	12	16	18	24	25	23	20	60	78	91	103	62
Pavir.9KG186970	AT3G23250	MYB	Module4	32	19	19	25	25	43	51	49	32	37	59	56
Pavir.9KG579300	AT5G65640	bHLH	Module4	40	67	84	43	55	81	14	3	12	0	9	13
Pavir.9KG563700	AT2G46810	bHLH	Module4	73	42	63	79	44	52	33	11	5	2	9	5
Pavir.9NG799000	AT1G72360	AP2/ERF	Module4	20	68	63	37	74	51	10	0	13	12	31	34
Pavir.7NG288300	AT3G60530	GATA	Module4	24	57	47	41	58	69	20	5	6	7	0	2
Pavir.2KG268216	AT3G23240	AP2/ERF	Module4	15	17	19	21	12	26	16	34	21	46	55	49
Pavir.9KG327600	AT2G45050	GATA	Module4	30	26	43	30	26	41	18	23	38	11	14	11
Pavir.3NG309300	AT4G33280	B3	Module4	67	36	45	53	34	37	9	0	0	0	0	0
Pavir.1NG298500	AT1G49770	bHLH	Module4	65	35	30	46	32	20	33	0	0	7	4	2
Pavir.2KG203371	AT3G15210	AP2/ERF	Module4	9	13	13	7	15	12	7	34	41	34	32	54
Pavir.9KG562000	AT1G65910	NAC	Module4	9	3	8	21	14	10	16	31	26	53	35	43
Pavir.1NG492300	AT1G72210	bHLH	Module4	5	7	8	2	13	10	23	23	20	23	43	78
Pavir.3NG176791	AT4G29230	NAC	Module4	14	11	14	13	13	15	9	19	22	32	26	44
Pavir.6KG394000	AT1G32640	bHLH	Module4	0	4	5	4	0	12	3	13	13	19	13	46
Pavir.3KG313200	AT4G11070	WRKY	Module5	66	38	36	105	56	125	37	33	21	75	47	131
Pavir.1NG373800	AT1G76890	Trihelix	Module5	68	29	46	55	42	56	32	29	28	32	43	94
Pavir.5NG232562	AT1G49770	bHLH	Module5	19	57	47	13	56	53	8	17	12	12	19	30
Pavir.2KG359100	AT5G08520	MYB	Module5	6	5	13	7	6	74	6	0	19	3	3	2
Pavir.1KG446500	AT4G25470	AP2/ERF	Module5	7	11	6	3	15	31	9	4	0	7	23	17
